# Supplementary material for: Leveraging National Germplasm Collections to Determine Significantly Associated Categorical Traits in Crops: Upland and Pima Cotton as a Case Study
Source: Front Plant Sci. 2022 Apr 26;13:837038. doi: 10.3389/fpls.2022.837038 (PMC9087864; doi:10.3389/fpls.2022.837038)
Supplement: Supplementary Table 2 — SA_mod.xlsx – input dataset for bivariate analysis. [file Table_1.XLSX]

## Sheet: gh-sa_mod
Table S2. SA dataset including seed request numbers, common name and PI numbers for each line. *Information is accurate to the best of our knowledge, but may contain potential inconsistencies due to historical data curation.
INDEX	IDENT	No. of Requests for Seed Since 2007	Common Name*	PI Number*	growth_habit^	canopy_type^	leaf_hair*	leaf_color^	leaf_shape^	stem_color^	stem_glands*	stem_hair*	leaf_glands*	leaf_nectaries*	bract_nectaries^	boll_nectaries^	petal_color^	pollen_color^	petal_spot*	stigma*	lint_color^	locule_number*	seed_fuzz*	seed_fuzz_color^	bract_type^	bract_color^	boll_shape^	boll_point*	boll_size*	boll_color^	boll_glanding*	boll_pitting*	fruiting_type^
553	SA-0003	42	ARKANSAS GREEN LINT (hairy)	528420	normal	typical	hairy	green	normal	sunred	medium	hairy	medium	mainvein	present	present	cream	cream	none	normal	color	five	high	green	normal	sunred	round	moderatelypointed	medium	green	medium	lightlypitted	normal
554	SA-0005	21	EXTREME OKRA LEAF (Lo)	528422	normal	open	few	green	~okra	sunred	medium	moderate	medium	mainvein	present	present	cream	cream	none	normal	color	four	high	brown	normal	sunred	round	moderatelypointed	medium	lightgreen	medium	smooth	normal
555	SA-0008	15	INTENSE RED (R1)	528425	normal	open	few	red	normal	red	medium	few	medium	mainvein	present	reduced	cream	cream	none	normal	white	four	tufted	tan	normal	red	oval	blunt	medium	red	medium	smooth	normal
556	SA-0015	6	SEA ISLAND SHORT SYMP. (G. barb.)	528432	normal	typical	seg/off	green	~okra	sunred	medium	seg/off	medium	three	present	present	lightyellow	cream	none	protruding	white	four	high	tan	normal	sunred	oval	pointed	medium	green	medium	lightlypitted	normal
557	SA-0025	36	INTENSE RED GREEN LINT (R1, hairy)	528442	normal	typical	hairy	red	normal	red	medium	hairy	medium	three	present	present	cream	cream	none	normal	color	four	high	green	normal	red	cone-oval	moderatelypointed	medium	red	medium	smooth	normal
558	SA-0038	17	SHAFTER BROWN	528451	spreading	typical	few	green	normal	sunred	medium	moderate	medium	mainvein	absent	absent	cream	cream	none	normal	color	four	high	brown	normal	sunred	round	moderatelypointed	large	lightgreen	medium	smooth	cluster
559	SA-0040	23	TEXAS RUST BROWN	528453	normal	typical	few	green	normal	sunred	medium	few	medium	mainvein	present	present	cream	cream	none	protruding	color	four	high	tan	normal	sunred	round	moderatelypointed	medium	lightgreen	medium	lightlypitted	normal
560	SA-0041	15	CLUSTER GREEN	528454	normal	typical	few	green	normal	sunred	medium	few	medium	mainvein	present	present	cream	cream	none	normal	color	four	high	green	normal	sunred	oval	moderatelypointed	large	lightgreen	medium	lightlypitted	cluster
561	SA-0065	19	LOUISIANA BROWN LINT CLEAN SEED	528476	normal	typical	few	green	normal	sunred	medium	few	medium	three	absent	absent	cream	cream	none	normal	color	five	seg/off	seg/off	normal	sunred	round	moderatelypointed	medium	lightgreen	medium	lightlypitted	normal
562	SA-0165	4	M.U. 3 UA 7-41	528559	normal	typical	hairy	green	normal	sunred	heavy	hairy	heavy	mainvein	present	present	lightyellow	cream	none	normal	white	four	high	tan	normal	green	round	moderatelypointed	medium	green	heavy	pitted	normal
563	SA-0186	9	FELISTANA UA-7-18	528575	normal	typical	hairy	green	normal	sunred	heavy	moderate	heavy	three	present	present	lightyellow	cream	none	normal	white	five	medium	green	normal	sunred	cone-oval	moderatelypointed	medium	green	medium	smooth	normal
564	SA-0222	0	N/A	N/A	normal	open	moderate	green	normal	sunred	medium	moderate	medium	seg/off	present	reduced	lightyellow	cream	none	normal	white	four	high	white	normal	sunred	round	moderatelypointed	large	green	medium	smooth	normal
565	SA-0736	9	AK-DJURA VIRESCENT (v1, R2p)	528927	normal	typical	few	green	normal	red	light	hairy	glandless	three	present	present	seg/off	cream	none	normal	white	four	high	white	normal	red	oval	pointed	medium	red	heavy	pitted	normal
566	SA-0737	6	AK-DJURA RED DW HAR(R1Rd or R1R2p)	528928	normal	typical	moderate	seg/off	normal	red	medium	few	medium	mainvein	present	present	seg/off	cream	none	normal	white	five	high	cream	normal	red	oval	moderatelypointed	medium	red	medium	pitted	normal
567	SA-0744	4	FREGO CLUSTER (seg. fg)	528935	normal	typical	hairy	green	normal	sunred	medium	hairy	medium	mainvein	present	present	cream	cream	none	normal	white	five	high	tan	frego	green	round	pointed	medium	green	medium	smooth	cluster
568	SA-0832	6	MEXICAN #122	528946	seg/off	seg/off	few	green	normal	sunred	medium	hairy	light	seg/off	present	present	cream	cream	seg/off	normal	white	four	medium	white	normal	sunred	oval	moderatelypointed	medium	green	medium	pitted	seg/off
569	SA-0840	10	MULTIPLE MARKER	528950	seg/off	open	few	green	normal	sunred	medium	few	medium	mainvein	present	present	cream	cream	none	normal	white	five	high	cream	normal	green	oval	moderatelypointed	large	lightgreen	medium	lightlypitted	cluster
570	SA-0866	13	ROWDEN 40	528966	normal	open	moderate	green	normal	sunred	medium	moderate	seg/off	mainvein	present	present	cream	cream	none	normal	white	five	high	tan	normal	sunred	oval	pointed	medium	green	seg/off	smooth	normal
571	SA-0874	16	DELTAPINE 14	528970	normal	typical	moderate	green	normal	sunred	medium	moderate	medium	mainvein	present	reduced	cream	cream	none	normal	white	four	high	offwhite	normal	sunred	round	moderatelypointed	medium	green	medium	smooth	normal
572	SA-0887	4	RUCKER	528981	normal	typical	moderate	green	normal	sunred	medium	moderate	medium	three	present	reduced	cream	yellow	none	normal	white	five	medium	offwhite	normal	sunred	round	moderatelypointed	medium	green	medium	smooth	normal
573	SA-0895	17	SEA ISLAND X SPEARS GREEN	528986	normal	typical	moderate	green	normal	sunred	medium	moderate	medium	three	present	present	cream	cream	none	normal	white	five	medium	green	normal	sunred	round	moderatelypointed	medium	green	medium	smooth	normal
574	SA-0899	5	BEASLEYS HYBRID 11-A-11	528989	normal	open	moderate	green	normal	sunred	medium	moderate	medium	mainvein	present	present	cream	cream	none	normal	white	four	high	tan	normal	green	oval	pointed	medium	green	medium	smooth	normal
575	SA-0902	7	KIME YELLOW (KY)	528990	normal	typical	few	green	normal	sunred	medium	few	medium	mainvein	present	present	lightyellow	cream	none	normal	white	four	high	white	normal	sunred	oval	moderatelypointed	medium	green	medium	smooth	normal
576	SA-0907	10	MEADE 14-2	528994	normal	open	moderate	green	normal	red	medium	few	medium	mainvein	present	present	cream	cream	none	normal	white	four	tufted	tan	normal	sunred	round	moderatelypointed	medium	green	medium	smooth	normal
577	SA-0936	2	PI 194850 2 CI	529006	normal	open	moderate	green	normal	sunred	medium	few	medium	mainvein	present	reduced	cream	yellow	none	normal	white	four	sparse	white	normal	sunred	oval	pointed	medium	green	seg/off	smooth	normal
578	SA-0937	2	PI 194848 S.A. 3	529007	normal	open	hairy	green	~okra	red	seg/off	moderate	light	three	present	present	cream	yellow	none	normal	white	four	high	tan	normal	sunred	round	pointed	large	green	seg/off	smooth	normal
579	SA-0939	6	PI 194853 2X4	529009	normal	typical	moderate	green	normal	sunred	medium	moderate	medium	mainvein	present	reduced	cream	cream	none	normal	white	four	high	tan	normal	sunred	round	pointed	medium	green	medium	smooth	normal
580	SA-0944	4	CUP LEAF	529014	normal	typical	moderate	green	normal	sunred	medium	moderate	heavy	mainvein	reduced	reduced	cream	cream	none	normal	white	five	high	offwhite	normal	sunred	round	moderatelypointed	medium	green	medium	smooth	normal
581	SA-0945	6	GOLDEN CROWN ?	529015	normal	typical	moderate	green	normal	sunred	medium	moderate	medium	mainvein	present	reduced	cream	cream	none	normal	white	four	high	white	normal	sunred	round	moderatelypointed	medium	green	medium	smooth	normal
582	SA-0950	2	BOBSHAW 1A	529020	normal	typical	moderate	green	normal	sunred	medium	moderate	medium	mainvein	present	reduced	cream	cream	none	normal	white	five	high	offwhite	normal	sunred	round	moderatelypointed	medium	green	medium	smooth	normal
583	SA-0958	3	DORTCH 1	529028	normal	typical	moderate	green	normal	sunred	medium	few	medium	mainvein	present	reduced	cream	cream	none	normal	white	five	high	green	normal	sunred	round	moderatelypointed	medium	green	medium	smooth	cluster
584	SA-0964	2	LA. 33X14	529034	normal	typical	moderate	green	normal	sunred	medium	moderate	medium	three	present	reduced	cream	cream	none	normal	white	four	high	tan	normal	sunred	round	pointed	medium	green	medium	smooth	normal
585	SA-0967	11	SPEARS #3	529037	normal	open	moderate	green	normal	sunred	medium	few	medium	mainvein	present	present	cream	cream	none	normal	white	four	high	offwhite	normal	sunred	round	moderatelypointed	medium	green	medium	smooth	normal
586	SA-0969	5	T-89	529039	normal	open	moderate	green	normal	sunred	medium	moderate	medium	three	present	reduced	cream	cream	none	normal	white	four	high	tan	normal	sunred	oval	pointed	large	green	medium	smooth	normal
587	SA-0976	2	TUXTULA SMALL BRACT #2	529045	normal	typical	few	green	normal	sunred	medium	few	medium	mainvein	present	reduced	cream	cream	none	normal	white	five	high	tan	frego	sunred	round	moderatelypointed	medium	green	medium	smooth	normal
588	SA-0978	5	EARLY FLOFF	529047	normal	typical	moderate	green	normal	sunred	medium	few	medium	mainvein	present	present	cream	cream	none	normal	white	four	high	tan	normal	sunred	round	pointed	medium	green	medium	smooth	seg/off
589	SA-0979	9	GLANDLESS BOLL 1 (seg. gl1)	529048	normal	typical	few	green	normal	sunred	seg/off	few	glandless	mainvein	present	reduced	cream	cream	none	normal	white	four	high	tan	normal	green	round	moderatelypointed	medium	green	glandless	lightlypitted	seg/off
590	SA-0990	4	DURANGO 18	529059	normal	typical	moderate	green	normal	sunred	medium	few	medium	mainvein	present	present	cream	cream	none	normal	white	four	high	tan	normal	sunred	cone-oval	pointed	medium	green	medium	smooth	cluster
591	SA-0991	4	DURANGO E-10-A-24	529060	normal	typical	moderate	green	normal	sunred	medium	moderate	medium	three	present	present	cream	cream	none	normal	white	four	medium	white	normal	sunred	oval	pointed	large	green	medium	smooth	normal
592	SA-0992	3	DURANGO E-44-45	529061	normal	typical	moderate	green	normal	red	medium	few	medium	three	present	present	cream	cream	none	normal	white	four	high	tan	normal	sunred	round	pointed	medium	green	heavy	smooth	normal
593	SA-0993	2	DURANGO E-44-50	529062	normal	typical	moderate	green	normal	sunred	medium	few	medium	three	present	present	cream	cream	none	normal	white	four	high	tan	normal	sunred	cone-oval	pointed	medium	green	medium	smooth	normal
594	SA-1003	8	YELLOW GREEN, RUGOSE CH DW	529072	normal	typical	few	green	normal	sunred	medium	few	medium	mainvein	present	present	lightyellow	cream	none	normal	white	four	high	white	normal	sunred	cone-oval	blunt	medium	green	medium	smooth	normal
595	SA-1009	2	DUNN 24BR	529078	normal	typical	moderate	green	normal	sunred	medium	few	medium	mainvein	present	absent	cream	cream	none	normal	white	four	tufted	tan	normal	sunred	round	pointed	medium	green	medium	smooth	normal
596	SA-1015	3	QUALLA 60-8	529084	normal	typical	moderate	green	normal	sunred	medium	moderate	medium	three	present	present	cream	yellow	none	normal	white	four	tufted	tan	normal	sunred	round	moderatelypointed	medium	green	medium	smooth	normal
597	SA-1017	5	LOCKETT 88A	529086	normal	typical	moderate	green	normal	sunred	medium	moderate	medium	three	present	reduced	cream	yellow	none	normal	white	four	sparse	offwhite	normal	sunred	round	moderatelypointed	medium	green	medium	smooth	normal
598	SA-1022	3	PAYMASTER 54B	529091	normal	open	moderate	green	normal	sunred	medium	moderate	medium	three	present	present	cream	cream	none	normal	white	four	high	tan	normal	sunred	round	moderatelypointed	medium	green	medium	smooth	normal
599	SA-1034	4	8 14AZ	529103	normal	open	moderate	green	normal	sunred	medium	moderate	medium	mainvein	present	absent	cream	cream	none	normal	white	five	medium	tan	normal	sunred	cone-oval	pointed	medium	green	glandless	smooth	normal
600	SA-1038	5	PARROTT	529107	normal	typical	few	green	normal	sunred	medium	few	medium	mainvein	present	reduced	cream	cream	none	normal	white	four	medium	offwhite	normal	sunred	round	moderatelypointed	medium	green	medium	smooth	normal
601	SA-1042	2	NORTHERN STAR #1	529111	normal	open	moderate	green	normal	sunred	medium	moderate	medium	three	present	reduced	cream	seg/off	none	normal	white	four	high	tan	normal	sunred	round	moderatelypointed	medium	green	medium	smooth	normal
602	SA-1047	12	ACALA 4-42	529116	normal	open	moderate	green	normal	sunred	medium	moderate	medium	mainvein	present	present	cream	cream	none	normal	white	four	high	tan	normal	sunred	round	pointed	medium	green	medium	smooth	normal
603	SA-1056	8	COKER 100A	529125	normal	typical	moderate	green	normal	sunred	medium	moderate	medium	mainvein	present	present	cream	cream	none	normal	white	four	high	tan	normal	sunred	round	pointed	medium	green	medium	smooth	normal
604	SA-1057	5	COKER 124C	529126	normal	typical	moderate	green	normal	sunred	medium	moderate	medium	mainvein	present	present	cream	cream	none	protruding	white	four	high	tan	normal	sunred	round	pointed	medium	green	medium	smooth	normal
605	SA-1063	7	DPL 5317-42-56-65	529132	normal	typical	few	green	normal	sunred	medium	few	medium	three	present	present	cream	cream	none	normal	white	four	medium	white	normal	sunred	round	moderatelypointed	medium	green	medium	smooth	normal
606	SA-1068	3	B7	529137	normal	open	moderate	green	normal	sunred	medium	moderate	medium	mainvein	present	present	cream	cream	none	normal	white	four	high	tan	normal	sunred	round	moderatelypointed	medium	green	medium	smooth	normal
607	SA-1072	11	BOBSHAW HIGH LINTER	529141	normal	typical	moderate	green	normal	sunred	medium	moderate	medium	mainvein	present	present	cream	cream	none	normal	white	four	high	tan	normal	green	round	pointed	medium	green	medium	smooth	normal
608	SA-1075	4	DIXIE KING 631	529144	normal	open	moderate	green	normal	sunred	medium	few	medium	mainvein	present	present	cream	cream	none	normal	white	four	high	tan	normal	sunred	round	moderatelypointed	medium	green	medium	smooth	normal
609	SA-1077	5	DIXIE KING 6448	529146	normal	typical	moderate	green	normal	sunred	medium	moderate	medium	mainvein	present	reduced	cream	cream	none	normal	white	four	high	offwhite	normal	sunred	round	moderatelypointed	medium	green	medium	smooth	normal
610	SA-1081	2	#944	529150	normal	typical	hairy	green	normal	sunred	light	hairy	medium	three	present	present	cream	cream	none	normal	white	four	high	tan	normal	sunred	cone-oval	pointed	large	green	medium	smooth	normal
611	SA-1083	8	A.M. 7	529152	normal	typical	moderate	green	normal	red	medium	few	medium	mainvein	reduced	reduced	cream	cream	none	normal	white	four	sparse	green	normal	sunred	round	moderatelypointed	medium	green	medium	smooth	normal
612	SA-1096	13	AK DJURA HIGG BROWN (R2p)	529165	normal	open	hairy	red	normal	red	medium	hairy	medium	three	present	reduced	seg/off	yellow	none	normal	color	four	high	green	normal	red	round	moderatelypointed	medium	seg/off	medium	smooth	normal
613	SA-1098	1	SUPER OKRA VIRESCENT (?no Lo,no v)	606800	normal	open	moderate	green	normal	sunred	medium	moderate	medium	mainvein	present	present	cream	cream	none	normal	white	four	high	offwhite	normal	sunred	cone-oval	pointed	medium	green	medium	smooth	normal
614	SA-1100	2	H.A. 9	529166	normal	typical	few	green	normal	sunred	medium	few	medium	mainvein	present	reduced	cream	cream	none	normal	white	five	medium	green	normal	sunred	round	moderatelypointed	medium	green	medium	smooth	normal
615	SA-1102	4	QC ACALA	529168	normal	typical	moderate	green	normal	sunred	light	moderate	medium	three	present	present	cream	cream	none	protruding	white	four	high	tan	normal	sunred	round	blunt	medium	seg/off	medium	smooth	normal
616	SA-1109	9	KEKCHI #4	529175	normal	typical	moderate	green	normal	sunred	medium	moderate	medium	mainvein	present	reduced	cream	cream	none	normal	white	four	seg/off	seg/off	normal	sunred	oval	moderatelypointed	medium	green	heavy	smooth	normal
617	SA-1121	5	M8 (DOUBLE HAPLOID DELTAPINE 14)	529187	normal	typical	moderate	green	normal	sunred	medium	moderate	medium	three	present	reduced	cream	cream	none	normal	white	five	sparse	offwhite	normal	sunred	round	moderatelypointed	medium	green	medium	smooth	normal
618	SA-1125	4	SMOOTH LEAF, TPSA-41	529191	normal	typical	few	green	normal	sunred	medium	few	medium	three	present	reduced	cream	cream	none	normal	white	five	medium	green	normal	sunred	round	moderatelypointed	large	green	medium	smooth	cluster
619	SA-1126	3	SMOOTH LEAF, TPSA-35	529192	normal	typical	hairy	green	normal	sunred	medium	moderate	medium	mainvein	present	present	cream	seg/off	none	normal	white	five	high	tan	normal	green	round	moderatelypointed	medium	green	medium	smooth	normal
620	SA-1127	6	NORTHERN STAR 4-11	529193	normal	seg/off	moderate	green	normal	sunred	medium	moderate	medium	mainvein	present	present	cream	cream	none	normal	white	five	tufted	white	normal	sunred	oval	moderatelypointed	medium	green	medium	smooth	normal
621	SA-1130	3	DELTAPINE TPSA	529196	normal	typical	moderate	green	normal	sunred	medium	moderate	medium	mainvein	present	reduced	cream	yellow	none	normal	white	four	medium	tan	normal	sunred	round	moderatelypointed	medium	green	heavy	smooth	normal
622	SA-1131	7	LANKART SEL. 57	529197	seg/off	seg/off	few	green	normal	sunred	light	moderate	light	mainvein	present	present	cream	cream	none	normal	white	four	medium	brown	normal	sunred	round	pointed	large	green	medium	pitted	cluster
623	SA-1132	3	STORMKING, TPSA NO. 1	529198	normal	typical	few	green	normal	sunred	medium	few	medium	two	present	present	cream	yellow	none	normal	white	five	medium	green	normal	sunred	round	moderatelypointed	medium	green	medium	smooth	cluster
624	SA-1158	16	EMPIRE WR 61	529224	normal	typical	few	green	normal	sunred	medium	moderate	medium	mainvein	reduced	reduced	cream	cream	none	normal	white	five	high	white	normal	sunred	oval	pointed	medium	green	medium	lightlypitted	normal
625	SA-1160	14	REX SL	529226	normal	typical	few	green	normal	sunred	light	moderate	heavy	mainvein	present	present	cream	cream	none	normal	white	four	high	white	normal	sunred	round	pointed	medium	green	medium	lightlypitted	normal
626	SA-1184	47	COKER 310	529249	normal	typical	few	green	normal	sunred	medium	hairy	medium	mainvein	reduced	reduced	cream	cream	seg/off	normal	white	four	medium	white	normal	sunred	seg/off	pointed	large	green	medium	lightlypitted	normal
627	SA-1200	3	CB 4007 10-196	529265	seg/off	typical	seg/off	green	normal	sunred	medium	hairy	medium	mainvein	reduced	reduced	cream	seg/off	none	normal	white	seg/off	medium	white	normal	sunred	seg/off	moderatelypointed	medium	green	seg/off	smooth	normal
628	SA-1210	2	CENTRAL (SEL COKER 100)	529275	normal	typical	few	green	normal	sunred	medium	moderate	light	mainvein	present	present	cream	cream	none	normal	white	five	high	white	normal	sunred	oval	pointed	medium	green	medium	smooth	normal
629	SA-1236	3	M4 NT SIND CB 4023	529299	normal	typical	moderate	green	normal	sunred	light	hairy	medium	mainvein	reduced	reduced	cream	cream	none	normal	white	five	high	white	normal	sunred	round	pointed	medium	green	medium	smooth	normal
630	SA-1451	6	PARROTT 66	529505	normal	typical	few	green	normal	sunred	light	few	medium	mainvein	reduced	reduced	cream	cream	none	normal	white	five	high	white	normal	sunred	round	blunt	large	green	medium	lightlypitted	normal
631	SA-1460	2	HOPI M 6-16-7 (79-4477)	529514	normal	typical	few	green	normal	seg/off	seg/off	seg/off	seg/off	seg/off	present	present	lightyellow	cream	none	normal	white	four	seg/off	seg/off	normal	sunred	oval	moderatelypointed	medium	green	seg/off	seg/off	normal
632	SA-1531	4	LAMBRIGHT GL-5 (Sl, gless)	529585	normal	typical	hairy	green	normal	sunred	medium	hairy	medium	three	present	present	cream	cream	none	normal	white	five	high	tan	normal	sunred	round	moderatelypointed	medium	green	medium	smooth	normal
633	SA-1620	13	DSR 6-19/CA 998//Lankart Glandless	513391	spreading	seg/off	moderate	green	normal	sunred	seg/off	moderate	seg/off	three	present	present	cream	cream	none	normal	white	four	high	tan	normal	sunred	round	moderatelypointed	large	lightgreen	seg/off	smooth	cluster
634	SA-1710	12	TAM 87N-5	540299	normal	typical	few	green	normal	sunred	seg/off	none	glandless	mainvein	present	reduced	lightyellow	cream	none	normal	white	four	high	tan	normal	sunred	round	moderatelypointed	medium	green	glandless	smooth	normal
635	SA-1797	3	S.N. 0048-1	606841	normal	typical	few	green	normal	sunred	seg/off	few	glandless	mainvein	present	present	lightyellow	cream	none	normal	white	four	high	white	normal	sunred	cone-oval	moderatelypointed	seg/off	green	glandless	smooth	cluster
636	SA-1845	5	S.N. 0594-2	606888	normal	typical	few	green	normal	sunred	medium	few	medium	mainvein	present	present	lightyellow	cream	none	normal	white	four	high	green	normal	sunred	seg/off	pointed	medium	green	medium	smooth	normal
637	SA-1913	7	S.N. 8306	606956	normal	typical	few	green	normal	sunred	medium	few	medium	mainvein	present	present	lightyellow	cream	none	normal	white	four	medium	tan	normal	sunred	cone-oval	moderatelypointed	medium	green	medium	smooth	normal
638	SA-2131	7	M-9044-0061	561966	normal	typical	moderate	green	normal	sunred	medium	moderate	medium	mainvein	present	present	cream	yellow	spots	normal	white	four	medium	green	normal	sunred	round	moderatelypointed	medium	green	medium	smooth	normal
639	SA-2133	10	M-9044-0063	561968	normal	typical	moderate	green	normal	sunred	medium	few	medium	mainvein	present	reduced	cream	cream	none	normal	white	four	medium	tan	normal	sunred	round	moderatelypointed	medium	green	medium	smooth	cluster
640	SA-2219	0	N/A	N/A	normal	typical	moderate	green	normal	sunred	medium	moderate	medium	mainvein	present	present	lightyellow	cream	none	normal	white	four	high	green	normal	sunred	round	moderatelypointed	medium	green	medium	smooth	cluster
641	SA-2221	7	NILES #3 (ORNAMENTAL)	607157	normal	open	seg/off	red	~okra	red	medium	none	medium	mainvein	present	present	cream	cream	none	normal	white	five	high	tan	normal	red	round	blunt	medium	red	medium	lightlypitted	normal
642	SA-2242	8	AGGIE COTTON (MLB2CAHUGS-1-88)	607167	normal	typical	few	red	normal	red	medium	few	medium	two	present	absent	cream	cream	none	normal	white	five	high	cream	normal	red	cone-oval	pointed	medium	red	medium	pitted	normal
643	SA-2243	9	LONGHORN COTTON	607168	normal	typical	moderate	green	normal	sunred	medium	moderate	medium	three	present	present	cream	cream	none	normal	color	five	high	brown	normal	green	round	moderatelypointed	medium	green	medium	lightlypitted	normal
644	SA-2257	10	NILES #1 (oramental h2h2, N1)	607170	normal	typical	few	red	normal	red	medium	few	medium	mainvein	present	present	cream	yellow	none	normal	white	five	seg/off	seg/off	normal	red	cone-oval	moderatelypointed	medium	red	medium	smooth	normal
645	SA-2494	2	PBN-6106	607318	normal	typical	hairy	green	normal	sunred	heavy	hairy	heavy	seg/off	absent	absent	lightyellow	yellow	spots	normal	white	seg/off	sparse	white	normal	sunred	cone-oval	moderatelypointed	medium	green	medium	pitted	normal
646	SA-2518	0	SEMILLA CHICA	607342	seg/off	typical	seg/off	green	normal	sunred	medium	seg/off	medium	mainvein	present	present	lightyellow	yellow	none	protruding	white	seg/off	medium	white	normal	sunred	oval	moderatelypointed	seg/off	seg/off	heavy	smooth	normal
647	SA-2552	2	M LONG SG (HYBRID)	607373	normal	open	few	green	normal	sunred	heavy	none	heavy	mainvein	present	present	lightyellow	seg/off	spots	protruding	white	seg/off	tufted	cream	normal	green	oval	pointed	medium	seg/off	heavy	pitted	normal
648	SA-2606	4	K-6731	630217	normal	typical	seg/off	green	normal	sunred	medium	seg/off	medium	mainvein	present	present	lightyellow	cream	none	normal	white	four	high	tan	normal	sunred	round	moderatelypointed	medium	green	medium	smooth	normal
649	SA-2788	5	06701	630392	normal	typical	moderate	green	normal	sunred	medium	moderate	medium	two	present	present	cream	cream	none	normal	seg/off	four	high	seg/off	normal	green	round	moderatelypointed	medium	green	medium	lightlypitted	normal
650	SA-2789	5	06703	630393	normal	typical	moderate	green	normal	sunred	medium	moderate	light	three	reduced	present	cream	seg/off	none	normal	white	five	medium	tan	normal	green	round	pointed	medium	green	seg/off	smooth	normal
651	SA-2790	5	06704	630394	normal	typical	moderate	green	normal	sunred	medium	moderate	light	three	present	present	cream	cream	none	normal	white	four	high	tan	normal	green	cone-oval	pointed	medium	green	seg/off	smooth	normal
652	SA-2792	5	06705B	630396	normal	typical	seg/off	green	normal	sunred	medium	seg/off	medium	three	present	present	cream	seg/off	none	normal	white	five	sparse	offwhite	normal	green	round	pointed	medium	green	heavy	smooth	seg/off
653	SA-2793	5	06706	630397	normal	typical	hairy	green	seg/off	sunred	medium	seg/off	medium	three	present	present	seg/off	seg/off	seg/off	normal	white	four	medium	white	normal	green	cone-oval	pointed	medium	green	seg/off	seg/off	normal
654	SA-2798	5	06711	630402	normal	typical	moderate	green	normal	sunred	medium	moderate	medium	mainvein	present	present	cream	cream	none	normal	white	five	medium	white	normal	green	round	moderatelypointed	medium	green	medium	lightlypitted	normal
655	SA-2801	3	06715	630405	normal	typical	hairy	green	normal	sunred	medium	hairy	medium	two	present	present	cream	cream	none	normal	white	four	medium	tan	normal	green	round	moderatelypointed	medium	green	medium	lightlypitted	normal
656	SA-2803	3	06717	630407	normal	typical	moderate	green	normal	sunred	medium	moderate	medium	three	present	present	cream	yellow	none	normal	white	five	medium	green	normal	green	oval	pointed	medium	green	medium	lightlypitted	normal
657	SA-2805	3	06719	630409	normal	typical	moderate	green	normal	sunred	medium	moderate	medium	three	present	present	cream	seg/off	none	normal	white	five	medium	tan	normal	green	round	blunt	medium	green	medium	lightlypitted	cluster
658	SA-2807	3	06722	630411	normal	typical	moderate	green	normal	sunred	medium	moderate	medium	two	present	present	cream	cream	none	normal	white	five	medium	white	normal	green	round	moderatelypointed	medium	green	medium	lightlypitted	cluster
659	SA-2809	3	06724A	630413	normal	typical	moderate	green	normal	sunred	medium	moderate	medium	mainvein	present	present	cream	seg/off	none	normal	white	five	sparse	tan	normal	green	round	moderatelypointed	medium	green	medium	lightlypitted	cluster
660	SA-2813	3	06729	630417	normal	typical	moderate	green	normal	sunred	medium	moderate	medium	three	present	present	cream	cream	none	normal	white	four	medium	tan	normal	green	oval	pointed	medium	green	medium	lightlypitted	cluster
661	SA-2814	3	06730	630418	normal	typical	moderate	green	normal	sunred	medium	moderate	medium	three	present	present	cream	cream	none	normal	white	four	medium	tan	normal	green	round	moderatelypointed	medium	green	medium	smooth	cluster
662	SA-2816	3	06733	630420	normal	typical	moderate	green	normal	sunred	medium	moderate	medium	mainvein	present	present	cream	cream	none	normal	white	five	medium	white	normal	green	round	moderatelypointed	medium	green	medium	lightlypitted	normal
663	SA-2818	4	06738	630422	normal	typical	hairy	green	normal	sunred	medium	seg/off	medium	three	present	present	cream	cream	none	normal	white	four	medium	green	normal	green	round	pointed	medium	green	medium	lightlypitted	cluster
664	SA-2825	3	06746	630429	normal	typical	moderate	green	normal	sunred	medium	hairy	medium	three	present	present	cream	cream	none	normal	white	five	high	tan	normal	green	round	pointed	medium	green	medium	lightlypitted	cluster
665	SA-2830	3	06754	630434	normal	typical	hairy	green	normal	sunred	medium	hairy	medium	three	present	present	cream	cream	none	normal	white	four	medium	offwhite	normal	green	round	pointed	medium	green	heavy	lightlypitted	cluster
666	SA-2832	3	06760	630436	normal	typical	moderate	green	normal	sunred	medium	moderate	medium	mainvein	present	reduced	cream	cream	none	normal	white	five	medium	white	normal	sunred	round	moderatelypointed	medium	green	medium	lightlypitted	cluster
667	SA-2833	3	06761	630437	normal	typical	moderate	green	normal	sunred	medium	hairy	medium	mainvein	present	present	cream	cream	none	normal	white	five	high	tan	normal	sunred	round	pointed	medium	green	heavy	pitted	seg/off
668	SA-2836	4	06771	630440	normal	typical	moderate	green	normal	sunred	medium	moderate	medium	three	present	present	cream	cream	none	normal	white	five	high	tan	normal	sunred	round	pointed	medium	green	heavy	lightlypitted	cluster
669	SA-2837	4	06772	630441	normal	compact	hairy	green	normal	sunred	medium	hairy	medium	two	present	present	cream	cream	none	normal	white	five	high	tan	normal	sunred	round	pointed	medium	green	heavy	lightlypitted	cluster
670	SA-2838	4	06773	630442	normal	typical	hairy	green	normal	sunred	medium	hairy	medium	three	present	reduced	cream	cream	none	normal	white	four	high	tan	normal	sunred	round	moderatelypointed	medium	green	medium	lightlypitted	cluster
671	SA-2841	4	06777	630445	normal	typical	hairy	green	normal	sunred	medium	hairy	medium	three	present	present	cream	cream	none	normal	white	four	medium	tan	normal	sunred	round	moderatelypointed	medium	green	medium	lightlypitted	cluster
672	SA-2845	3	06783	630449	normal	typical	seg/off	green	normal	sunred	medium	seg/off	medium	three	present	present	cream	cream	none	normal	white	five	medium	tan	normal	sunred	round	moderatelypointed	large	green	medium	pitted	cluster
673	SA-2847	3	06789	630451	normal	typical	hairy	green	normal	sunred	medium	hairy	medium	three	present	present	cream	cream	none	normal	white	five	medium	tan	normal	sunred	oval	pointed	medium	green	heavy	pitted	cluster
674	SA-2848	4	06790	630452	normal	typical	moderate	green	normal	sunred	medium	moderate	medium	two	present	present	cream	cream	none	normal	white	four	medium	tan	normal	sunred	cone-oval	moderatelypointed	medium	green	heavy	lightlypitted	cluster
675	SA-2852	3	06803	630456	normal	typical	moderate	seg/off	normal	sunred	medium	hairy	medium	three	present	present	cream	cream	none	normal	white	four	medium	tan	normal	sunred	oval	pointed	medium	green	medium	pitted	normal
676	SA-2854	3	06805	630458	normal	typical	hairy	green	normal	sunred	medium	hairy	medium	two	present	present	cream	cream	none	normal	white	four	medium	tan	normal	sunred	round	moderatelypointed	medium	green	medium	pitted	cluster
677	SA-2856	3	06810	630460	normal	typical	moderate	green	normal	sunred	medium	moderate	medium	three	present	present	cream	cream	none	normal	white	four	high	tan	normal	sunred	round	moderatelypointed	medium	green	medium	lightlypitted	cluster
678	SA-2857	4	06813	630461	normal	typical	moderate	green	normal	sunred	medium	moderate	medium	mainvein	present	present	cream	cream	none	normal	white	four	medium	tan	normal	sunred	round	blunt	medium	green	medium	lightlypitted	normal
679	SA-2858	3	06814	630462	normal	typical	hairy	green	normal	sunred	medium	hairy	medium	three	present	present	cream	cream	none	normal	white	four	medium	tan	normal	sunred	oval	pointed	medium	green	medium	lightlypitted	normal
680	SA-2859	3	06815	630463	normal	typical	seg/off	green	normal	sunred	medium	seg/off	medium	mainvein	present	present	cream	cream	none	normal	white	four	high	tan	normal	sunred	seg/off	moderatelypointed	medium	green	seg/off	seg/off	normal
681	SA-2861	3	06818	630465	normal	typical	seg/off	green	normal	sunred	medium	seg/off	medium	two	present	absent	cream	cream	none	normal	white	five	high	tan	normal	sunred	round	pointed	medium	green	heavy	lightlypitted	cluster
682	SA-2862	5	06819	630466	normal	typical	moderate	green	normal	sunred	medium	moderate	medium	two	present	present	cream	cream	none	normal	white	four	high	tan	normal	sunred	round	moderatelypointed	medium	green	heavy	lightlypitted	cluster
683	SA-2863	3	06820	630467	normal	typical	moderate	green	normal	sunred	medium	moderate	medium	three	present	present	cream	seg/off	none	normal	white	five	high	tan	normal	sunred	round	moderatelypointed	medium	green	medium	pitted	normal
684	SA-2864	3	06821	630468	normal	typical	moderate	green	normal	sunred	medium	moderate	medium	three	present	present	cream	cream	none	normal	white	five	high	tan	normal	sunred	oval	pointed	medium	green	medium	lightlypitted	cluster
685	SA-2867	3	06825	630471	normal	typical	moderate	green	normal	sunred	medium	moderate	medium	three	present	present	cream	cream	none	normal	white	four	medium	tan	normal	sunred	cone-oval	pointed	medium	green	heavy	lightlypitted	cluster
686	SA-2868	4	06826	630472	normal	typical	moderate	green	normal	sunred	medium	moderate	medium	three	present	present	cream	cream	none	normal	white	four	medium	tan	normal	sunred	round	moderatelypointed	medium	green	medium	lightlypitted	normal
687	SA-2870	3	06828	630474	normal	typical	moderate	green	normal	sunred	medium	moderate	medium	three	present	absent	cream	cream	none	normal	white	five	medium	tan	normal	sunred	oval	pointed	medium	green	medium	lightlypitted	normal
688	SA-2875	3	06839	630479	normal	typical	moderate	green	normal	sunred	medium	moderate	medium	mainvein	present	present	cream	cream	none	normal	white	five	high	tan	normal	sunred	cone-oval	pointed	large	green	medium	pitted	seg/off
689	SA-2876	3	06841	630480	normal	typical	hairy	green	normal	sunred	medium	hairy	medium	three	present	present	cream	seg/off	none	normal	white	five	high	tan	normal	sunred	cone-oval	moderatelypointed	medium	green	medium	lightlypitted	normal
690	SA-2879	3	06848	630483	normal	typical	seg/off	green	normal	sunred	medium	seg/off	medium	mainvein	present	present	cream	cream	none	normal	white	five	medium	tan	normal	sunred	round	moderatelypointed	medium	green	medium	pitted	cluster
691	SA-2880	5	06849	630484	normal	typical	moderate	green	normal	sunred	medium	moderate	medium	three	present	present	cream	cream	none	normal	white	five	medium	tan	normal	sunred	cone-oval	moderatelypointed	medium	green	medium	lightlypitted	cluster
692	SA-2882	3	06852	630486	normal	typical	seg/off	green	normal	sunred	medium	seg/off	medium	three	present	present	cream	cream	none	normal	white	five	high	cream	normal	sunred	round	pointed	medium	green	medium	pitted	normal
693	SA-2884	5	06854	630488	normal	typical	moderate	green	normal	sunred	medium	moderate	medium	three	present	present	cream	seg/off	none	normal	white	five	high	tan	normal	sunred	round	moderatelypointed	large	green	medium	smooth	normal
694	SA-2886	3	06856	630490	normal	typical	hairy	green	normal	sunred	medium	hairy	medium	three	present	present	cream	cream	none	normal	white	four	high	tan	normal	sunred	round	moderatelypointed	medium	green	heavy	smooth	normal
695	SA-2887	3	06857 SEG NAKED	630491	normal	typical	hairy	green	seg/off	sunred	medium	hairy	medium	three	present	present	seg/off	cream	none	normal	white	four	tufted	tan	normal	sunred	oval	moderatelypointed	medium	green	medium	lightlypitted	normal
696	SA-2888	3	06896	630492	normal	typical	moderate	green	seg/off	sunred	medium	moderate	medium	three	present	present	cream	cream	none	normal	white	five	high	tan	normal	sunred	round	moderatelypointed	medium	green	seg/off	seg/off	cluster
697	SA-2890	4	09825	630494	normal	typical	hairy	green	normal	sunred	medium	hairy	medium	three	present	present	cream	cream	none	normal	white	five	medium	white	normal	sunred	cone-oval	moderatelypointed	medium	green	heavy	smooth	cluster
698	SA-2891	3	038	630495	normal	typical	moderate	green	normal	sunred	medium	moderate	medium	three	present	present	cream	cream	none	normal	white	four	medium	tan	normal	sunred	cone-oval	moderatelypointed	medium	green	medium	lightlypitted	normal
699	SA-2919	13	TAM 90J-57s	614955	normal	typical	few	green	normal	sunred	medium	few	medium	mainvein	present	present	cream	cream	none	normal	white	four	high	tan	normal	sunred	cone-oval	pointed	medium	green	medium	lightlypitted	cluster
700	SA-2922	11	ARKOT A306	617030	normal	typical	moderate	green	normal	sunred	medium	moderate	medium	two	present	present	cream	cream	none	normal	white	five	high	tan	normal	sunred	round	pointed	medium	green	medium	pitted	cluster
701	SA-2925	3	0244	630498	normal	typical	seg/off	green	normal	sunred	medium	seg/off	medium	two	present	absent	cream	cream	none	normal	white	five	medium	tan	normal	sunred	round	pointed	medium	green	medium	lightlypitted	normal
702	SA-2926	4	0275	630499	normal	typical	seg/off	green	normal	sunred	heavy	seg/off	heavy	mainvein	present	present	cream	cream	none	normal	white	five	medium	tan	normal	sunred	seg/off	moderatelypointed	medium	green	medium	lightlypitted	seg/off
703	SA-2927	5	0283	630500	normal	typical	seg/off	green	normal	sunred	medium	seg/off	medium	three	present	present	cream	cream	none	normal	white	five	medium	tan	normal	sunred	cone-oval	moderatelypointed	medium	green	heavy	lightlypitted	cluster
704	SA-2928	3	0312	630501	normal	typical	seg/off	green	seg/off	sunred	medium	seg/off	medium	three	present	present	cream	cream	none	normal	white	four	medium	green	normal	sunred	cone-oval	moderatelypointed	medium	green	heavy	lightlypitted	cluster
705	SA-2929	4	0313	630502	normal	typical	moderate	green	normal	sunred	medium	moderate	medium	three	present	present	cream	yellow	none	normal	white	four	medium	green	normal	sunred	round	pointed	medium	green	medium	smooth	normal
706	SA-2930	4	0314	630503	normal	typical	moderate	green	normal	sunred	medium	moderate	medium	mainvein	absent	absent	cream	cream	none	normal	white	five	high	white	normal	sunred	cone-oval	moderatelypointed	medium	green	medium	smooth	normal
707	SA-2931	4	0327	630504	normal	typical	moderate	green	normal	sunred	medium	moderate	medium	mainvein	present	present	cream	cream	none	normal	white	four	medium	tan	normal	sunred	round	pointed	medium	green	medium	lightlypitted	cluster
708	SA-2932	3	0337	630505	normal	typical	hairy	green	normal	sunred	medium	hairy	medium	three	present	present	cream	cream	none	normal	white	four	medium	tan	normal	sunred	round	moderatelypointed	medium	green	medium	smooth	cluster
709	SA-2933	3	0338	630506	normal	typical	moderate	green	normal	sunred	medium	moderate	medium	mainvein	present	present	cream	cream	none	normal	white	four	medium	tan	normal	sunred	oval	moderatelypointed	medium	green	medium	smooth	cluster
710	SA-2940	3	0500	630513	normal	typical	seg/off	green	normal	sunred	medium	seg/off	medium	mainvein	present	present	cream	cream	none	normal	white	five	high	cream	normal	sunred	cone-oval	pointed	large	green	medium	lightlypitted	normal
711	SA-2941	5	0501	630514	normal	typical	moderate	green	normal	sunred	medium	moderate	medium	three	present	present	cream	cream	none	normal	white	five	medium	cream	normal	sunred	cone-oval	pointed	large	green	medium	lightlypitted	seg/off
712	SA-2942	3	0514	630515	normal	typical	moderate	green	normal	sunred	medium	moderate	medium	three	present	present	cream	cream	none	normal	white	five	high	tan	normal	sunred	cone-oval	pointed	medium	green	medium	lightlypitted	normal
713	SA-2943	3	0515	630516	normal	typical	moderate	green	normal	sunred	medium	seg/off	medium	mainvein	present	reduced	cream	cream	none	normal	white	four	medium	tan	normal	sunred	round	moderatelypointed	large	green	medium	lightlypitted	cluster
714	SA-2946	5	0535	630519	normal	typical	few	red	normal	red	medium	few	medium	three	absent	present	cream	cream	none	normal	white	five	high	green	normal	sunred	round	pointed	medium	red	medium	smooth	normal
715	SA-2948	3	06101	630521	normal	typical	moderate	green	normal	sunred	medium	hairy	medium	three	present	present	cream	cream	spots	normal	white	four	seg/off	seg/off	normal	sunred	round	pointed	medium	green	medium	lightlypitted	cluster
716	SA-2953	4	06106	630526	normal	typical	seg/off	green	normal	sunred	medium	seg/off	medium	three	present	present	cream	cream	none	normal	white	five	high	tan	normal	sunred	round	pointed	medium	green	medium	lightlypitted	cluster
717	SA-2956	4	06112	630529	normal	typical	hairy	green	normal	sunred	medium	hairy	medium	two	absent	reduced	cream	cream	none	normal	white	five	medium	tan	normal	sunred	round	moderatelypointed	medium	green	medium	smooth	cluster
718	SA-2963	3	06120A	630536	normal	typical	moderate	green	normal	sunred	medium	moderate	medium	two	present	present	cream	cream	none	normal	white	five	high	tan	normal	sunred	round	pointed	medium	green	medium	lightlypitted	cluster
719	SA-2973	6	06144	630546	normal	typical	moderate	green	normal	sunred	medium	moderate	medium	three	present	present	cream	cream	none	normal	white	five	high	tan	normal	sunred	round	pointed	medium	green	medium	pitted	normal
720	SA-3006	5	06205	630579	normal	typical	moderate	green	normal	sunred	medium	moderate	medium	mainvein	present	present	cream	cream	none	normal	white	five	medium	tan	normal	sunred	cone-oval	moderatelypointed	medium	green	medium	lightlypitted	normal
721	SA-3025	4	06226	630598	normal	typical	moderate	green	normal	sunred	medium	moderate	medium	three	present	present	cream	cream	none	normal	white	five	high	tan	normal	sunred	cone-oval	pointed	medium	green	medium	lightlypitted	normal
722	SA-3092	4	LA 306 (LA RN 4-4)	630665	normal	typical	moderate	green	normal	sunred	medium	moderate	medium	three	present	present	cream	cream	none	normal	white	five	high	cream	normal	sunred	oval	moderatelypointed	medium	green	medium	lightlypitted	normal
723	SA-3093	7	LA 322 (LA RN 910)	630666	normal	typical	moderate	green	normal	sunred	medium	moderate	medium	mainvein	present	present	cream	cream	none	normal	white	four	high	tan	normal	sunred	cone-oval	pointed	medium	green	medium	lightlypitted	cluster
724	SA-3101	4	9023	590933	normal	typical	moderate	green	normal	sunred	medium	moderate	medium	two	present	present	cream	cream	none	normal	white	four	medium	tan	normal	sunred	cone-oval	moderatelypointed	medium	green	medium	pitted	normal
725	SA-3112	9	ARKOT 8606	628634	normal	typical	moderate	green	normal	sunred	medium	moderate	medium	mainvein	present	present	cream	cream	none	normal	white	four	sparse	tan	normal	sunred	oval	moderatelypointed	medium	green	medium	lightlypitted	normal
726	SA-3129	4	M-9644-0235	628773	normal	typical	moderate	green	normal	sunred	medium	moderate	medium	two	present	reduced	cream	yellow	none	normal	white	four	high	green	normal	sunred	round	moderatelypointed	medium	green	medium	lightlypitted	normal
727	SA-3142	4	Green Lint	694536	spreading	typical	hairy	green	normal	sunred	medium	hairy	medium	mainvein	present	present	cream	cream	none	normal	color	four	high	green	normal	sunred	cone-oval	moderatelypointed	medium	lightgreen	medium	lightlypitted	normal
728	SA-3143	6	Rust Lint	694537	normal	typical	moderate	green	normal	sunred	medium	moderate	medium	mainvein	absent	absent	cream	cream	none	normal	seg/off	four	seg/off	seg/off	normal	sunred	round	blunt	medium	lightgreen	medium	pitted	normal
729	SA-3156	1	06736	694541	normal	typical	moderate	green	normal	sunred	medium	hairy	medium	three	present	present	cream	cream	none	normal	white	five	high	green	normal	sunred	round	moderatelypointed	medium	green	medium	lightlypitted	cluster
730	SA-3171	1	06305	694556	normal	typical	moderate	green	normal	sunred	medium	moderate	medium	mainvein	present	present	cream	cream	none	normal	white	five	medium	tan	normal	sunred	cone-oval	pointed	medium	green	medium	pitted	normal
731	SA-3172	1	06306	694557	normal	typical	moderate	green	normal	sunred	medium	hairy	medium	three	present	present	cream	cream	none	normal	white	four	high	tan	normal	sunred	round	moderatelypointed	medium	green	medium	smooth	cluster
732	SA-3173	1	06313	694558	normal	typical	moderate	green	normal	sunred	medium	hairy	medium	two	present	present	cream	cream	none	normal	white	five	high	tan	normal	sunred	round	pointed	medium	green	heavy	lightlypitted	cluster
733	SA-3175	1	06317	694560	normal	typical	moderate	green	normal	sunred	medium	moderate	medium	mainvein	present	present	cream	cream	none	normal	white	five	high	tan	normal	sunred	round	moderatelypointed	medium	green	medium	lightlypitted	normal
734	SA-3180	1	06325	694565	normal	typical	moderate	green	normal	sunred	medium	moderate	medium	mainvein	present	present	cream	cream	none	normal	white	five	medium	green	normal	sunred	cone-oval	moderatelypointed	large	green	medium	lightlypitted	normal
735	SA-3181	1	06330	694566	normal	typical	hairy	green	normal	sunred	medium	hairy	medium	two	present	present	cream	cream	none	normal	white	four	high	tan	normal	sunred	round	moderatelypointed	medium	green	medium	pitted	cluster
736	SA-3245	0	VIR-6602 SAG-33-12	694616	normal	typical	moderate	green	normal	sunred	medium	moderate	medium	mainvein	present	reduced	cream	cream	none	normal	white	four	medium	white	normal	sunred	oval	pointed	medium	green	medium	lightlypitted	normal
737	SA-3249	0	VIR-6607 PRECOZ-24-B	694620	seg/off	typical	moderate	green	normal	sunred	medium	few	medium	mainvein	reduced	reduced	cream	cream	none	normal	white	four	high	brown	normal	sunred	cone-oval	moderatelypointed	medium	green	heavy	lightlypitted	normal
738	SA-3255	2	VIR-6614 ?	694626	spreading	open	few	green	normal	sunred	medium	moderate	medium	three	present	present	cream	cream	none	normal	white	four	medium	white	normal	sunred	round	moderatelypointed	medium	green	medium	smooth	normal
739	SA-3259	2	VIR-6617 SS-265	694630	normal	seg/off	hairy	green	normal	sunred	medium	hairy	medium	mainvein	reduced	reduced	cream	cream	none	normal	white	four	sparse	white	normal	sunred	round	pointed	medium	green	medium	lightlypitted	normal
740	SA-3271	1	VIR-6631 ?-5025	694642	seg/off	compact	moderate	green	normal	sunred	light	moderate	medium	mainvein	present	present	cream	cream	none	normal	white	four	medium	white	normal	sunred	round	pointed	medium	green	medium	lightlypitted	cluster
741	SA-3279	0	VIR-6648 (COKER 124-B x YUST B) x URSS 6-2-3	694650	normal	compact	moderate	green	normal	sunred	light	few	medium	mainvein	reduced	reduced	cream	cream	none	normal	white	four	medium	white	normal	sunred	round	pointed	medium	green	medium	pitted	cluster
742	SA-3284	2	VIR-6654 SAC-24-4	694655	normal	typical	moderate	green	normal	sunred	light	few	medium	mainvein	present	present	cream	cream	none	normal	white	four	medium	white	normal	sunred	round	moderatelypointed	medium	green	heavy	lightlypitted	normal
743	SA-3316	0	VIR-7007 w/n	694687	normal	typical	hairy	green	normal	sunred	medium	hairy	medium	mainvein	reduced	reduced	cream	cream	none	normal	white	four	medium	cream	normal	sunred	round	moderatelypointed	medium	green	seg/off	smooth	normal
744	SA-3323	0	VIR-7015 w/n	694694	normal	typical	hairy	green	normal	sunred	medium	hairy	medium	three	reduced	reduced	cream	cream	none	normal	white	four	medium	cream	normal	sunred	oval	pointed	medium	green	medium	lightlypitted	normal
745	SA-3333	6	VIR-7065 ALLEN-333	694704	normal	typical	moderate	green	normal	sunred	heavy	moderate	heavy	two	present	reduced	lightyellow	cream	none	normal	white	four	high	green	normal	sunred	round	moderatelypointed	medium	green	medium	smooth	normal
746	SA-3338	4	VIR-7070-1 LAMBRIGHT gz-5	694709	normal	typical	few	green	normal	sunred	medium	few	medium	two	present	present	lightyellow	cream	none	normal	white	four	high	green	normal	sunred	round	moderatelypointed	medium	green	medium	smooth	normal
747	SA-3348	2	VIR-7080 COL. MACIAS 017	694719	normal	typical	moderate	green	normal	sunred	medium	moderate	medium	mainvein	present	present	lightyellow	cream	none	normal	white	five	high	white	normal	sunred	round	moderatelypointed	medium	green	medium	smooth	normal
748	SA-3349	1	VIR-7081 HYBRID 4	694720	spreading	open	moderate	green	normal	sunred	light	few	medium	mainvein	reduced	reduced	cream	yellow	none	normal	white	four	high	cream	normal	sunred	round	moderatelypointed	medium	green	medium	lightlypitted	normal
749	SA-3356	1	VIR-7090 LAXMI	694727	normal	compact	moderate	green	normal	sunred	medium	moderate	medium	mainvein	present	present	cream	cream	none	normal	white	four	high	white	normal	sunred	cone-oval	moderatelypointed	medium	green	medium	pitted	cluster
750	SA-3385	0	VIR-7119 TEXAS 028	694756	normal	typical	moderate	green	normal	sunred	light	few	medium	mainvein	reduced	reduced	cream	cream	none	normal	white	four	high	cream	normal	sunred	oval	pointed	medium	green	medium	lightlypitted	normal
751	SA-3393	1	VIR-7127 LOCAL	694764	seg/off	typical	moderate	green	normal	sunred	seg/off	few	medium	mainvein	reduced	reduced	cream	cream	none	normal	white	four	tufted	offwhite	normal	sunred	seg/off	moderatelypointed	medium	green	medium	seg/off	normal
752	SA-3413	3	VIR-7153 D-10	694784	normal	typical	hairy	green	normal	sunred	light	moderate	medium	two	present	present	lightyellow	cream	none	normal	white	four	high	green	normal	sunred	oval	moderatelypointed	medium	green	medium	smooth	normal
753	SA-3415	3	VIR-7172 ALEPPO-33	694786	normal	typical	hairy	green	normal	sunred	medium	moderate	medium	mainvein	reduced	reduced	cream	cream	none	normal	white	four	high	white	normal	sunred	oval	pointed	medium	green	medium	pitted	normal
754	SA-3422	0	VIR-7189 ?	694793	normal	typical	hairy	green	normal	sunred	medium	hairy	medium	mainvein	reduced	reduced	cream	cream	none	normal	white	four	high	brown	normal	sunred	oval	pointed	medium	green	medium	pitted	normal
755	SA-3444	5	VIR-7223 ?	694815	normal	typical	hairy	green	normal	sunred	medium	hairy	medium	three	present	present	lightyellow	cream	none	normal	white	four	high	tan	normal	sunred	round	moderatelypointed	medium	green	medium	smooth	normal
756	SA-3452	4	VIR-7231 DEF-1	694823	normal	typical	hairy	green	normal	sunred	medium	moderate	medium	mainvein	present	reduced	lightyellow	cream	none	normal	white	four	medium	tan	normal	sunred	oval	moderatelypointed	medium	green	medium	smooth	normal
757	SA-3477	4	VIR-7265 TAMCOT SP-21	694848	normal	typical	moderate	green	normal	sunred	medium	moderate	medium	mainvein	present	present	lightyellow	cream	none	normal	white	five	medium	tan	normal	sunred	round	moderatelypointed	medium	green	medium	smooth	normal
758	SA-3553	1	ACALA 1517V	694356	normal	typical	moderate	green	normal	sunred	medium	moderate	medium	mainvein	present	present	cream	cream	none	normal	white	five	high	cream	normal	sunred	cone-oval	moderatelypointed	large	green	medium	lightlypitted	cluster
759	SA-3559	0	Aub 244 RNR	694520	normal	typical	moderate	green	normal	sunred	medium	moderate	medium	mainvein	present	present	cream	cream	none	normal	white	four	medium	tan	normal	sunred	round	moderatelypointed	medium	green	medium	lightlypitted	normal
760	SA-3570	0	Aub Fg-56	694482	normal	typical	moderate	green	normal	sunred	medium	moderate	medium	mainvein	absent	present	cream	cream	none	normal	white	five	medium	tan	frego	sunred	round	moderatelypointed	medium	green	medium	lightlypitted	cluster
761	SA-3582	4	Aub Okra-56	694496	normal	typical	few	green	~okra	sunred	medium	few	medium	mainvein	present	present	cream	cream	none	normal	white	five	medium	green	normal	sunred	oval	moderatelypointed	medium	green	medium	lightlypitted	normal
762	SA-3585	2	Aub Okra-201	694499	normal	open	few	green	~okra	sunred	medium	few	medium	mainvein	absent	present	cream	seg/off	none	normal	white	five	high	tan	normal	sunred	cone-oval	moderatelypointed	medium	green	medium	lightlypitted	normal
763	SA-3587	3	Aub Okra-277	694501	normal	open	moderate	green	~okra	sunred	medium	moderate	medium	mainvein	present	present	cream	cream	none	normal	white	four	high	tan	normal	sunred	round	moderatelypointed	medium	green	medium	lightlypitted	normal
764	SA-3592	6	Aub Ok Fg-16	694517	normal	open	moderate	green	~okra	sunred	medium	moderate	medium	mainvein	present	present	cream	cream	none	normal	white	four	medium	tan	frego	sunred	cone-oval	moderatelypointed	medium	green	medium	smooth	normal
765	SA-3593	6	Aub Ok Fg-149	694516	normal	open	few	green	seg/off	sunred	medium	few	medium	mainvein	present	present	cream	cream	none	normal	white	five	high	tan	seg/off	sunred	cone-oval	moderatelypointed	medium	green	medium	pitted	normal
766	SA-3594	6	Aub Ok Fg-310	694518	normal	open	few	green	seg/off	sunred	medium	few	medium	two	present	present	cream	cream	none	normal	white	five	high	cream	frego	sunred	cone-oval	pointed	medium	green	heavy	lightlypitted	normal
767	SA-3596	0	Aub Sm-277	694484	normal	typical	few	green	normal	sunred	medium	few	medium	mainvein	present	present	cream	cream	none	normal	white	five	high	tan	normal	sunred	cone-oval	moderatelypointed	large	green	medium	pitted	normal
768	SA-3599	1	BR 69-120	694380	normal	typical	moderate	green	normal	sunred	medium	moderate	medium	two	present	present	cream	cream	none	normal	white	five	high	tan	normal	sunred	round	moderatelypointed	medium	green	medium	lightlypitted	normal
769	SA-3600	0	BR 70-111	694381	normal	typical	moderate	green	normal	sunred	medium	moderate	medium	three	present	reduced	cream	cream	none	normal	white	five	high	green	normal	sunred	oval	moderatelypointed	medium	green	medium	lightlypitted	normal
770	SA-3601	0	BR 70-118	694382	normal	typical	moderate	green	normal	sunred	medium	hairy	medium	mainvein	present	present	cream	cream	none	normal	white	five	high	tan	normal	sunred	round	pointed	medium	green	medium	pitted	normal
771	SA-3608	1	DELTAPINE 55	694361	normal	typical	hairy	green	normal	sunred	medium	hairy	medium	mainvein	present	present	cream	cream	none	normal	white	five	high	tan	normal	sunred	round	moderatelypointed	medium	green	medium	pitted	normal
772	SA-3610	0	DELTAPINE SR-1	694376	normal	typical	moderate	green	normal	sunred	medium	moderate	medium	three	present	present	cream	cream	none	normal	white	five	medium	tan	normal	sunred	round	moderatelypointed	medium	green	medium	lightlypitted	cluster
773	SA-3611	3	DEMETER II	694386	normal	typical	moderate	green	normal	sunred	medium	moderate	medium	mainvein	present	absent	cream	cream	none	normal	white	four	high	tan	frego	sunred	round	moderatelypointed	medium	green	medium	lightlypitted	normal
774	SA-3612	0	DES 4-6	694389	normal	typical	moderate	green	normal	sunred	medium	hairy	medium	mainvein	present	present	cream	cream	none	normal	white	five	high	tan	normal	sunred	oval	moderatelypointed	medium	green	medium	lightlypitted	normal
775	SA-3613	0	DES 4-11	694390	normal	typical	moderate	green	normal	sunred	medium	moderate	medium	mainvein	present	present	cream	cream	none	normal	white	four	high	tan	normal	sunred	oval	moderatelypointed	medium	green	medium	lightlypitted	normal
776	SA-3614	0	DES 4-606	694388	normal	typical	moderate	green	normal	sunred	medium	moderate	medium	mainvein	present	present	cream	cream	none	normal	white	four	high	tan	normal	sunred	cone-oval	moderatelypointed	medium	green	heavy	lightlypitted	normal
777	SA-3615	0	DES 35	694513	normal	typical	moderate	green	normal	sunred	medium	moderate	medium	mainvein	present	present	cream	cream	none	normal	white	five	high	tan	normal	sunred	round	moderatelypointed	medium	green	heavy	smooth	normal
778	SA-3616	2	DES 146-C	694387	normal	typical	seg/off	green	normal	red	medium	seg/off	seg/off	seg/off	seg/off	seg/off	cream	cream	none	normal	white	five	high	tan	normal	sunred	round	pointed	medium	green	seg/off	smooth	normal
779	SA-3619	0	DUNN 400	601483	normal	typical	seg/off	green	normal	sunred	medium	seg/off	medium	mainvein	present	present	cream	cream	none	normal	white	five	medium	tan	normal	sunred	round	moderatelypointed	medium	green	medium	lightlypitted	normal
780	SA-3620	0	DUNN HS 120	601460	normal	typical	few	green	normal	sunred	medium	few	medium	two	present	present	cream	cream	none	normal	white	five	medium	tan	normal	sunred	cone-oval	moderatelypointed	medium	green	heavy	lightlypitted	normal
781	SA-3621	1	EARLYCOT 31	694378	normal	typical	moderate	green	normal	sunred	medium	moderate	medium	mainvein	present	reduced	cream	cream	none	normal	white	five	seg/off	tan	normal	sunred	round	moderatelypointed	medium	green	medium	lightlypitted	normal
782	SA-3622	2	GACOT 79	694385	normal	typical	few	green	normal	sunred	medium	few	medium	mainvein	present	present	cream	cream	none	normal	white	four	medium	tan	frego	sunred	cone-oval	moderatelypointed	medium	green	medium	pitted	cluster
783	SA-3625	1	GSA 75	694383	normal	typical	seg/off	green	normal	sunred	medium	seg/off	medium	mainvein	present	present	cream	cream	none	normal	white	five	seg/off	seg/off	normal	sunred	round	moderatelypointed	medium	green	medium	lightlypitted	normal
784	SA-3626	0	GSC 27	601351	normal	typical	moderate	green	normal	sunred	medium	moderate	medium	two	present	present	cream	cream	none	normal	white	five	medium	tan	normal	sunred	round	moderatelypointed	medium	green	medium	pitted	normal
785	SA-3627	1	GSC 30	601484	normal	typical	few	green	normal	sunred	medium	few	medium	mainvein	present	present	cream	cream	none	normal	white	five	medium	tan	normal	sunred	round	moderatelypointed	medium	green	medium	smooth	normal
786	SA-3628	0	GSC 71+	601352	normal	typical	moderate	green	normal	sunred	medium	moderate	medium	mainvein	present	present	cream	cream	none	normal	white	five	high	tan	normal	sunred	round	moderatelypointed	medium	green	medium	lightlypitted	normal
787	SA-3630	0	GSC1059	544074	normal	typical	few	green	normal	sunred	medium	moderate	medium	mainvein	present	present	cream	yellow	none	normal	white	four	medium	tan	normal	sunred	round	moderatelypointed	medium	green	medium	lightlypitted	cluster
788	SA-3631	1	HYC79-6	694507	normal	typical	few	green	~okra	sunred	medium	moderate	medium	two	present	present	cream	cream	none	normal	white	five	medium	tan	normal	sunred	round	moderatelypointed	medium	green	medium	smooth	cluster
789	SA-3661	2	JPM-781-223-1	694419	normal	typical	hairy	green	normal	sunred	medium	hairy	medium	mainvein	present	present	cream	cream	none	normal	white	four	medium	tan	normal	sunred	cone-oval	pointed	medium	green	medium	smooth	seg/off
790	SA-3667	2	JPM-782-488-1	694425	normal	typical	hairy	green	normal	sunred	medium	hairy	medium	mainvein	present	present	cream	yellow	none	normal	white	four	high	tan	normal	sunred	seg/off	seg/off	medium	green	seg/off	lightlypitted	normal
791	SA-3692	0	JPM-788-730-1	694450	normal	typical	moderate	green	seg/off	sunred	medium	moderate	medium	mainvein	present	present	seg/off	cream	none	normal	white	four	medium	tan	normal	sunred	cone-oval	moderatelypointed	medium	green	medium	seg/off	seg/off
792	SA-3693	0	JPM-788-730-2	694451	normal	typical	moderate	green	normal	sunred	medium	hairy	medium	mainvein	present	present	cream	cream	none	normal	white	four	seg/off	tan	normal	sunred	cone-oval	moderatelypointed	medium	green	medium	lightlypitted	normal
793	SA-3717	0	JPM-788-1177-2	694475	normal	typical	moderate	green	normal	sunred	medium	moderate	medium	mainvein	present	present	cream	seg/off	none	normal	white	four	seg/off	seg/off	normal	sunred	cone-oval	pointed	medium	green	medium	lightlypitted	normal
794	SA-3721	0	LAMBRIGHT GL-4	694369	normal	typical	moderate	green	normal	sunred	medium	moderate	glandless	three	present	present	cream	cream	none	normal	white	four	high	tan	normal	sunred	round	moderatelypointed	large	green	glandless	smooth	cluster
795	SA-3722	2	LAMBRIGHT GL-N	694377	normal	typical	few	green	normal	sunred	medium	moderate	glandless	seg/off	absent	absent	cream	seg/off	none	normal	white	four	medium	tan	normal	sunred	round	moderatelypointed	medium	green	glandless	smooth	cluster
796	SA-3723	0	LAMBRIGHT L-X-28	694371	normal	compact	seg/off	green	normal	sunred	medium	seg/off	medium	three	present	present	cream	cream	none	normal	white	five	high	tan	normal	sunred	round	moderatelypointed	large	green	medium	pitted	cluster
797	SA-3724	0	LAMBRIGHT X-15-3-A	694370	normal	compact	moderate	green	normal	sunred	medium	moderate	medium	three	present	present	cream	cream	none	normal	white	five	high	tan	normal	sunred	round	pointed	medium	green	medium	lightlypitted	cluster
798	SA-3725	0	LANKART 311	601392	normal	compact	moderate	green	normal	sunred	medium	moderate	medium	three	present	present	cream	cream	none	normal	white	five	high	tan	normal	sunred	round	moderatelypointed	medium	green	medium	pitted	cluster
799	SA-3726	2	LOCKETT 77	694379	normal	typical	few	green	normal	sunred	medium	moderate	medium	two	present	present	cream	yellow	none	normal	white	five	high	tan	normal	sunred	round	moderatelypointed	medium	green	medium	lightlypitted	normal
800	SA-3728	2	MCNAIR 511	694372	normal	typical	moderate	green	normal	sunred	medium	moderate	medium	mainvein	present	present	cream	cream	none	normal	white	five	high	tan	normal	sunred	round	moderatelypointed	medium	green	medium	smooth	normal
801	SA-3729	1	MCNAIR 612	694374	normal	typical	moderate	green	normal	sunred	medium	moderate	medium	mainvein	present	present	cream	cream	none	normal	white	five	high	tan	normal	sunred	oval	pointed	medium	green	heavy	lightlypitted	normal
802	SA-3730	0	MCNAIR 1032	694362	normal	typical	moderate	green	normal	sunred	heavy	moderate	medium	mainvein	present	present	cream	cream	none	normal	white	four	high	tan	normal	sunred	round	pointed	medium	green	medium	smooth	normal
803	SA-3731	7	DES HAMS 16	694530	normal	typical	few	green	normal	sunred	medium	moderate	medium	mainvein	present	present	cream	cream	none	normal	white	five	high	tan	normal	sunred	round	pointed	medium	green	heavy	smooth	normal
804	SA-3734	1	M-HERB-SG	694534	normal	typical	few	green	normal	sunred	heavy	none	heavy	three	present	present	lightyellow	yellow	spots	normal	white	seg/off	tufted	green	normal	green	oval	pointed	medium	green	heavy	pitted	normal
805	SA-3735	1	MHR-1	694510	normal	typical	seg/off	green	normal	sunred	medium	seg/off	medium	mainvein	present	present	cream	seg/off	none	normal	white	seg/off	seg/off	tan	normal	sunred	oval	moderatelypointed	medium	green	medium	smooth	normal
806	SA-3736	0	MWR-1	694514	normal	typical	seg/off	green	normal	sunred	medium	seg/off	medium	three	present	present	cream	cream	none	normal	white	four	high	tan	normal	sunred	round	pointed	medium	green	medium	smooth	normal
807	SA-3737	1	MWR-2	694515	normal	typical	seg/off	green	seg/off	sunred	medium	seg/off	medium	two	present	present	cream	seg/off	none	normal	white	four	seg/off	tan	normal	sunred	seg/off	pointed	medium	green	medium	seg/off	normal
808	SA-3739	1	NORTH CAROLINA SMOOTH 1	694363	normal	typical	few	green	normal	sunred	medium	few	medium	mainvein	present	present	cream	cream	none	normal	white	five	high	tan	normal	sunred	round	moderatelypointed	medium	green	heavy	lightlypitted	normal
809	SA-3740	1	NORTH CAROLINA SMOOTH 2	694364	normal	typical	seg/off	green	normal	sunred	medium	none	medium	mainvein	present	present	cream	cream	none	normal	white	four	medium	tan	normal	sunred	round	moderatelypointed	medium	green	heavy	lightlypitted	normal
810	SA-3745	3	PD 99035	653111	normal	typical	moderate	green	normal	sunred	medium	moderate	medium	mainvein	present	present	cream	cream	none	normal	white	five	seg/off	tan	normal	sunred	cone-oval	pointed	medium	green	medium	pitted	cluster
811	SA-3746	0	Raider 271	628990	normal	typical	few	green	normal	sunred	medium	few	medium	mainvein	present	present	cream	cream	none	normal	white	five	high	tan	normal	sunred	round	moderatelypointed	medium	green	medium	smooth	normal
812	SA-3750	3	STRIPPER N	694375	normal	compact	moderate	green	normal	sunred	medium	moderate	medium	mainvein	present	present	cream	cream	none	normal	white	five	medium	tan	normal	sunred	round	moderatelypointed	medium	green	medium	smooth	cluster
813	SA-3751	3	TAM 01E-22	652865	normal	typical	moderate	green	normal	sunred	medium	moderate	medium	two	present	reduced	cream	yellow	none	normal	white	five	high	tan	normal	sunred	round	pointed	medium	green	medium	lightlypitted	normal
814	SA-3757	1	TERRA 207	601528	spreading	typical	moderate	green	normal	sunred	medium	moderate	medium	mainvein	present	present	cream	cream	none	normal	white	four	medium	tan	normal	sunred	round	moderatelypointed	medium	green	medium	lightlypitted	normal
815	SA-3758	1	TIFCOT 56	601420	normal	typical	moderate	green	normal	sunred	medium	hairy	medium	mainvein	present	present	cream	cream	none	normal	white	four	high	tan	normal	sunred	round	moderatelypointed	medium	green	heavy	lightlypitted	normal
816	SA-3771	3	Green	601708	normal	typical	moderate	green	normal	red	medium	moderate	medium	three	present	present	seg/off	cream	none	normal	color	five	high	green	normal	red	round	pointed	medium	seg/off	medium	smooth	normal
817	SA-3777	4	PAYMASTER 892	601734	normal	typical	few	green	normal	sunred	medium	few	medium	two	present	present	lightyellow	cream	none	normal	white	four	high	green	normal	sunred	round	moderatelypointed	medium	green	medium	smooth	normal
818	SA-3822	4	ARKOT S23-1	641161	normal	typical	few	green	normal	sunred	medium	few	medium	mainvein	reduced	reduced	cream	cream	none	normal	white	four	medium	white	normal	sunred	round	moderatelypointed	medium	green	medium	lightlypitted	normal
819	SA-3823	9	ARKOT S23-2	641162	normal	typical	moderate	green	normal	sunred	medium	moderate	medium	mainvein	reduced	reduced	cream	cream	none	normal	white	four	high	brown	normal	sunred	round	moderatelypointed	medium	green	medium	lightlypitted	normal
820	SA-3824	9	ARKOT S23-4	641163	normal	typical	moderate	green	normal	sunred	medium	moderate	medium	mainvein	reduced	reduced	cream	cream	none	normal	white	four	high	brown	normal	sunred	round	pointed	medium	green	medium	lightlypitted	normal
821	SA-3825	3	GA-120 R1B1	660980	normal	typical	moderate	green	normal	sunred	medium	moderate	medium	two	present	present	cream	cream	none	normal	white	five	high	cream	normal	sunred	cone-oval	moderatelypointed	medium	green	medium	lightlypitted	normal
822	SA-3829	3	RA-511-80-1	694511	normal	open	moderate	green	~okra	sunred	medium	moderate	medium	mainvein	present	present	cream	cream	none	normal	white	five	high	tan	normal	sunred	round	moderatelypointed	medium	green	medium	smooth	normal
823	SA-3830	1	RA-A30 (male sterile)	694512	normal	typical	moderate	green	normal	sunred	medium	moderate	medium	three	present	present	cream	cream	none	normal	white	five	high	tan	normal	sunred	round	blunt	medium	green	medium	smooth	normal
824	SA-3831	4	Germain's Acala GC-702	543252	normal	typical	few	green	normal	sunred	medium	few	medium	mainvein	present	present	cream	cream	none	normal	white	four	medium	white	normal	sunred	oval	pointed	medium	green	medium	lightlypitted	normal
825	SA-3877	0	DP 5409	567898	normal	typical	moderate	green	normal	sunred	medium	moderate	medium	mainvein	present	present	lightyellow	cream	none	normal	white	four	high	tan	normal	sunred	round	moderatelypointed	medium	green	medium	smooth	normal
826	SA-3881	0	STONEVILLE 907	557560	normal	typical	few	green	normal	sunred	medium	few	medium	seg/off	absent	absent	lightyellow	cream	none	normal	white	four	high	tan	normal	sunred	round	moderatelypointed	medium	green	medium	smooth	normal
