# Supplementary material for: Leveraging National Germplasm Collections to Determine Significantly Associated Categorical Traits in Crops: Upland and Pima Cotton as a Case Study
Source: Front Plant Sci. 2022 Apr 26;13:837038. doi: 10.3389/fpls.2022.837038 (PMC9087864; doi:10.3389/fpls.2022.837038)
Supplement: Supplementary Table 3 — TEX_mod.xlsx – input dataset for bivariate analysis. [file Table_2.XLSX]

## Sheet: gh-tx_mod
Table S3. TEX dataset including seed request numbers and PI numbers for each line. *Information is accurate to the best of our knowledge, but may contain potential inconsistencies due to historical data curation.
INDEX	IDENT	No. of Requests for Seed Since 2007	PI Number*	growth_habit^	canopy_type^	leaf_hair*	leaf_shape^	stem_color^	stem_glands*	stem_hair*	leaf_glands*	leaf_nectaries*	bract_nectaries^	boll_nectaries^	petal_color^	pollen_color^	petal_spot*	stigma*	lint_color^	locule_number*	seed_fuzz*	seed_fuzz_color^	bract_teeth_size*	bract_teeth_number*	bract_color^	boll_shape^	boll_point*	boll_size*	boll_color^	boll_glanding*	boll_pitting*	fruiting_type^
827	TX-0002	16	153982	normal	typical	few	normal	sunred	medium	few	medium	mainvein	present	present	lightyellow	cream	none	normal	white	four	high	tan	large	medium	sunred	oval	moderatelypointed	medium	green	light	smooth	normal
828	TX-0016	5	154018	normal	typical	few	normal	sunred	medium	few	medium	three	present	present	lightyellow	yellow	none	normal	white	four	high	tan	large	medium	sunred	round	moderatelypointed	medium	green	medium	smooth	normal
829	TX-0017	10	154022	normal	typical	moderate	normal	sunred	heavy	moderate	heavy	three	present	reduced	lightyellow	cream	medium	normal	white	four	high	tan	large	medium	sunred	round	moderatelypointed	medium	green	heavy	smooth	normal
830	TX-0019	7	549146	normal	open	few	normal	sunred	medium	none	medium	three	present	present	cream	cream	none	protruding	white	four	high	green	large	medium	sunred	round	pointed	medium	green	medium	smooth	normal
831	TX-0020	8	154028	normal	typical	moderate	normal	sunred	medium	few	medium	mainvein	present	present	lightyellow	cream	none	normal	white	four	high	white	large	medium	sunred	round	moderatelypointed	large	green	medium	smooth	normal
832	TX-0021	10	549148	normal	typical	few	normal	sunred	medium	few	medium	mainvein	reduced	reduced	lightyellow	cream	none	normal	white	five	medium	tan	large	medium	sunred	round	moderatelypointed	medium	green	medium	smooth	normal
833	TX-0022	5	154029	normal	typical	few	normal	sunred	medium	moderate	medium	three	present	present	lightyellow	cream	none	normal	white	four	tufted	tan	large	medium	sunred	round	moderatelypointed	medium	green	medium	smooth	normal
834	TX-0024	8	154033	normal	typical	few	normal	sunred	medium	few	medium	three	present	reduced	lightyellow	cream	none	normal	white	four	medium	green	large	medium	sunred	cone-oval	moderatelypointed	medium	green	medium	smooth	normal
835	TX-0025	19	154035	normal	typical	few	normal	sunred	medium	none	medium	three	present	reduced	yellow	yellow	none	normal	white	four	medium	green	large	medium	sunred	round	moderatelypointed	medium	green	medium	smooth	normal
836	TX-0027	11	154037	normal	typical	few	normal	sunred	medium	none	medium	three	present	present	lightyellow	cream	none	normal	white	four	high	tan	large	medium	sunred	round	moderatelypointed	medium	green	medium	smooth	normal
837	TX-0029	10	154040	normal	open	few	normal	sunred	medium	few	medium	three	present	present	cream	cream	none	normal	white	four	high	tan	large	medium	sunred	round	moderatelypointed	medium	green	medium	smooth	normal
838	TX-0030	13	154043	normal	typical	moderate	normal	sunred	heavy	moderate	heavy	three	present	present	lightyellow	cream	none	normal	white	four	high	tan	large	medium	sunred	round	moderatelypointed	medium	green	light	smooth	normal
839	TX-0031	9	154045	normal	typical	hairy	normal	sunred	medium	hairy	medium	mainvein	present	present	lightyellow	cream	none	normal	white	four	high	tan	large	medium	sunred	round	moderatelypointed	medium	green	medium	smooth	normal
840	TX-0033	9	154047	normal	dense	moderate	normal	sunred	heavy	seg/off	heavy	three	present	reduced	lightyellow	yellow	medium	normal	white	four	high	green	large	medium	sunred	round	moderatelypointed	medium	green	medium	smooth	normal
841	TX-0036	8	154050	normal	typical	moderate	normal	sunred	heavy	moderate	heavy	three	present	present	lightyellow	yellow	none	normal	white	four	high	green	large	medium	sunred	round	moderatelypointed	medium	green	light	smooth	normal
842	TX-0037	9	154051	normal	typical	moderate	normal	sunred	medium	moderate	medium	mainvein	present	present	lightyellow	cream	none	normal	white	four	high	tan	large	medium	sunred	round	moderatelypointed	medium	green	medium	smooth	normal
843	TX-0038	3	549149	normal	typical	moderate	normal	sunred	medium	few	medium	mainvein	present	present	lightyellow	yellow	none	normal	white	four	none	lintless	large	medium	sunred	round	moderatelypointed	medium	green	medium	smooth	normal
844	TX-0039	9	154052	normal	typical	few	normal	sunred	medium	few	medium	mainvein	present	present	lightyellow	seg/off	none	normal	white	four	high	tan	large	medium	sunred	round	moderatelypointed	medium	green	medium	smooth	normal
845	TX-0040	11	549150	normal	typical	few	normal	sunred	heavy	few	heavy	three	present	present	lightyellow	yellow	none	normal	white	four	high	tan	large	medium	sunred	round	moderatelypointed	medium	green	medium	smooth	normal
846	TX-0041	7	549151	normal	typical	moderate	normal	sunred	medium	few	medium	mainvein	present	present	lightyellow	cream	none	normal	white	four	high	green	large	medium	sunred	round	moderatelypointed	large	green	medium	lightlypitted	normal
847	TX-0045	15	154056	normal	typical	seg/off	normal	sunred	medium	seg/off	medium	mainvein	present	present	lightyellow	cream	none	normal	white	four	medium	tan	large	medium	sunred	oval	pointed	medium	green	medium	smooth	normal
848	TX-0046	4	154057	normal	typical	few	normal	sunred	heavy	few	heavy	mainvein	present	present	lightyellow	cream	none	normal	white	four	high	white	large	medium	sunred	oval	moderatelypointed	large	green	medium	smooth	normal
849	TX-0048	4	154061	spreading	typical	moderate	normal	sunred	medium	few	medium	three	present	present	lightyellow	cream	none	normal	white	four	high	tan	large	medium	sunred	round	moderatelypointed	large	green	medium	lightlypitted	normal
850	TX-0050	7	154068	normal	typical	few	normal	sunred	medium	few	medium	three	present	present	lightyellow	cream	none	normal	white	four	high	white	large	medium	sunred	round	moderatelypointed	medium	green	medium	smooth	normal
851	TX-0052	3	154079	spreading	typical	moderate	normal	sunred	heavy	moderate	heavy	mainvein	reduced	reduced	lightyellow	cream	medium	normal	white	four	high	tan	large	medium	sunred	round	moderatelypointed	medium	green	heavy	pitted	normal
852	TX-0053	6	154080	normal	typical	moderate	normal	sunred	medium	moderate	medium	three	present	present	cream	cream	none	normal	white	four	high	tan	large	medium	sunred	round	moderatelypointed	medium	green	medium	smooth	normal
853	TX-0056	4	154088	normal	typical	moderate	normal	sunred	heavy	moderate	heavy	two	present	present	lightyellow	cream	none	normal	white	four	high	tan	large	medium	sunred	round	moderatelypointed	medium	green	medium	smooth	normal
854	TX-0057	6	154090	normal	dense	hairy	normal	sunred	heavy	hairy	heavy	mainvein	present	present	lightyellow	cream	none	protruding	white	three	high	tan	large	medium	green	cone	pointed	medium	green	heavy	smooth	normal
855	TX-0060	15	154093	normal	typical	hairy	normal	sunred	heavy	hairy	heavy	three	present	present	lightyellow	cream	none	normal	white	four	medium	tan	large	medium	sunred	round	moderatelypointed	medium	green	medium	lightlypitted	normal
856	TX-0061	9	154094	normal	typical	moderate	normal	sunred	heavy	moderate	heavy	three	present	present	lightyellow	cream	none	normal	white	four	high	white	large	medium	sunred	oval	moderatelypointed	medium	green	medium	lightlypitted	normal
857	TX-0062	7	154096	normal	typical	moderate	normal	sunred	heavy	moderate	heavy	mainvein	reduced	reduced	lightyellow	seg/off	none	normal	white	four	medium	tan	large	medium	sunred	round	moderatelypointed	medium	green	medium	smooth	normal
858	TX-0063	13	154099	normal	typical	moderate	normal	sunred	heavy	moderate	heavy	mainvein	present	present	lightyellow	yellow	none	normal	white	four	high	tan	large	medium	sunred	round	moderatelypointed	medium	green	medium	smooth	normal
859	TX-0064	13	154100	normal	typical	moderate	normal	sunred	medium	moderate	medium	mainvein	present	present	lightyellow	yellow	medium	normal	white	four	high	tan	large	medium	green	round	moderatelypointed	medium	green	medium	smooth	normal
860	TX-0065	9	154101	normal	typical	moderate	normal	sunred	heavy	moderate	heavy	two	present	present	lightyellow	cream	medium	protruding	white	four	high	tan	large	medium	green	round	moderatelypointed	medium	green	medium	pitted	normal
861	TX-0066	4	154102	normal	typical	moderate	normal	sunred	heavy	moderate	heavy	three	reduced	reduced	lightyellow	cream	medium	normal	white	four	medium	green	large	medium	sunred	round	moderatelypointed	medium	green	medium	smooth	normal
862	TX-0067	10	154103	normal	typical	moderate	normal	red	medium	few	medium	three	present	present	cream	yellow	none	normal	white	five	medium	green	large	medium	sunred	round	pointed	medium	green	light	smooth	normal
863	TX-0069	10	153964	normal	typical	moderate	normal	sunred	heavy	moderate	heavy	three	present	present	yellow	cream	none	normal	white	five	medium	green	large	medium	sunred	round	moderatelypointed	medium	green	medium	smooth	normal
864	TX-0072	10	153966	normal	typical	moderate	normal	sunred	medium	moderate	medium	mainvein	present	present	lightyellow	cream	none	normal	white	four	medium	green	large	medium	sunred	cone-oval	moderatelypointed	medium	green	medium	smooth	normal
865	TX-0073	5	153967	seg/off	typical	moderate	normal	sunred	medium	moderate	medium	three	present	present	lightyellow	cream	none	normal	white	four	medium	tan	large	medium	sunred	round	moderatelypointed	medium	green	medium	smooth	normal
866	TX-0079	8	153970	pyramid	typical	seg/off	normal	sunred	heavy	seg/off	heavy	three	present	present	lightyellow	cream	none	protruding	white	four	medium	tan	large	medium	green	oval	pointed	medium	green	medium	pitted	normal
867	TX-0080	3	549141	normal	typical	hairy	normal	sunred	medium	moderate	medium	mainvein	present	present	cream	yellow	none	normal	white	four	tufted	tan	large	medium	sunred	round	moderatelypointed	medium	green	heavy	smooth	normal
868	TX-0081	6	549142	normal	dense	moderate	normal	sunred	heavy	moderate	heavy	three	reduced	reduced	lightyellow	yellow	none	normal	white	four	high	tan	large	medium	sunred	cone-oval	blunt	medium	green	heavy	smooth	normal
869	TX-0082	3	153971	normal	typical	moderate	normal	sunred	medium	moderate	medium	mainvein	present	present	cream	yellow	none	normal	white	four	tufted	white	large	medium	sunred	cone-oval	moderatelypointed	medium	green	medium	smooth	normal
870	TX-0083	7	153972	normal	dense	hairy	normal	sunred	heavy	hairy	heavy	three	present	present	lightyellow	yellow	none	normal	white	four	high	green	large	medium	sunred	round	moderatelypointed	medium	green	medium	smooth	normal
871	TX-0084	5	153973	normal	typical	hairy	normal	sunred	medium	hairy	medium	mainvein	present	present	cream	yellow	none	normal	white	four	high	white	large	medium	sunred	cone-oval	pointed	medium	green	medium	smooth	normal
872	TX-0085	3	549143	normal	typical	moderate	normal	sunred	heavy	moderate	heavy	three	present	reduced	lightyellow	yellow	none	normal	white	four	high	tan	large	medium	sunred	round	moderatelypointed	medium	green	light	smooth	normal
873	TX-0087	10	153975	normal	typical	moderate	normal	sunred	medium	moderate	medium	mainvein	present	present	cream	yellow	none	normal	white	four	medium	white	large	medium	sunred	cone-oval	moderatelypointed	medium	green	medium	smooth	normal
874	TX-0091	3	549144	normal	typical	moderate	normal	sunred	medium	moderate	medium	mainvein	present	present	cream	yellow	none	normal	white	four	tufted	tan	large	medium	sunred	round	moderatelypointed	medium	green	heavy	smooth	normal
875	TX-0093	15	163654	normal	typical	moderate	normal	sunred	medium	moderate	medium	mainvein	present	reduced	lightyellow	seg/off	none	normal	white	four	medium	tan	large	medium	sunred	round	moderatelypointed	medium	green	medium	smooth	normal
876	TX-0094	19	163722	spreading	typical	hairy	normal	sunred	heavy	moderate	heavy	mainvein	present	present	cream	cream	none	normal	white	four	tufted	tan	large	medium	sunred	cone-oval	moderatelypointed	medium	green	heavy	smooth	normal
877	TX-0095	2	163621	normal	typical	moderate	normal	sunred	medium	moderate	medium	mainvein	present	present	cream	cream	none	normal	white	four	high	white	large	medium	sunred	seg/off	moderatelypointed	medium	green	heavy	smooth	normal
878	TX-0097	8	163612	normal	typical	hairy	normal	sunred	medium	hairy	medium	mainvein	present	present	lightyellow	cream	none	normal	white	four	medium	tan	large	medium	sunred	round	moderatelypointed	medium	green	medium	smooth	normal
879	TX-0098	7	163702	normal	typical	veryhairy	normal	sunred	heavy	veryhairy	heavy	three	present	reduced	lightyellow	yellow	none	normal	white	four	high	tan	large	medium	sunred	round	moderatelypointed	medium	green	medium	smooth	normal
880	TX-0100	6	163629	normal	dense	hairy	normal	sunred	heavy	hairy	heavy	three	present	reduced	lightyellow	yellow	none	normal	white	four	medium	white	large	medium	sunred	round	moderatelypointed	medium	green	medium	smooth	normal
881	TX-0101	10	163643	normal	typical	moderate	normal	sunred	medium	moderate	medium	three	present	reduced	lightyellow	cream	none	normal	white	four	medium	tan	large	medium	sunred	cone-oval	moderatelypointed	medium	green	medium	smooth	normal
882	TX-0102	5	163651	normal	typical	hairy	normal	sunred	heavy	moderate	heavy	mainvein	present	reduced	cream	yellow	none	normal	white	four	medium	green	large	medium	sunred	round	moderatelypointed	medium	green	heavy	smooth	normal
883	TX-0106	8	163712	normal	typical	veryhairy	normal	sunred	heavy	veryhairy	heavy	three	reduced	present	lightyellow	cream	none	normal	white	four	high	green	large	medium	sunred	round	moderatelypointed	medium	green	medium	smooth	normal
884	TX-0107	9	163734	normal	typical	hairy	normal	sunred	heavy	few	heavy	three	present	present	cream	yellow	none	protruding	white	four	tufted	tan	large	medium	sunred	round	moderatelypointed	medium	green	heavy	smooth	normal
885	TX-0109	20	165342	normal	typical	moderate	normal	sunred	medium	moderate	medium	mainvein	present	present	lightyellow	cream	none	normal	white	four	high	green	large	medium	sunred	round	moderatelypointed	medium	green	medium	smooth	normal
886	TX-0112	10	163690	normal	typical	hairy	normal	sunred	medium	moderate	medium	two	present	present	lightyellow	cream	none	normal	brown	four	high	seg/off	large	medium	sunred	round	moderatelypointed	medium	green	medium	smooth	normal
887	TX-0113	6	163704	normal	open	moderate	normal	sunred	heavy	few	heavy	three	present	present	cream	yellow	none	normal	white	four	tufted	tan	large	medium	sunred	round	pointed	medium	green	medium	seg/off	normal
888	TX-0117	8	165318	normal	typical	seg/off	normal	sunred	medium	seg/off	medium	three	present	reduced	lightyellow	cream	none	normal	white	four	high	tan	large	medium	sunred	round	moderatelypointed	medium	green	medium	seg/off	normal
889	TX-0118	3	163619	normal	dense	veryhairy	normal	sunred	heavy	veryhairy	heavy	three	reduced	present	lightyellow	yellow	none	normal	white	four	tufted	tan	large	medium	sunred	cone	blunt	medium	green	medium	smooth	normal
890	TX-0120	6	163652	spreading	typical	moderate	normal	sunred	heavy	moderate	heavy	three	reduced	reduced	lightyellow	cream	none	normal	white	four	high	tan	large	medium	sunred	round	moderatelypointed	medium	green	heavy	smooth	normal
891	TX-0121	5	163667	normal	typical	moderate	normal	sunred	heavy	moderate	heavy	three	present	present	cream	yellow	none	normal	white	four	high	white	large	medium	sunred	round	moderatelypointed	medium	seg/off	heavy	smooth	normal
892	TX-0122	6	163677	normal	typical	seg/off	normal	sunred	medium	seg/off	medium	three	present	present	lightyellow	cream	none	normal	white	four	medium	green	large	medium	sunred	round	moderatelypointed	medium	green	medium	smooth	normal
893	TX-0123	7	163713	normal	open	veryhairy	normal	sunred	heavy	veryhairy	heavy	three	seg/off	present	yellow	darkyellow	seg/off	normal	white	three	medium	tan	seg/off	few	sunred	cone-oval	pointed	medium	green	medium	seg/off	normal
894	TX-0124	9	163625	normal	typical	hairy	normal	sunred	heavy	hairy	heavy	three	present	present	cream	yellow	none	normal	white	four	high	white	large	medium	sunred	round	moderatelypointed	medium	green	heavy	smooth	normal
895	TX-0134	6	165255	normal	typical	hairy	normal	sunred	heavy	hairy	heavy	three	reduced	present	yellow	yellow	none	protruding	white	four	medium	green	large	medium	sunred	round	moderatelypointed	medium	green	heavy	smooth	normal
896	TX-0135	5	165262	normal	typical	moderate	normal	sunred	medium	moderate	medium	three	present	present	lightyellow	cream	none	normal	white	four	medium	lintless	large	medium	sunred	cone-oval	blunt	medium	green	medium	smooth	normal
897	TX-0140	6	163614	normal	typical	hairy	normal	sunred	heavy	hairy	heavy	three	reduced	reduced	lightyellow	yellow	none	normal	white	four	high	green	large	medium	sunred	round	moderatelypointed	medium	green	heavy	smooth	normal
898	TX-0141	12	163640	normal	seg/off	moderate	normal	sunred	heavy	seg/off	heavy	three	present	present	lightyellow	cream	none	normal	white	four	high	tan	large	medium	sunred	round	seg/off	medium	green	medium	smooth	normal
899	TX-0142	10	163692	normal	typical	hairy	normal	sunred	heavy	hairy	heavy	three	present	present	cream	yellow	none	normal	white	three	sparse	cream	large	medium	sunred	cone	moderatelypointed	medium	green	medium	smooth	normal
900	TX-0143	1	163707	normal	typical	few	normal	sunred	medium	few	medium	mainvein	present	present	lightyellow	cream	none	normal	white	four	none	lintless	large	medium	sunred	cone-oval	pointed	medium	green	medium	smooth	cluster
901	TX-0146	5	165254	normal	dense	veryhairy	normal	sunred	heavy	veryhairy	heavy	three	reduced	present	lightyellow	yellow	none	normal	white	four	high	tan	large	medium	sunred	cone-oval	moderatelypointed	medium	green	medium	smooth	normal
902	TX-0149	14	163609	normal	typical	pilose	normal	sunred	heavy	pilose	heavy	three	reduced	reduced	lightyellow	cream	none	normal	white	four	high	green	large	medium	sunred	cone-oval	moderatelypointed	medium	green	medium	smooth	normal
903	TX-0151	6	163633	normal	typical	hairy	normal	sunred	heavy	hairy	heavy	three	present	present	lightyellow	yellow	none	normal	white	four	high	tan	large	medium	sunred	round	moderatelypointed	medium	green	medium	smooth	normal
904	TX-0153	3	163653	normal	typical	hairy	normal	sunred	heavy	hairy	heavy	three	reduced	reduced	lightyellow	cream	none	normal	white	four	high	tan	large	medium	sunred	round	blunt	medium	green	medium	smooth	normal
905	TX-0154	7	163660	normal	typical	hairy	normal	sunred	heavy	hairy	heavy	three	present	present	lightyellow	yellow	none	normal	white	four	high	white	large	medium	sunred	round	moderatelypointed	medium	green	medium	smooth	normal
906	TX-0160	3	165346	normal	typical	hairy	normal	sunred	heavy	hairy	heavy	two	reduced	reduced	lightyellow	cream	none	normal	white	four	high	tan	large	medium	sunred	round	moderatelypointed	medium	green	medium	smooth	normal
907	TX-0161	5	165365	normal	typical	hairy	normal	sunred	heavy	hairy	heavy	mainvein	reduced	present	lightyellow	cream	none	normal	white	four	high	white	large	medium	sunred	oval	blunt	medium	green	medium	smooth	normal
908	TX-0163	2	163641	normal	typical	moderate	normal	sunred	medium	few	medium	three	present	present	cream	cream	none	normal	white	four	medium	tan	large	medium	sunred	cone-oval	moderatelypointed	medium	green	medium	smooth	normal
909	TX-0164	4	163694	normal	typical	moderate	normal	sunred	heavy	moderate	heavy	mainvein	present	present	lightyellow	cream	none	normal	white	four	medium	tan	large	medium	sunred	round	moderatelypointed	medium	green	medium	smooth	normal
910	TX-0167	3	163610	normal	typical	moderate	normal	sunred	medium	moderate	medium	mainvein	present	present	lightyellow	cream	none	normal	white	four	medium	tan	large	medium	sunred	round	moderatelypointed	medium	green	medium	smooth	normal
911	TX-0168	10	163634	normal	typical	hairy	normal	sunred	heavy	hairy	medium	mainvein	reduced	present	lightyellow	yellow	none	normal	white	four	high	tan	large	medium	sunred	round	blunt	small	green	medium	smooth	normal
912	TX-0169	13	163689	normal	typical	hairy	normal	sunred	heavy	hairy	heavy	mainvein	reduced	reduced	lightyellow	yellow	none	normal	white	four	medium	white	large	medium	sunred	round	moderatelypointed	medium	green	medium	lightlypitted	normal
913	TX-0170	5	163691	normal	typical	hairy	normal	sunred	heavy	hairy	heavy	three	present	present	lightyellow	yellow	none	normal	white	four	high	white	large	medium	sunred	round	moderatelypointed	medium	green	heavy	smooth	normal
914	TX-0171	13	165305	normal	typical	hairy	normal	sunred	heavy	moderate	heavy	three	present	present	yellow	cream	none	normal	white	three	medium	green	large	medium	sunred	oval	pointed	medium	green	heavy	smooth	normal
915	TX-0176	3	163669	normal	typical	hairy	normal	sunred	heavy	hairy	heavy	three	present	reduced	lightyellow	yellow	none	normal	white	four	high	tan	large	medium	sunred	round	blunt	small	green	medium	smooth	normal
916	TX-0177	6	163680	normal	typical	hairy	normal	sunred	heavy	hairy	heavy	three	present	reduced	lightyellow	yellow	none	normal	white	four	high	tan	large	medium	sunred	round	blunt	small	green	medium	smooth	normal
917	TX-0178	6	163688	normal	typical	pilose	normal	sunred	heavy	pilose	heavy	three	present	reduced	lightyellow	yellow	none	normal	white	three	high	white	large	medium	sunred	round	moderatelypointed	small	green	medium	smooth	normal
918	TX-0180	16	163742	normal	typical	moderate	normal	sunred	medium	moderate	medium	three	present	present	lightyellow	cream	none	normal	white	four	high	tan	large	medium	sunred	round	moderatelypointed	large	green	medium	smooth	normal
919	TX-0181	5	165317	normal	typical	veryhairy	normal	red	heavy	moderate	heavy	mainvein	present	present	yellow	cream	none	normal	white	four	medium	green	large	medium	sunred	round	moderatelypointed	medium	green	heavy	smooth	normal
920	TX-0185	2	163696	normal	typical	hairy	normal	sunred	heavy	hairy	heavy	three	present	present	cream	yellow	none	normal	white	three	sparse	white	large	medium	sunred	cone	moderatelypointed	medium	green	heavy	smooth	normal
921	TX-0187	3	163723	normal	typical	moderate	normal	sunred	heavy	moderate	heavy	three	present	present	cream	yellow	none	normal	white	four	high	white	large	medium	sunred	round	moderatelypointed	medium	green	heavy	smooth	normal
922	TX-0188	16	163732	normal	typical	few	normal	sunred	heavy	few	heavy	mainvein	present	present	cream	cream	medium	normal	white	four	medium	green	large	medium	sunred	oval	moderatelypointed	small	green	heavy	smooth	normal
923	TX-0192	9	165256	normal	typical	seg/off	normal	sunred	heavy	seg/off	heavy	three	reduced	present	lightyellow	yellow	none	normal	white	four	medium	green	large	medium	sunred	oval	moderatelypointed	medium	green	heavy	smooth	normal
924	TX-0195	5	163611	normal	typical	hairy	normal	sunred	heavy	hairy	heavy	three	present	present	lightyellow	cream	none	normal	white	four	high	seg/off	large	medium	sunred	round	moderatelypointed	medium	darkgreen	medium	lightlypitted	normal
925	TX-0196	6	163636	normal	typical	hairy	normal	sunred	heavy	hairy	heavy	three	present	reduced	lightyellow	yellow	none	normal	white	four	medium	green	large	medium	sunred	round	moderatelypointed	medium	green	medium	smooth	normal
926	TX-0197	5	163648	normal	typical	hairy	normal	sunred	heavy	hairy	heavy	three	reduced	present	lightyellow	cream	none	normal	white	four	high	green	large	medium	sunred	round	pointed	medium	green	medium	smooth	normal
927	TX-0201	5	163681	normal	seg/off	seg/off	normal	sunred	medium	seg/off	medium	seg/off	present	present	lightyellow	cream	none	normal	white	four	high	tan	large	medium	sunred	round	moderatelypointed	medium	green	medium	smooth	normal
928	TX-0204	6	165338	normal	typical	moderate	normal	sunred	medium	moderate	medium	mainvein	present	reduced	cream	cream	none	normal	white	four	tufted	tan	large	few	sunred	round	moderatelypointed	medium	green	medium	smooth	normal
929	TX-0205	3	165355	normal	typical	moderate	normal	red	medium	few	medium	mainvein	present	reduced	cream	cream	none	normal	white	four	sparse	tan	large	medium	sunred	round	moderatelypointed	medium	green	medium	smooth	normal
930	TX-0207	1	163666	normal	typical	hairy	normal	sunred	heavy	hairy	heavy	three	present	present	cream	yellow	none	normal	white	three	sparse	white	large	medium	sunred	cone-oval	moderatelypointed	medium	green	heavy	smooth	normal
931	TX-0209	5	163711	normal	typical	moderate	normal	sunred	heavy	few	heavy	mainvein	present	present	cream	cream	none	normal	white	four	tufted	tan	large	medium	sunred	round	moderatelypointed	medium	green	heavy	smooth	normal
932	TX-0210	7	163724	normal	typical	veryhairy	normal	red	heavy	hairy	heavy	three	present	present	cream	yellow	none	normal	white	four	tufted	green	large	medium	sunred	round	pointed	medium	green	heavy	smooth	normal
933	TX-0219	10	163671	normal	typical	veryhairy	normal	sunred	heavy	veryhairy	heavy	mainvein	present	present	lightyellow	yellow	none	normal	white	four	high	white	large	medium	sunred	round	moderatelypointed	medium	green	medium	smooth	normal
934	TX-0220	9	163683	normal	typical	veryhairy	normal	sunred	heavy	veryhairy	heavy	three	reduced	present	lightyellow	yellow	none	normal	white	four	high	tan	large	medium	sunred	round	moderatelypointed	medium	green	medium	smooth	normal
935	TX-0221	9	163706	normal	typical	hairy	normal	sunred	heavy	hairy	heavy	three	present	reduced	lightyellow	yellow	none	normal	white	three	high	tan	large	medium	sunred	round	moderatelypointed	medium	green	medium	smooth	normal
936	TX-0222	7	163731	spreading	typical	hairy	normal	sunred	heavy	hairy	heavy	mainvein	reduced	present	lightyellow	yellow	none	normal	white	four	high	white	large	medium	sunred	round	moderatelypointed	medium	green	medium	smooth	normal
937	TX-0225	10	165357	normal	typical	moderate	normal	sunred	medium	moderate	medium	three	present	reduced	lightyellow	cream	none	normal	white	four	high	tan	large	medium	sunred	oval	moderatelypointed	medium	green	medium	smooth	normal
938	TX-0226	10	165369	normal	typical	hairy	normal	sunred	heavy	moderate	heavy	three	present	reduced	lightyellow	cream	none	normal	white	four	high	tan	large	medium	sunred	oval	pointed	medium	green	medium	smooth	normal
939	TX-0230	11	163716	normal	typical	moderate	normal	sunred	heavy	moderate	heavy	three	present	present	lightyellow	cream	none	normal	white	four	high	tan	large	medium	sunred	round	moderatelypointed	medium	green	heavy	smooth	normal
940	TX-0233	1	163617	normal	dense	hairy	normal	sunred	heavy	hairy	heavy	three	present	present	lightyellow	yellow	none	normal	white	three	tufted	tan	large	medium	sunred	round	blunt	medium	green	medium	smooth	normal
941	TX-0236	4	163650	normal	typical	veryhairy	normal	sunred	heavy	veryhairy	heavy	mainvein	present	present	lightyellow	yellow	none	normal	white	three	high	white	large	medium	sunred	round	moderatelypointed	medium	green	heavy	smooth	normal
942	TX-0239	6	163693	normal	typical	moderate	normal	sunred	heavy	moderate	heavy	two	present	reduced	lightyellow	seg/off	none	normal	white	three	high	white	large	medium	sunred	round	moderatelypointed	medium	green	medium	smooth	normal
943	TX-0240	6	163708	normal	typical	hairy	normal	sunred	heavy	hairy	heavy	three	present	reduced	lightyellow	yellow	none	normal	white	four	high	tan	large	medium	sunred	round	moderatelypointed	medium	green	medium	smooth	normal
944	TX-0243	7	165324	normal	typical	hairy	normal	sunred	heavy	hairy	heavy	three	present	present	lightyellow	cream	none	normal	white	four	sparse	tan	large	medium	sunred	round	moderatelypointed	medium	green	medium	smooth	normal
945	TX-0244	9	165341	normal	typical	hairy	normal	sunred	heavy	hairy	heavy	three	present	present	lightyellow	cream	none	normal	white	four	medium	tan	large	medium	sunred	cone-oval	moderatelypointed	medium	green	medium	smooth	normal
946	TX-0245	9	165358	normal	typical	moderate	normal	sunred	heavy	moderate	heavy	mainvein	reduced	present	lightyellow	cream	none	normal	white	four	medium	tan	large	medium	sunred	round	moderatelypointed	medium	green	medium	smooth	normal
947	TX-0246	9	165395	normal	typical	few	normal	sunred	medium	few	medium	mainvein	present	reduced	cream	cream	none	normal	white	four	medium	green	large	medium	sunred	round	moderatelypointed	medium	green	medium	smooth	normal
948	TX-0248	13	163673	normal	typical	hairy	normal	sunred	heavy	hairy	heavy	three	present	present	lightyellow	cream	none	normal	white	four	high	white	large	medium	sunred	cone-oval	moderatelypointed	medium	green	heavy	smooth	normal
949	TX-0251	1	163726	normal	typical	hairy	normal	sunred	heavy	moderate	heavy	three	present	present	cream	cream	none	normal	white	four	medium	white	large	medium	sunred	round	moderatelypointed	medium	green	heavy	smooth	normal
950	TX-0257	12	165253	normal	dense	pilose	normal	sunred	heavy	pilose	heavy	three	present	present	lightyellow	cream	none	normal	white	three	high	green	large	medium	sunred	round	moderatelypointed	small	green	heavy	smooth	normal
951	TX-0263	3	165295	normal	typical	few	normal	sunred	heavy	none	heavy	three	reduced	present	intermed	cream	none	normal	white	three	tufted	green	large	medium	sunred	oval	pointed	medium	green	medium	smooth	normal
952	TX-0267	3	165263	normal	typical	hairy	normal	sunred	heavy	hairy	heavy	mainvein	present	present	lightyellow	cream	none	normal	white	three	high	green	large	medium	sunred	round	moderatelypointed	medium	green	heavy	smooth	normal
953	TX-0292	5	165230	normal	open	veryhairy	normal	red	heavy	veryhairy	heavy	three	present	present	yellow	darkyellow	none	normal	tan	four	medium	green	large	medium	sunred	round	pointed	medium	green	heavy	smooth	normal
954	TX-0294	6	165244	normal	typical	moderate	normal	sunred	medium	moderate	medium	mainvein	present	reduced	lightyellow	cream	none	normal	white	four	high	green	large	medium	sunred	round	moderatelypointed	medium	green	medium	smooth	normal
955	TX-0295	6	165252	normal	open	veryhairy	normal	sunred	heavy	veryhairy	heavy	mainvein	present	present	cream	cream	none	normal	white	four	medium	green	large	medium	sunred	round	moderatelypointed	medium	green	heavy	smooth	normal
956	TX-0307	7	165390	normal	typical	moderate	normal	sunred	medium	few	medium	three	present	reduced	lightyellow	cream	none	normal	white	four	high	tan	large	medium	sunred	oval	moderatelypointed	medium	green	medium	smooth	normal
957	TX-0343	3	165340	normal	typical	few	seg/off	sunred	medium	none	medium	three	present	present	lightyellow	cream	none	normal	white	four	high	green	large	medium	sunred	oval	pointed	medium	green	heavy	smooth	normal
958	TX-0373	6	165396	normal	typical	hairy	normal	sunred	heavy	hairy	heavy	mainvein	present	present	lightyellow	cream	none	normal	white	four	high	tan	large	medium	sunred	round	moderatelypointed	large	green	medium	smooth	normal
959	TX-0375	8	162895	normal	typical	hairy	normal	sunred	heavy	hairy	heavy	mainvein	present	present	lightyellow	cream	none	normal	white	four	high	tan	large	medium	sunred	round	moderatelypointed	medium	green	medium	smooth	normal
960	TX-0380	9	163012	normal	dense	seg/off	normal	sunred	heavy	seg/off	heavy	mainvein	present	present	lightyellow	cream	none	normal	white	four	medium	green	large	medium	sunred	round	seg/off	medium	green	seg/off	smooth	normal
961	TX-0396	3	529808	normal	typical	hairy	normal	seg/off	seg/off	hairy	seg/off	mainvein	present	reduced	lightyellow	yellow	none	normal	white	four	tufted	green	large	medium	green	cone-oval	pointed	medium	green	light	smooth	normal
962	TX-0401	3	529812	normal	typical	hairy	normal	sunred	medium	hairy	medium	mainvein	present	present	lightyellow	yellow	none	normal	white	four	medium	green	large	medium	sunred	round	moderatelypointed	medium	green	medium	smooth	normal
963	TX-0406	2	529814	normal	typical	hairy	normal	sunred	heavy	hairy	heavy	three	present	present	lightyellow	cream	seg/off	normal	white	four	medium	tan	large	medium	green	round	moderatelypointed	medium	green	medium	smooth	normal
964	TX-0460	10	154009	normal	open	none	normal	sunred	medium	none	medium	three	present	reduced	lightyellow	yellow	none	protruding	white	four	high	tan	large	medium	sunred	round	moderatelypointed	medium	green	medium	smooth	normal
965	TX-0467	4	154042	normal	dense	few	normal	sunred	heavy	none	heavy	three	present	reduced	lightyellow	yellow	none	normal	white	four	high	green	large	medium	sunred	oval	moderatelypointed	medium	green	medium	lightlypitted	normal
966	TX-0469	6	154075	normal	dense	few	normal	sunred	heavy	none	heavy	three	present	reduced	lightyellow	yellow	none	normal	white	four	high	green	large	medium	sunred	oval	moderatelypointed	medium	green	medium	smooth	normal
967	TX-0488	13	158547	normal	typical	moderate	normal	sunred	heavy	moderate	heavy	three	present	present	lightyellow	cream	none	normal	white	four	medium	white	large	medium	sunred	cone-oval	pointed	medium	green	medium	smooth	normal
968	TX-0495a	3	158576	normal	open	none	normal	sunred	heavy	none	heavy	three	reduced	present	yellow	darkyellow	seg/off	protruding	seg/off	three	high	green	medium	medium	sunred	cone-oval	pointed	medium	darkgreen	heavy	pitted	normal
969	TX-0498	7	158154	normal	typical	few	normal	sunred	heavy	few	heavy	mainvein	reduced	present	lightyellow	cream	none	normal	white	four	high	green	large	medium	sunred	round	moderatelypointed	large	green	medium	smooth	normal
970	TX-0503	4	154098	normal	typical	hairy	normal	sunred	heavy	hairy	heavy	three	reduced	reduced	lightyellow	cream	medium	protruding	white	three	high	green	large	medium	sunred	round	moderatelypointed	medium	green	medium	lightlypitted	normal
971	TX-0596	3	153962	normal	typical	veryhairy	normal	sunred	heavy	veryhairy	heavy	three	present	present	lightyellow	yellow	none	normal	white	three	high	green	large	medium	sunred	round	blunt	medium	green	medium	smooth	normal
972	TX-0597	5	153963	normal	seg/off	moderate	seg/off	sunred	seg/off	moderate	seg/off	mainvein	present	reduced	lightyellow	cream	none	normal	white	four	high	green	large	medium	sunred	round	moderatelypointed	medium	green	medium	smooth	normal
973	TX-0600	3	153983	normal	typical	hairy	normal	sunred	heavy	hairy	heavy	three	reduced	present	lightyellow	cream	none	normal	white	four	high	tan	large	medium	sunred	cone-oval	moderatelypointed	medium	green	heavy	smooth	normal
974	TX-0604	4	153994	normal	typical	few	normal	sunred	heavy	none	heavy	mainvein	present	present	lightyellow	darkyellow	seg/off	protruding	seg/off	three	high	green	medium	medium	sunred	cone-oval	moderatelypointed	medium	darkgreen	medium	pitted	normal
975	TX-0605	3	154000	normal	typical	pilose	normal	sunred	heavy	pilose	heavy	mainvein	present	present	lightyellow	cream	light	normal	white	four	high	green	large	medium	sunred	cone-oval	moderatelypointed	medium	green	medium	smooth	normal
976	TX-0606	4	154001	normal	typical	few	seg/off	sunred	heavy	few	heavy	mainvein	present	present	lightyellow	cream	medium	normal	seg/off	three	high	green	large	medium	sunred	round	moderatelypointed	medium	green	medium	smooth	normal
977	TX-0610	6	154020	normal	typical	moderate	normal	sunred	heavy	moderate	heavy	three	present	present	lightyellow	cream	medium	normal	white	four	high	tan	large	medium	sunred	round	blunt	medium	green	heavy	smooth	normal
978	TX-0612	11	154023	normal	typical	moderate	normal	sunred	heavy	moderate	heavy	three	present	present	lightyellow	cream	none	normal	tan	three	high	green	large	medium	sunred	round	blunt	medium	green	medium	smooth	normal
979	TX-0616	4	154044	normal	typical	hairy	normal	sunred	heavy	hairy	heavy	three	present	present	lightyellow	cream	none	normal	white	five	high	tan	large	medium	sunred	cone-oval	moderatelypointed	large	green	medium	lightlypitted	normal
980	TX-0619	6	154058	spreading	typical	moderate	normal	sunred	heavy	moderate	heavy	mainvein	present	present	lightyellow	cream	none	normal	white	four	high	tan	large	medium	sunred	round	moderatelypointed	medium	green	medium	smooth	normal
981	TX-0620	7	154062	spreading	typical	moderate	normal	sunred	heavy	moderate	heavy	three	present	present	lightyellow	cream	none	normal	brown	four	high	brown	large	medium	sunred	round	moderatelypointed	medium	green	medium	smooth	normal
982	TX-0621	5	154069	normal	open	seg/off	seg/off	sunred	heavy	seg/off	heavy	three	present	present	lightyellow	cream	none	normal	white	seg/off	high	green	large	medium	sunred	round	blunt	medium	green	medium	smooth	normal
983	TX-0622	4	154078	normal	typical	moderate	normal	sunred	heavy	moderate	heavy	three	present	present	lightyellow	yellow	none	normal	white	four	high	green	large	medium	sunred	round	moderatelypointed	medium	green	medium	smooth	normal
984	TX-0624	3	154104	normal	typical	veryhairy	normal	sunred	heavy	veryhairy	heavy	three	reduced	reduced	lightyellow	yellow	none	normal	white	four	high	green	large	medium	sunred	round	moderatelypointed	medium	green	medium	smooth	normal
985	TX-0625	5	158450	normal	typical	seg/off	normal	sunred	heavy	seg/off	heavy	mainvein	present	present	lightyellow	cream	none	normal	white	four	medium	white	large	medium	sunred	round	moderatelypointed	medium	green	medium	smooth	normal
986	TX-0633	6	158458	normal	dense	hairy	normal	sunred	heavy	hairy	heavy	three	present	present	lightyellow	yellow	none	normal	white	four	high	tan	large	medium	sunred	cone-oval	moderatelypointed	medium	green	medium	smooth	normal
987	TX-0634	8	158459	normal	typical	veryhairy	normal	sunred	heavy	veryhairy	heavy	three	present	present	lightyellow	cream	none	normal	white	three	high	green	large	medium	sunred	round	moderatelypointed	medium	green	medium	smooth	normal
988	TX-0635	3	158460	normal	typical	veryhairy	normal	sunred	heavy	veryhairy	heavy	three	present	present	lightyellow	cream	none	normal	white	four	high	green	large	medium	sunred	round	moderatelypointed	medium	green	medium	smooth	normal
989	TX-0636	6	158461	normal	typical	veryhairy	normal	sunred	heavy	veryhairy	heavy	three	present	present	lightyellow	cream	none	normal	white	three	high	green	large	medium	sunred	round	moderatelypointed	medium	green	medium	smooth	normal
990	TX-0638	2	158482	normal	typical	moderate	normal	sunred	heavy	moderate	heavy	three	present	present	lightyellow	yellow	none	normal	white	three	medium	white	large	medium	sunred	cone-oval	moderatelypointed	medium	green	medium	smooth	normal
991	TX-0641	4	158485	normal	dense	veryhairy	normal	sunred	heavy	veryhairy	heavy	two	present	present	lightyellow	cream	none	normal	white	four	high	tan	large	medium	sunred	round	moderatelypointed	medium	green	heavy	lightlypitted	normal
992	TX-0643	3	158487	normal	typical	hairy	normal	sunred	heavy	hairy	heavy	three	present	present	lightyellow	yellow	none	normal	white	three	high	green	large	medium	sunred	cone-oval	moderatelypointed	medium	green	medium	smooth	normal
993	TX-0644	2	158488	normal	typical	veryhairy	normal	sunred	heavy	veryhairy	heavy	three	present	present	lightyellow	cream	none	normal	white	four	high	green	large	medium	sunred	round	moderatelypointed	medium	green	medium	smooth	normal
994	TX-0645	3	158489	normal	typical	hairy	normal	sunred	heavy	hairy	heavy	three	present	present	lightyellow	cream	none	normal	white	four	high	tan	large	medium	sunred	round	blunt	medium	green	heavy	smooth	normal
995	TX-0650	3	158495	normal	typical	hairy	normal	sunred	heavy	hairy	heavy	three	reduced	reduced	lightyellow	yellow	none	normal	white	three	high	tan	large	medium	sunred	round	moderatelypointed	medium	green	heavy	smooth	normal
996	TX-0665	7	158532	pyramid	open	few	superokra	red	medium	few	medium	seg/off	reduced	present	yellow	cream	medium	normal	tan	four	sparse	brown	large	medium	sunred	round	pointed	medium	green	medium	lightlypitted	normal
997	TX-0672	6	158559	normal	seg/off	few	seg/off	sunred	medium	few	medium	mainvein	present	present	lightyellow	cream	medium	normal	white	four	high	tan	large	medium	sunred	round	moderatelypointed	medium	green	medium	smooth	normal
998	TX-0679	2	163633	normal	typical	hairy	normal	sunred	heavy	hairy	heavy	three	present	present	lightyellow	cream	none	normal	white	four	high	white	large	medium	sunred	round	moderatelypointed	medium	green	medium	smooth	normal
999	TX-0681	2	163659	normal	typical	hairy	normal	sunred	heavy	hairy	heavy	three	present	present	lightyellow	yellow	none	normal	white	four	high	green	large	medium	sunred	round	moderatelypointed	medium	green	medium	smooth	normal
1000	TX-0684	2	163686	normal	typical	veryhairy	normal	sunred	heavy	veryhairy	heavy	three	reduced	reduced	lightyellow	yellow	none	normal	white	four	high	green	large	medium	sunred	round	moderatelypointed	medium	green	medium	smooth	normal
1001	TX-0685	5	163703	normal	typical	moderate	normal	sunred	heavy	moderate	heavy	three	present	reduced	lightyellow	yellow	none	normal	white	four	high	tan	large	medium	sunred	round	moderatelypointed	medium	green	medium	smooth	normal
1002	TX-0695	8	265137	normal	typical	seg/off	normal	sunred	medium	seg/off	medium	three	present	present	seg/off	seg/off	none	normal	white	four	high	tan	large	medium	sunred	round	moderatelypointed	medium	green	heavy	smooth	normal
1003	TX-0701	7	165329	normal	typical	seg/off	seg/off	sunred	heavy	seg/off	heavy	three	reduced	present	yellow	cream	medium	normal	white	three	high	green	large	medium	sunred	cone-oval	moderatelypointed	medium	green	medium	smooth	normal
1004	TX-0702	10	165331	normal	typical	hairy	normal	sunred	heavy	hairy	heavy	mainvein	reduced	reduced	lightyellow	cream	none	normal	white	four	high	tan	large	medium	sunred	round	moderatelypointed	medium	green	medium	smooth	normal
1005	TX-0703	4	165332	normal	typical	hairy	normal	sunred	heavy	moderate	heavy	mainvein	present	present	cream	cream	none	normal	brown	four	high	brown	large	medium	sunred	round	moderatelypointed	medium	green	medium	smooth	normal
1006	TX-0704	12	265142	normal	typical	hairy	normal	sunred	heavy	moderate	heavy	mainvein	present	present	lightyellow	cream	none	normal	brown	four	high	brown	large	medium	sunred	round	moderatelypointed	medium	green	medium	smooth	normal
1007	TX-0707	4	265144	normal	typical	moderate	normal	sunred	heavy	moderate	heavy	mainvein	present	present	lightyellow	cream	none	normal	white	four	medium	tan	large	medium	sunred	oval	moderatelypointed	medium	green	medium	smooth	normal
1008	TX-0709	8	265146	normal	typical	hairy	normal	sunred	heavy	moderate	heavy	mainvein	present	present	lightyellow	cream	none	normal	white	four	high	tan	large	medium	sunred	round	moderatelypointed	large	green	medium	smooth	normal
1009	TX-0711	5	165353	normal	typical	hairy	normal	sunred	heavy	hairy	heavy	mainvein	present	reduced	lightyellow	cream	none	normal	white	four	medium	tan	large	medium	sunred	round	moderatelypointed	medium	green	medium	smooth	normal
1010	TX-0717	6	165365	normal	typical	hairy	normal	sunred	heavy	hairy	heavy	three	present	present	lightyellow	cream	none	normal	white	four	high	green	large	medium	sunred	oval	pointed	medium	green	medium	smooth	normal
1011	TX-0720	9	265154	normal	typical	seg/off	normal	sunred	heavy	seg/off	heavy	mainvein	present	reduced	lightyellow	yellow	none	normal	white	four	tufted	tan	large	few	sunred	round	moderatelypointed	medium	green	medium	smooth	normal
1012	TX-0728	5	173318	normal	typical	moderate	normal	sunred	heavy	moderate	heavy	mainvein	reduced	reduced	lightyellow	yellow	none	normal	white	four	high	tan	large	medium	sunred	oval	moderatelypointed	medium	green	medium	smooth	normal
1013	TX-0738	4	173332	normal	typical	hairy	normal	sunred	heavy	hairy	heavy	mainvein	present	reduced	lightyellow	cream	none	normal	white	three	high	green	large	medium	sunred	oval	pointed	medium	green	medium	smooth	normal
1014	TX-0743	3	188972	normal	typical	veryhairy	normal	sunred	heavy	veryhairy	heavy	three	present	present	lightyellow	yellow	none	normal	white	three	tufted	tan	large	medium	sunred	round	moderatelypointed	medium	green	medium	smooth	normal
1015	TX-0749	3	201583	normal	typical	few	normal	sunred	heavy	few	heavy	three	present	present	lightyellow	cream	none	normal	white	four	high	green	large	medium	sunred	round	moderatelypointed	medium	green	heavy	smooth	normal
1016	TX-0753	7	201589	normal	typical	few	normal	sunred	heavy	none	heavy	three	present	present	lightyellow	yellow	none	normal	white	three	high	green	large	medium	sunred	round	moderatelypointed	medium	green	medium	smooth	normal
1017	TX-0755	11	201591	normal	typical	hairy	normal	sunred	heavy	hairy	heavy	three	present	present	yellow	cream	none	normal	white	three	sparse	tan	large	medium	sunred	cone-oval	pointed	medium	green	medium	lightlypitted	normal
1018	TX-0756	11	201592	normal	typical	moderate	normal	sunred	heavy	moderate	heavy	three	reduced	present	yellow	cream	none	normal	white	three	high	green	large	medium	sunred	cone-oval	moderatelypointed	medium	green	medium	smooth	normal
1019	TX-0757	10	201593	pyramid	open	few	normal	sunred	heavy	none	heavy	mainvein	present	present	yellow	cream	medium	normal	tan	three	high	brown	large	medium	sunred	round	moderatelypointed	small	green	medium	smooth	normal
1020	TX-0759	4	201595	normal	typical	few	normal	sunred	heavy	few	heavy	three	reduced	present	lightyellow	yellow	none	normal	white	four	high	green	large	medium	sunred	round	moderatelypointed	medium	green	heavy	smooth	normal
1021	TX-0761	7	201597	pyramid	open	few	seg/off	sunred	heavy	none	heavy	mainvein	present	present	lightyellow	cream	medium	normal	tan	three	high	brown	large	medium	sunred	round	moderatelypointed	small	green	medium	smooth	normal
1022	TX-0762	7	201598	normal	typical	moderate	normal	sunred	medium	moderate	medium	three	present	present	lightyellow	cream	none	normal	white	four	high	tan	large	medium	sunred	round	moderatelypointed	large	green	light	smooth	normal
1023	TX-0763	6	201599	normal	typical	few	normal	sunred	heavy	none	heavy	three	present	present	lightyellow	yellow	none	normal	white	four	high	green	large	medium	sunred	cone-oval	pointed	medium	green	medium	smooth	normal
1024	TX-0764	8	201600	normal	typical	moderate	normal	sunred	heavy	few	heavy	three	reduced	present	lightyellow	yellow	none	normal	white	three	high	green	large	medium	sunred	oval	pointed	medium	green	medium	smooth	normal
1025	TX-0768	4	201604	normal	typical	hairy	normal	sunred	heavy	hairy	heavy	three	present	reduced	lightyellow	cream	none	normal	brown	four	high	brown	large	medium	sunred	oval	pointed	medium	green	medium	smooth	normal
1026	TX-0769	4	201605	normal	typical	hairy	normal	sunred	heavy	hairy	heavy	three	reduced	present	lightyellow	cream	none	normal	white	four	high	green	large	medium	sunred	oval	pointed	medium	green	medium	smooth	normal
1027	TX-0773	5	224702	normal	dense	few	normal	sunred	heavy	none	heavy	three	present	present	lightyellow	yellow	none	normal	white	four	medium	green	large	medium	green	round	moderatelypointed	medium	green	medium	smooth	normal
1028	TX-0775	7	224704	normal	typical	hairy	normal	sunred	heavy	hairy	heavy	three	present	present	lightyellow	cream	none	normal	white	five	high	tan	large	medium	sunred	round	moderatelypointed	medium	green	medium	smooth	normal
1029	TX-0776	8	235550	pyramid	typical	few	normal	sunred	heavy	none	heavy	mainvein	present	reduced	lightyellow	yellow	none	normal	white	three	high	green	large	medium	sunred	round	pointed	small	green	heavy	smooth	normal
1030	TX-0795	5	265128	normal	dense	none	normal	sunred	medium	none	medium	three	present	present	lightyellow	yellow	none	normal	white	four	high	tan	large	medium	sunred	round	moderatelypointed	medium	green	medium	smooth	normal
1031	TX-0802	4	265125	normal	typical	seg/off	normal	sunred	heavy	seg/off	heavy	two	reduced	present	lightyellow	cream	none	normal	white	three	medium	tan	large	medium	sunred	cone-oval	pointed	medium	green	medium	smooth	normal
1032	TX-0832	5	529831	pyramid	open	none	superokra	sunred	medium	none	medium	mainvein	reduced	reduced	lightyellow	cream	none	normal	white	four	high	green	large	medium	sunred	round	moderatelypointed	small	green	medium	smooth	normal
1033	TX-0883	9	529857	normal	typical	none	normal	sunred	heavy	none	heavy	two	reduced	reduced	lightyellow	yellow	none	protruding	white	four	high	green	large	medium	sunred	cone-oval	moderatelypointed	small	green	heavy	lightlypitted	normal
1034	TX-0932	9	274465	normal	typical	hairy	normal	sunred	medium	hairy	medium	three	present	present	lightyellow	cream	none	normal	white	five	high	tan	large	medium	sunred	round	moderatelypointed	large	green	heavy	smooth	cluster
1035	TX-0933	19	274466	normal	typical	moderate	normal	sunred	medium	moderate	heavy	mainvein	present	present	lightyellow	cream	none	normal	white	five	high	tan	large	medium	sunred	round	moderatelypointed	large	green	medium	smooth	cluster
1036	TX-0940	5	529869	normal	typical	moderate	normal	sunred	heavy	moderate	heavy	mainvein	present	reduced	lightyellow	cream	none	normal	white	four	medium	white	large	medium	sunred	round	moderatelypointed	medium	green	medium	smooth	seg/off
1037	TX-0943	6	529871	normal	typical	pilose	normal	sunred	heavy	pilose	heavy	three	present	seg/off	yellow	darkyellow	none	protruding	white	three	medium	green	medium	medium	seg/off	oval	pointed	medium	seg/off	heavy	pitted	normal
1038	TX-0953b	0	#N/A	normal	typical	pilose	normal	sunred	heavy	pilose	heavy	mainvein	present	present	lightyellow	cream	none	normal	seg/off	four	high	green	large	medium	seg/off	round	moderatelypointed	medium	green	medium	smooth	normal
1039	TX-0984	6	529882	normal	typical	hairy	normal	sunred	seg/off	hairy	seg/off	mainvein	present	reduced	lightyellow	cream	none	normal	white	four	high	tan	large	medium	sunred	round	moderatelypointed	medium	green	seg/off	smooth	normal
1040	TX-0989	3	529884	normal	typical	none	normal	sunred	heavy	none	heavy	three	present	present	cream	yellow	none	normal	white	four	medium	green	large	few	green	oval	pointed	medium	darkgreen	medium	lightlypitted	normal
1041	TX-1001	5	291041	normal	typical	hairy	normal	sunred	medium	hairy	medium	three	present	present	lightyellow	cream	none	normal	white	five	high	green	large	medium	sunred	round	moderatelypointed	medium	green	medium	smooth	normal
1042	TX-1003	4	529889	normal	typical	veryhairy	normal	sunred	heavy	veryhairy	heavy	three	present	present	lightyellow	cream	none	normal	white	four	high	tan	large	medium	sunred	round	moderatelypointed	medium	green	medium	smooth	normal
1043	TX-1004	0	529890	normal	typical	veryhairy	normal	sunred	heavy	veryhairy	heavy	mainvein	present	present	lightyellow	cream	none	normal	white	four	high	tan	large	medium	sunred	round	moderatelypointed	medium	green	medium	smooth	normal
1044	TX-1004a	0	607627	normal	typical	veryhairy	normal	sunred	heavy	veryhairy	heavy	two	present	present	lightyellow	cream	none	normal	white	four	high	tan	large	medium	sunred	round	moderatelypointed	medium	green	medium	smooth	normal
1045	TX-1029	11	529898	normal	typical	seg/off	normal	sunred	heavy	seg/off	heavy	three	reduced	present	lightyellow	seg/off	seg/off	normal	white	four	tufted	tan	large	medium	sunred	round	moderatelypointed	medium	green	light	smooth	normal
1046	TX-1039	17	341877	normal	typical	moderate	normal	sunred	heavy	moderate	heavy	three	reduced	present	yellow	cream	none	normal	tan	four	high	brown	large	medium	sunred	round	moderatelypointed	medium	green	medium	smooth	normal
1047	TX-1043	4	529906	normal	typical	few	normal	sunred	medium	few	heavy	mainvein	reduced	present	lightyellow	cream	none	normal	tan	three	high	green	large	medium	sunred	round	moderatelypointed	small	green	medium	smooth	normal
1048	TX-1045	9	325839	normal	open	seg/off	seg/off	sunred	seg/off	seg/off	seg/off	mainvein	present	reduced	lightyellow	cream	medium	normal	white	four	high	green	large	medium	sunred	cone-oval	moderatelypointed	medium	green	medium	smooth	normal
1049	TX-1054	2	529909	normal	typical	moderate	normal	red	seg/off	few	seg/off	mainvein	present	reduced	seg/off	cream	none	normal	white	four	high	tan	large	medium	seg/off	round	moderatelypointed	medium	seg/off	light	smooth	normal
1050	TX-1063	6	529917	normal	dense	seg/off	normal	sunred	heavy	seg/off	heavy	mainvein	reduced	present	lightyellow	cream	none	protruding	white	four	high	green	large	medium	sunred	cone	pointed	large	green	medium	smooth	normal
1051	TX-1076	4	325780	normal	typical	veryhairy	normal	sunred	medium	veryhairy	heavy	three	reduced	reduced	lightyellow	cream	none	normal	white	four	high	green	large	medium	sunred	cone-oval	moderatelypointed	medium	green	heavy	smooth	normal
1052	TX-1086	4	529927	normal	typical	moderate	normal	sunred	heavy	none	heavy	two	reduced	present	lightyellow	cream	light	normal	white	four	medium	green	large	medium	sunred	round	moderatelypointed	medium	green	medium	smooth	normal
1053	TX-1096	5	529931	normal	typical	seg/off	normal	sunred	heavy	seg/off	heavy	mainvein	present	present	lightyellow	cream	seg/off	protruding	white	four	high	tan	large	medium	sunred	round	moderatelypointed	medium	green	heavy	lightlypitted	normal
1054	TX-1099	5	529933	spreading	typical	hairy	normal	sunred	heavy	hairy	heavy	three	reduced	present	lightyellow	cream	none	normal	white	four	high	green	large	medium	sunred	cone	pointed	large	green	heavy	smooth	normal
1055	TX-1100	9	529934	normal	typical	few	normal	sunred	medium	few	medium	three	present	present	yellow	yellow	none	normal	white	four	tufted	tan	large	medium	sunred	round	pointed	medium	green	medium	smooth	normal
1056	TX-1101	5	529935	normal	typical	few	normal	sunred	medium	few	medium	three	present	present	cream	cream	none	protruding	white	three	medium	green	large	medium	sunred	cone	pointed	medium	green	heavy	lightlypitted	normal
1057	TX-1103	7	529937	spreading	dense	few	normal	sunred	medium	few	medium	mainvein	present	seg/off	yellow	yellow	none	protruding	white	four	medium	cream	large	medium	sunred	cone-oval	moderatelypointed	medium	green	medium	smooth	normal
1058	TX-1107	11	529941	normal	typical	moderate	normal	sunred	heavy	hairy	heavy	three	present	reduced	lightyellow	cream	none	normal	white	four	tufted	cream	large	seg/off	sunred	round	pointed	medium	green	medium	smooth	normal
1059	TX-1109	6	529943	normal	typical	few	normal	red	heavy	few	heavy	mainvein	present	present	yellow	cream	light	normal	white	four	medium	green	large	medium	sunred	round	pointed	small	green	heavy	smooth	normal
1060	TX-1110	8	529944	normal	typical	none	normal	sunred	heavy	none	heavy	mainvein	present	present	lightyellow	cream	none	protruding	white	four	tufted	green	large	medium	sunred	round	pointed	small	green	medium	smooth	normal
1061	TX-1114	1	529948	normal	typical	few	normal	sunred	medium	few	medium	mainvein	reduced	reduced	cream	cream	none	normal	white	four	medium	brown	large	medium	sunred	round	pointed	medium	green	medium	smooth	normal
1062	TX-1119	4	341875	normal	typical	hairy	normal	sunred	heavy	hairy	heavy	three	reduced	reduced	yellow	cream	none	normal	white	four	tufted	white	large	medium	sunred	round	moderatelypointed	medium	green	medium	smooth	normal
1063	TX-1121	7	529954	normal	typical	few	normal	sunred	medium	few	medium	three	present	reduced	cream	cream	none	normal	white	four	sparse	green	large	medium	sunred	round	moderatelypointed	medium	green	medium	smooth	normal
1064	TX-1122	2	291042	normal	typical	hairy	normal	sunred	medium	hairy	medium	mainvein	reduced	reduced	cream	cream	none	normal	white	four	medium	tan	large	medium	sunred	round	moderatelypointed	medium	green	medium	smooth	normal
1065	TX-1123	4	291044	spreading	typical	none	normal	sunred	heavy	none	heavy	three	present	seg/off	yellow	yellow	none	normal	white	four	tufted	offwhite	large	medium	sunred	round	pointed	medium	green	medium	smooth	normal
1066	TX-1124	4	291046	normal	typical	none	normal	sunred	heavy	none	heavy	three	present	reduced	yellow	cream	none	normal	white	four	tufted	green	large	medium	sunred	round	moderatelypointed	medium	green	medium	smooth	normal
1067	TX-1125	5	529955	normal	typical	hairy	normal	sunred	heavy	hairy	heavy	mainvein	reduced	reduced	cream	cream	none	normal	white	four	medium	cream	large	medium	sunred	round	moderatelypointed	medium	green	heavy	smooth	normal
1068	TX-1126	5	529956	normal	typical	hairy	normal	sunred	heavy	hairy	heavy	three	reduced	reduced	cream	cream	none	normal	white	four	medium	cream	large	medium	sunred	round	moderatelypointed	medium	green	heavy	smooth	normal
1069	TX-1128	8	529958	normal	typical	hairy	normal	sunred	heavy	hairy	heavy	three	present	present	cream	yellow	none	protruding	white	four	medium	cream	large	medium	sunred	round	pointed	medium	green	heavy	smooth	normal
1070	TX-1131	5	529961	normal	typical	few	normal	sunred	medium	few	medium	three	present	present	cream	cream	none	normal	white	four	tufted	tan	large	medium	sunred	round	moderatelypointed	medium	green	medium	smooth	normal
1071	TX-1134	6	529963	normal	typical	few	normal	sunred	heavy	few	heavy	three	present	seg/off	yellow	cream	none	normal	tan	four	medium	green	large	medium	sunred	round	moderatelypointed	small	green	medium	smooth	normal
1072	TX-1143	5	284953	seg/off	seg/off	seg/off	normal	sunred	heavy	seg/off	heavy	three	reduced	reduced	cream	cream	none	normal	white	four	medium	cream	large	medium	sunred	cone-oval	blunt	medium	green	medium	smooth	normal
1073	TX-1148	4	273895	normal	typical	hairy	normal	sunred	heavy	hairy	heavy	mainvein	present	present	cream	cream	none	normal	white	four	sparse	white	large	medium	sunred	round	blunt	medium	green	medium	smooth	normal
1074	TX-1149	6	529966	normal	typical	pilose	normal	sunred	heavy	pilose	heavy	three	present	present	yellow	yellow	none	normal	white	four	tufted	white	large	medium	sunred	cone-oval	moderatelypointed	medium	green	medium	smooth	normal
1075	TX-1152	7	529968	normal	typical	moderate	normal	sunred	heavy	hairy	heavy	three	present	present	yellow	cream	seg/off	normal	white	four	medium	green	large	medium	sunred	round	pointed	medium	green	heavy	smooth	normal
1076	TX-1154	6	529969	normal	typical	hairy	normal	sunred	medium	hairy	medium	mainvein	reduced	reduced	cream	seg/off	none	normal	white	four	seg/off	tan	large	medium	sunred	cone-oval	moderatelypointed	medium	green	heavy	smooth	normal
1077	TX-1156	7	304760	normal	typical	hairy	normal	sunred	heavy	hairy	heavy	three	reduced	present	lightyellow	cream	none	normal	white	four	tufted	white	large	medium	sunred	cone-oval	pointed	medium	green	medium	lightlypitted	normal
1078	TX-1158	4	304762	normal	typical	hairy	normal	sunred	heavy	hairy	heavy	three	present	present	lightyellow	cream	none	normal	white	three	high	white	large	medium	sunred	cone	moderatelypointed	medium	green	medium	smooth	normal
1079	TX-1159	4	304763	normal	typical	hairy	normal	sunred	heavy	hairy	heavy	three	reduced	present	lightyellow	cream	none	normal	white	four	sparse	white	large	medium	sunred	cone-oval	pointed	large	green	medium	smooth	normal
1080	TX-1160	4	304764	normal	open	hairy	normal	sunred	heavy	hairy	heavy	mainvein	present	present	yellow	yellow	light	normal	white	four	tufted	green	medium	medium	sunred	oval	pointed	medium	green	medium	smooth	normal
1081	TX-1163	5	304768	normal	typical	hairy	normal	sunred	heavy	hairy	heavy	three	reduced	present	yellow	yellow	none	normal	white	four	medium	white	large	medium	sunred	cone-oval	moderatelypointed	medium	green	medium	smooth	normal
1082	TX-1166	10	304771	normal	typical	moderate	normal	sunred	heavy	hairy	heavy	mainvein	present	present	lightyellow	yellow	none	normal	seg/off	three	high	seg/off	large	medium	sunred	cone-oval	moderatelypointed	medium	green	heavy	smooth	normal
1083	TX-1168	8	304774	normal	typical	hairy	seg/off	sunred	medium	hairy	medium	three	present	present	yellow	yellow	none	normal	white	four	medium	green	large	medium	sunred	round	moderatelypointed	medium	green	medium	smooth	normal
1084	TX-1169	6	305515	normal	typical	few	normal	sunred	heavy	few	heavy	mainvein	present	reduced	yellow	cream	none	normal	brown	four	high	brown	large	medium	sunred	round	pointed	small	green	medium	smooth	normal
1085	TX-1170	5	305516	normal	typical	hairy	normal	sunred	heavy	hairy	heavy	mainvein	present	present	cream	yellow	none	normal	white	four	high	white	large	medium	sunred	round	pointed	small	green	medium	smooth	normal
1086	TX-1171	5	529970	normal	typical	hairy	normal	sunred	heavy	hairy	heavy	three	present	present	cream	cream	none	normal	white	four	sparse	white	large	medium	sunred	round	blunt	small	green	medium	smooth	normal
1087	TX-1174	9	529971	normal	typical	hairy	normal	sunred	heavy	hairy	heavy	three	present	present	yellow	cream	none	normal	white	four	tufted	white	large	medium	sunred	round	moderatelypointed	medium	green	medium	smooth	normal
1088	TX-1175	5	529972	spreading	typical	hairy	normal	sunred	heavy	hairy	heavy	three	present	present	yellow	yellow	none	normal	white	four	tufted	white	large	medium	sunred	round	moderatelypointed	medium	green	heavy	smooth	normal
1089	TX-1177	7	529974	normal	typical	none	normal	sunred	medium	none	medium	mainvein	present	present	lightyellow	yellow	none	normal	white	three	high	green	medium	few	sunred	round	moderatelypointed	small	green	medium	smooth	normal
1090	TX-1178	4	529975	normal	open	few	normal	sunred	medium	few	medium	mainvein	present	reduced	cream	cream	none	normal	white	four	high	tan	large	medium	sunred	round	moderatelypointed	medium	green	medium	smooth	normal
1091	TX-1180	5	529977	normal	typical	few	normal	sunred	heavy	few	heavy	two	present	present	yellow	cream	none	normal	brown	four	high	green	large	medium	sunred	round	pointed	small	green	medium	smooth	normal
1092	TX-1189	5	529980	normal	typical	seg/off	normal	sunred	heavy	seg/off	heavy	three	present	present	lightyellow	cream	none	normal	white	four	high	cream	large	medium	sunred	cone-oval	moderatelypointed	medium	green	heavy	smooth	normal
1093	TX-1191	12	376041	normal	typical	pilose	normal	sunred	heavy	none	heavy	three	present	present	lightyellow	yellow	medium	normal	white	four	none	lintless	medium	few	sunred	oval	moderatelypointed	medium	green	light	smooth	normal
1094	TX-1195	5	376028	normal	typical	moderate	normal	sunred	medium	moderate	medium	three	present	present	cream	cream	none	normal	white	five	medium	tan	large	medium	sunred	round	moderatelypointed	medium	green	medium	smooth	normal
1095	TX-1196	11	376029	normal	typical	seg/off	normal	sunred	medium	seg/off	medium	mainvein	present	present	cream	cream	none	normal	white	four	medium	tan	large	medium	sunred	round	moderatelypointed	medium	green	medium	smooth	normal
1096	TX-1197	6	376030	normal	typical	hairy	normal	sunred	medium	hairy	medium	three	present	present	cream	cream	none	normal	white	four	medium	green	large	medium	sunred	round	moderatelypointed	medium	green	medium	smooth	normal
1097	TX-1199	5	376031	normal	typical	moderate	normal	sunred	medium	moderate	medium	two	present	reduced	cream	cream	none	normal	white	five	high	green	large	medium	sunred	round	moderatelypointed	medium	green	medium	smooth	normal
1098	TX-1200	4	376032	normal	typical	moderate	normal	sunred	medium	moderate	medium	three	present	present	cream	cream	medium	normal	white	four	high	tan	large	medium	sunred	round	blunt	medium	green	medium	smooth	normal
1099	TX-1201	7	376033	normal	typical	moderate	normal	sunred	medium	moderate	medium	three	present	present	cream	cream	none	normal	white	four	high	cream	large	medium	sunred	cone-oval	moderatelypointed	medium	green	medium	smooth	normal
1100	TX-1205	9	376046	normal	typical	moderate	normal	sunred	medium	moderate	medium	mainvein	present	present	cream	cream	none	normal	white	four	medium	green	large	medium	sunred	round	moderatelypointed	medium	green	medium	smooth	normal
1101	TX-1210	4	376035	normal	typical	hairy	normal	sunred	medium	hairy	medium	three	reduced	reduced	cream	cream	none	normal	white	five	high	cream	large	medium	sunred	cone-oval	pointed	medium	green	medium	smooth	normal
1102	TX-1211	5	376036	normal	typical	hairy	normal	sunred	heavy	hairy	heavy	mainvein	reduced	reduced	cream	cream	none	normal	white	four	medium	cream	large	medium	sunred	round	moderatelypointed	medium	green	heavy	smooth	normal
1103	TX-1212	3	376037	normal	typical	hairy	normal	sunred	medium	hairy	medium	mainvein	present	reduced	cream	cream	none	normal	white	four	high	cream	large	medium	sunred	round	moderatelypointed	medium	green	medium	smooth	normal
1104	TX-1213	3	376038	normal	typical	hairy	normal	sunred	medium	hairy	medium	mainvein	present	present	cream	cream	none	normal	white	five	medium	tan	large	medium	sunred	round	moderatelypointed	medium	green	medium	smooth	cluster
1105	TX-1215	3	374725	normal	typical	moderate	normal	sunred	medium	moderate	medium	mainvein	present	present	cream	cream	none	normal	white	five	medium	tan	large	medium	sunred	round	moderatelypointed	medium	green	medium	smooth	cluster
1106	TX-1233	3	344118	normal	typical	moderate	normal	sunred	medium	moderate	medium	mainvein	present	reduced	cream	cream	none	normal	white	five	medium	tan	large	medium	sunred	cone-oval	moderatelypointed	medium	green	medium	smooth	cluster
1107	TX-1237	4	529997	pyramid	typical	none	normal	sunred	heavy	none	heavy	three	present	present	lightyellow	yellow	medium	normal	white	four	sparse	green	large	few	sunred	oval	moderatelypointed	medium	green	medium	smooth	normal
1108	TX-1252	6	530011	normal	typical	hairy	normal	sunred	heavy	hairy	heavy	three	present	present	cream	cream	seg/off	normal	white	four	sparse	tan	large	medium	sunred	oval	pointed	medium	green	medium	smooth	normal
1109	TX-1254	3	293316	normal	typical	hairy	normal	sunred	heavy	pilose	heavy	three	reduced	reduced	yellow	yellow	medium	normal	white	three	tufted	green	large	few	sunred	round	moderatelypointed	medium	green	medium	smooth	normal
1110	TX-1258	5	530015	normal	typical	none	normal	sunred	heavy	none	heavy	three	present	present	lightyellow	cream	none	normal	white	four	sparse	cream	large	medium	sunred	oval	pointed	medium	green	light	smooth	normal
1111	TX-1270	4	530023	normal	typical	seg/off	normal	sunred	seg/off	seg/off	seg/off	three	present	reduced	yellow	yellow	none	normal	white	four	medium	cream	large	medium	sunred	round	moderatelypointed	medium	green	medium	smooth	normal
1112	TX-1283	3	325787	normal	typical	moderate	normal	sunred	heavy	few	heavy	mainvein	present	present	yellow	yellow	medium	protruding	white	four	sparse	green	large	medium	sunred	oval	pointed	medium	green	heavy	lightlypitted	normal
1113	TX-1291	5	293314	normal	dense	hairy	normal	sunred	seg/off	hairy	seg/off	three	present	reduced	yellow	cream	none	normal	white	four	medium	green	large	medium	sunred	oval	pointed	medium	green	light	smooth	normal
1114	TX-1295	6	530039	normal	typical	hairy	normal	sunred	heavy	hairy	heavy	three	present	present	lightyellow	cream	none	normal	white	four	tufted	white	large	medium	sunred	round	moderatelypointed	medium	green	heavy	smooth	normal
1115	TX-1300	8	379624	normal	typical	moderate	normal	sunred	medium	moderate	medium	three	present	present	cream	cream	none	normal	white	five	medium	tan	large	medium	sunred	round	pointed	medium	green	medium	smooth	cluster
1116	TX-1301	5	379625	normal	typical	hairy	normal	sunred	heavy	hairy	heavy	three	present	present	cream	cream	none	normal	white	five	medium	tan	large	medium	sunred	round	moderatelypointed	medium	green	heavy	smooth	seg/off
1117	TX-1302	5	379626	normal	typical	moderate	normal	sunred	heavy	moderate	heavy	three	present	present	cream	cream	none	normal	white	four	medium	tan	large	medium	sunred	round	pointed	medium	green	heavy	smooth	normal
1118	TX-1303	1	377698	normal	typical	moderate	normal	sunred	medium	moderate	medium	three	reduced	reduced	cream	cream	none	normal	white	five	high	cream	large	medium	sunred	round	moderatelypointed	large	green	medium	smooth	cluster
1119	TX-1305	1	378711	normal	typical	moderate	normal	sunred	medium	moderate	medium	mainvein	present	reduced	cream	cream	none	normal	white	five	high	tan	large	medium	sunred	round	moderatelypointed	large	green	medium	smooth	cluster
1120	TX-1306	2	381946	normal	typical	moderate	normal	sunred	medium	moderate	medium	three	present	reduced	cream	cream	none	normal	white	four	high	tan	large	medium	sunred	cone-oval	moderatelypointed	large	green	medium	smooth	normal
1121	TX-1307	2	381947	normal	typical	moderate	normal	sunred	medium	moderate	medium	three	present	reduced	cream	cream	none	normal	white	four	medium	tan	large	medium	sunred	round	moderatelypointed	large	green	medium	smooth	normal
1122	TX-1308	3	381948	normal	typical	hairy	normal	sunred	medium	hairy	medium	three	present	present	cream	cream	none	normal	white	four	medium	tan	large	medium	sunred	round	moderatelypointed	medium	green	medium	smooth	cluster
1123	TX-1311	4	530046	normal	typical	moderate	normal	sunred	medium	moderate	medium	mainvein	present	reduced	cream	cream	none	normal	white	four	medium	tan	large	medium	sunred	round	pointed	medium	green	medium	smooth	cluster
1124	TX-1315	8	530050	normal	typical	moderate	normal	sunred	heavy	moderate	heavy	three	present	present	yellow	yellow	medium	normal	white	five	medium	green	medium	few	sunred	cone-oval	blunt	medium	green	medium	lightlypitted	normal
1125	TX-1316	4	530051	normal	seg/off	few	normal	sunred	heavy	none	heavy	mainvein	reduced	reduced	cream	cream	none	protruding	seg/off	four	seg/off	seg/off	large	medium	sunred	round	pointed	medium	green	medium	smooth	normal
1126	TX-1317	7	530052	normal	typical	few	normal	sunred	heavy	none	heavy	mainvein	reduced	reduced	cream	cream	seg/off	protruding	brown	four	high	brown	large	medium	sunred	oval	pointed	medium	green	heavy	smooth	normal
1127	TX-1322	4	403929	normal	typical	moderate	normal	sunred	medium	moderate	medium	three	present	reduced	cream	cream	none	normal	white	five	high	tan	large	medium	sunred	round	pointed	medium	green	medium	smooth	normal
1128	TX-1323	5	403930	normal	typical	hairy	normal	sunred	medium	hairy	medium	mainvein	present	reduced	cream	cream	none	normal	white	four	medium	tan	large	medium	sunred	cone-oval	pointed	medium	green	medium	smooth	normal
1129	TX-1324	4	403931	normal	typical	hairy	normal	sunred	medium	hairy	medium	three	reduced	reduced	cream	cream	none	normal	white	four	medium	green	large	medium	sunred	cone-oval	moderatelypointed	medium	green	medium	smooth	normal
1130	TX-1325	3	403932	normal	typical	moderate	normal	sunred	medium	moderate	medium	three	present	present	cream	cream	none	normal	white	four	medium	cream	large	medium	sunred	cone-oval	moderatelypointed	medium	green	medium	smooth	normal
1131	TX-1326	4	403933	normal	typical	hairy	normal	sunred	medium	moderate	medium	three	reduced	reduced	cream	seg/off	none	normal	white	four	medium	green	large	medium	sunred	cone-oval	moderatelypointed	medium	green	medium	smooth	normal
1132	TX-1327	2	403934	normal	typical	hairy	normal	sunred	medium	hairy	medium	mainvein	reduced	reduced	cream	yellow	none	normal	white	four	medium	green	large	medium	sunred	round	pointed	medium	green	medium	smooth	normal
1133	TX-1329	5	530057	pyramid	open	few	superokra	sunred	heavy	few	heavy	mainvein	present	reduced	yellow	cream	medium	normal	brown	four	medium	green	large	medium	sunred	round	moderatelypointed	small	green	heavy	smooth	normal
1134	TX-1331	4	530059	normal	typical	moderate	normal	sunred	heavy	few	heavy	mainvein	reduced	reduced	yellow	yellow	none	normal	white	three	medium	green	large	medium	sunred	oval	pointed	medium	green	heavy	smooth	normal
1135	TX-1332	6	530060	pyramid	open	few	superokra	sunred	heavy	few	heavy	mainvein	present	reduced	yellow	cream	medium	normal	brown	four	medium	green	large	medium	sunred	round	moderatelypointed	small	green	heavy	smooth	normal
1136	TX-1333	6	530061	normal	typical	few	normal	sunred	heavy	few	heavy	three	reduced	reduced	yellow	cream	none	normal	brown	three	medium	green	large	medium	sunred	round	moderatelypointed	small	green	heavy	smooth	normal
1137	TX-1334	5	530062	pyramid	open	few	superokra	sunred	heavy	few	heavy	mainvein	reduced	reduced	yellow	cream	none	normal	brown	three	medium	green	large	medium	sunred	round	moderatelypointed	small	green	heavy	smooth	normal
1138	TX-1335	4	530063	normal	typical	few	normal	sunred	heavy	few	heavy	mainvein	reduced	present	yellow	cream	medium	normal	brown	three	high	brown	large	medium	sunred	round	moderatelypointed	small	green	medium	smooth	normal
1139	TX-1337	5	530065	pyramid	open	few	superokra	sunred	medium	few	medium	mainvein	reduced	reduced	yellow	cream	light	normal	brown	three	high	brown	large	medium	sunred	round	moderatelypointed	small	green	medium	smooth	normal
1140	TX-1338	6	530066	pyramid	open	few	normal	sunred	heavy	few	heavy	mainvein	reduced	reduced	yellow	cream	medium	normal	brown	four	high	green	large	medium	sunred	round	moderatelypointed	small	green	heavy	smooth	normal
1141	TX-1339	4	530067	normal	typical	few	normal	sunred	heavy	few	heavy	mainvein	present	present	yellow	cream	none	normal	white	three	high	green	large	medium	sunred	round	pointed	small	green	medium	smooth	normal
1142	TX-1354	5	530082	normal	typical	few	normal	sunred	heavy	few	heavy	three	present	present	yellow	cream	seg/off	normal	white	four	medium	green	large	medium	sunred	round	moderatelypointed	medium	green	heavy	lightlypitted	normal
1143	TX-1365	5	530093	pyramid	open	few	normal	sunred	heavy	few	heavy	mainvein	present	reduced	yellow	cream	none	normal	brown	four	high	brown	large	medium	sunred	round	moderatelypointed	small	green	heavy	smooth	normal
1144	TX-1366	7	530094	pyramid	open	few	normal	sunred	heavy	few	heavy	mainvein	present	reduced	yellow	cream	none	normal	brown	three	high	brown	large	medium	sunred	round	moderatelypointed	small	green	heavy	smooth	normal
1145	TX-1377	5	530104	normal	typical	moderate	normal	sunred	medium	moderate	medium	three	present	reduced	yellow	yellow	none	normal	white	three	medium	green	large	medium	sunred	oval	moderatelypointed	medium	green	medium	smooth	normal
1146	TX-1378	7	530105	pyramid	open	few	normal	sunred	heavy	few	heavy	mainvein	present	reduced	yellow	cream	medium	normal	brown	four	high	brown	large	medium	sunred	round	moderatelypointed	small	green	heavy	smooth	normal
1147	TX-1379	9	530106	pyramid	typical	moderate	normal	sunred	heavy	few	heavy	mainvein	present	reduced	yellow	cream	medium	normal	brown	three	high	brown	large	medium	sunred	round	moderatelypointed	small	green	heavy	smooth	normal
1148	TX-1383	8	415106	normal	typical	pilose	normal	sunred	heavy	pilose	heavy	mainvein	present	present	yellow	darkyellow	light	protruding	white	three	tufted	cream	medium	medium	green	cone-oval	pointed	medium	green	heavy	seg/off	normal
1149	TX-1387	3	415110	normal	typical	hairy	normal	seg/off	heavy	seg/off	heavy	three	present	present	yellow	yellow	light	normal	white	four	medium	cream	large	few	sunred	round	moderatelypointed	medium	green	heavy	lightlypitted	normal
1150	TX-1390	5	415114	normal	typical	moderate	normal	sunred	heavy	few	heavy	mainvein	present	present	yellow	yellow	medium	normal	white	four	none	lintless	large	few	sunred	oval	pointed	medium	green	medium	smooth	normal
1151	TX-1400	5	476945	normal	typical	pilose	normal	sunred	heavy	none	heavy	mainvein	present	present	yellow	darkyellow	medium	normal	white	four	medium	green	large	medium	sunred	oval	pointed	medium	green	medium	smooth	normal
1152	TX-1401	5	476946	normal	typical	few	normal	sunred	heavy	none	heavy	two	present	present	cream	yellow	medium	protruding	white	three	medium	green	large	medium	sunred	cone-oval	pointed	medium	green	medium	smooth	normal
1153	TX-1403	3	476948	normal	typical	hairy	normal	sunred	medium	hairy	medium	three	present	present	cream	yellow	none	normal	white	four	high	white	large	medium	sunred	round	moderatelypointed	medium	green	medium	smooth	normal
1154	TX-1404	4	476949	normal	typical	moderate	normal	sunred	seg/off	moderate	seg/off	three	present	reduced	cream	cream	none	normal	white	four	high	cream	large	medium	sunred	round	moderatelypointed	medium	green	medium	smooth	normal
1155	TX-1405	4	476950	normal	typical	pilose	normal	sunred	heavy	few	heavy	three	present	present	yellow	yellow	medium	normal	white	four	tufted	green	large	medium	sunred	oval	pointed	medium	green	heavy	smooth	normal
1156	TX-1409	3	476954	normal	typical	hairy	normal	sunred	heavy	hairy	heavy	three	present	reduced	cream	cream	none	normal	white	four	high	green	large	medium	sunred	round	moderatelypointed	medium	green	medium	lightlypitted	normal
1157	TX-1412	3	476957	normal	typical	hairy	normal	sunred	heavy	hairy	heavy	three	present	reduced	cream	cream	none	normal	white	four	medium	tan	large	medium	sunred	round	moderatelypointed	medium	green	heavy	smooth	normal
1158	TX-1413	5	476958	normal	typical	seg/off	normal	sunred	heavy	seg/off	heavy	mainvein	reduced	present	cream	yellow	seg/off	normal	white	four	sparse	tan	large	medium	sunred	round	moderatelypointed	medium	green	medium	smooth	normal
1159	TX-1418	5	476963	normal	typical	hairy	normal	sunred	heavy	hairy	heavy	three	present	present	lightyellow	yellow	medium	normal	white	four	medium	green	large	medium	sunred	oval	pointed	medium	green	medium	smooth	normal
1160	TX-1419	11	530110	normal	open	pilose	normal	sunred	medium	pilose	medium	mainvein	present	reduced	cream	cream	none	normal	white	four	medium	green	large	medium	sunred	cone-oval	pointed	medium	green	heavy	smooth	normal
1161	TX-1420	6	530111	normal	typical	moderate	normal	sunred	heavy	moderate	heavy	mainvein	present	reduced	cream	cream	none	normal	white	five	medium	tan	large	medium	sunred	round	moderatelypointed	medium	green	medium	smooth	normal
1162	TX-1421	9	530112	normal	typical	seg/off	normal	sunred	heavy	seg/off	heavy	mainvein	present	present	cream	cream	none	normal	white	three	none	lintless	large	medium	sunred	oval	moderatelypointed	medium	green	heavy	smooth	normal
1163	TX-1422	9	530113	normal	typical	moderate	normal	sunred	heavy	few	heavy	mainvein	present	reduced	cream	cream	none	normal	white	four	tufted	tan	large	medium	sunred	round	moderatelypointed	medium	green	medium	smooth	normal
1164	TX-1426	6	530117	normal	typical	hairy	normal	sunred	heavy	hairy	heavy	three	present	present	yellow	yellow	none	normal	white	four	tufted	cream	large	medium	sunred	round	pointed	medium	green	medium	smooth	normal
1165	TX-1427	8	530118	pyramid	open	few	superokra	sunred	medium	few	medium	mainvein	present	present	yellow	cream	light	normal	white	four	medium	green	large	seg/off	sunred	round	moderatelypointed	small	green	medium	smooth	normal
1166	TX-1429	7	420827	normal	typical	few	normal	sunred	heavy	few	heavy	mainvein	present	reduced	yellow	yellow	none	normal	white	five	medium	tan	large	medium	sunred	cone-oval	moderatelypointed	medium	green	medium	lightlypitted	normal
1167	TX-1430	4	420826	normal	typical	hairy	normal	sunred	heavy	hairy	heavy	three	present	present	lightyellow	cream	light	normal	white	four	medium	brown	large	few	sunred	oval	moderatelypointed	medium	green	heavy	smooth	normal
1168	TX-1432	4	530121	pyramid	typical	few	normal	sunred	heavy	few	heavy	mainvein	present	reduced	yellow	cream	none	normal	tan	three	high	brown	large	medium	sunred	round	moderatelypointed	small	green	medium	smooth	normal
1169	TX-1437	4	430139	pyramid	open	moderate	normal	sunred	medium	few	medium	mainvein	seg/off	present	yellow	darkyellow	seg/off	normal	white	four	high	cream	medium	medium	sunred	round	moderatelypointed	medium	seg/off	light	smooth	normal
1170	TX-1438	5	530124	pyramid	typical	moderate	normal	sunred	heavy	moderate	heavy	three	present	present	cream	yellow	none	normal	white	four	high	green	large	medium	sunred	round	moderatelypointed	medium	green	medium	smooth	normal
1171	TX-1440	12	438839	normal	typical	hairy	normal	sunred	heavy	hairy	heavy	two	present	present	yellow	cream	none	normal	white	four	tufted	tan	large	medium	sunred	round	moderatelypointed	medium	green	medium	smooth	normal
1172	TX-1442	5	438554	normal	typical	hairy	normal	sunred	heavy	hairy	heavy	three	reduced	present	cream	cream	none	normal	white	four	medium	white	large	medium	sunred	round	moderatelypointed	medium	green	medium	smooth	normal
1173	TX-1443	8	438584	normal	typical	hairy	normal	sunred	heavy	hairy	heavy	mainvein	reduced	reduced	cream	cream	none	normal	seg/off	three	medium	seg/off	large	medium	sunred	cone-oval	moderatelypointed	medium	green	medium	smooth	normal
1174	TX-1448	4	530128	pyramid	open	few	superokra	sunred	medium	few	medium	mainvein	present	present	yellow	yellow	medium	normal	tan	four	high	green	large	medium	sunred	round	moderatelypointed	small	green	heavy	smooth	normal
1175	TX-1449	6	530129	pyramid	open	few	superokra	sunred	medium	few	medium	mainvein	present	reduced	yellow	yellow	medium	normal	tan	four	high	green	large	medium	sunred	round	moderatelypointed	small	green	heavy	smooth	normal
1176	TX-1453	8	530133	normal	typical	moderate	normal	sunred	medium	few	medium	mainvein	present	reduced	yellow	yellow	none	normal	white	three	high	green	large	medium	sunred	oval	moderatelypointed	small	green	heavy	pitted	normal
1177	TX-1455	4	530135	normal	typical	moderate	normal	sunred	heavy	few	heavy	three	present	present	yellow	cream	none	normal	white	three	medium	green	large	few	sunred	oval	pointed	medium	green	heavy	lightlypitted	normal
1178	TX-1459	7	530139	normal	typical	moderate	normal	sunred	heavy	few	heavy	mainvein	present	reduced	yellow	cream	light	normal	tan	three	medium	brown	large	few	sunred	oval	moderatelypointed	small	darkgreen	heavy	pitted	normal
1179	TX-1460	4	530140	normal	typical	hairy	normal	sunred	heavy	moderate	heavy	mainvein	present	present	yellow	cream	light	normal	white	three	medium	green	large	medium	sunred	oval	moderatelypointed	small	darkgreen	heavy	pitted	normal
1180	TX-1461	6	530141	normal	typical	few	normal	sunred	heavy	none	heavy	three	present	present	yellow	cream	none	normal	white	four	tufted	tan	large	medium	sunred	round	pointed	large	darkgreen	heavy	smooth	normal
1181	TX-1462	4	530142	normal	typical	hairy	normal	sunred	medium	hairy	medium	mainvein	present	reduced	cream	cream	none	normal	white	four	medium	cream	large	medium	sunred	cone-oval	blunt	medium	green	medium	smooth	normal
1182	TX-1463	6	530143	normal	typical	few	normal	sunred	heavy	none	heavy	three	present	present	cream	cream	none	normal	white	five	sparse	green	large	medium	sunred	round	pointed	medium	green	heavy	smooth	normal
1183	TX-1464	3	530144	normal	typical	moderate	normal	sunred	medium	moderate	medium	mainvein	present	present	cream	cream	none	normal	brown	five	high	brown	large	medium	sunred	cone-oval	moderatelypointed	large	green	medium	smooth	cluster
1184	TX-1491	3	486398	normal	typical	hairy	normal	sunred	heavy	hairy	heavy	three	present	present	lightyellow	yellow	light	normal	tan	five	medium	green	large	medium	sunred	cone-oval	moderatelypointed	medium	green	medium	smooth	normal
1185	TX-1509	4	486416	normal	typical	veryhairy	normal	sunred	heavy	few	heavy	mainvein	present	present	lightyellow	yellow	light	normal	seg/off	four	medium	green	large	few	sunred	round	pointed	medium	green	light	smooth	normal
1186	TX-1515	5	486422	normal	typical	seg/off	normal	sunred	heavy	seg/off	heavy	mainvein	present	reduced	yellow	yellow	light	normal	white	four	medium	green	large	few	sunred	round	pointed	medium	green	medium	smooth	normal
1187	TX-1521	9	464845	spreading	typical	none	normal	sunred	heavy	none	heavy	three	present	present	yellow	cream	none	normal	white	four	tufted	white	large	medium	sunred	round	pointed	medium	green	medium	smooth	normal
1188	TX-1522	6	464846	spreading	typical	none	normal	sunred	heavy	none	heavy	three	present	present	lightyellow	cream	none	normal	white	three	tufted	cream	large	medium	sunred	round	pointed	medium	green	medium	lightlypitted	normal
1189	TX-1532	5	530163	pyramid	typical	moderate	normal	sunred	heavy	moderate	heavy	three	reduced	reduced	cream	cream	none	normal	brown	four	medium	green	large	medium	green	oval	pointed	medium	green	heavy	smooth	normal
1190	TX-1540	3	530171	normal	typical	hairy	normal	sunred	heavy	moderate	heavy	three	reduced	present	yellow	yellow	medium	normal	white	three	tufted	brown	large	medium	sunred	oval	pointed	medium	green	medium	smooth	normal
1191	TX-1546	4	530177	normal	typical	hairy	normal	sunred	seg/off	hairy	seg/off	mainvein	present	reduced	yellow	cream	none	normal	white	four	medium	green	large	medium	sunred	oval	pointed	medium	green	seg/off	smooth	normal
1192	TX-1552	4	530183	normal	typical	moderate	normal	sunred	heavy	none	heavy	three	reduced	present	yellow	yellow	medium	normal	white	three	sparse	green	large	medium	sunred	oval	pointed	medium	green	heavy	lightlypitted	normal
1193	TX-1556	7	530187	normal	typical	moderate	normal	sunred	medium	few	medium	mainvein	present	present	cream	cream	none	protruding	white	four	medium	green	large	medium	sunred	cone-oval	moderatelypointed	medium	green	medium	lightlypitted	normal
1194	TX-1568	3	530199	normal	typical	seg/off	normal	sunred	heavy	seg/off	heavy	three	present	reduced	yellow	yellow	medium	normal	white	four	sparse	tan	large	few	sunred	cone-oval	moderatelypointed	medium	seg/off	medium	smooth	normal
1195	TX-1591	4	530222	normal	typical	hairy	normal	sunred	heavy	moderate	heavy	three	reduced	present	intermed	yellow	medium	normal	white	four	none	lintless	large	medium	sunred	round	moderatelypointed	medium	green	heavy	smooth	normal
1196	TX-1593	5	530224	normal	typical	seg/off	normal	sunred	heavy	seg/off	heavy	mainvein	present	reduced	yellow	yellow	medium	normal	tan	four	sparse	tan	large	few	sunred	cone-oval	moderatelypointed	large	green	heavy	smooth	normal
1197	TX-1597	8	530228	normal	typical	hairy	normal	sunred	heavy	hairy	heavy	three	reduced	present	intermed	yellow	none	normal	white	four	medium	white	large	medium	sunred	cone-oval	pointed	medium	green	medium	smooth	normal
1198	TX-1600	6	530231	pyramid	typical	seg/off	normal	sunred	heavy	seg/off	heavy	mainvein	reduced	reduced	cream	yellow	medium	protruding	white	four	medium	cream	large	medium	sunred	oval	moderatelypointed	medium	green	medium	smooth	normal
1199	TX-1630	7	530261	normal	typical	seg/off	normal	sunred	seg/off	seg/off	seg/off	mainvein	present	reduced	cream	yellow	medium	protruding	white	four	none	lintless	large	seg/off	sunred	seg/off	moderatelypointed	medium	green	seg/off	smooth	normal
1200	TX-1642	3	530273	normal	typical	seg/off	normal	sunred	heavy	none	heavy	three	present	present	yellow	darkyellow	medium	normal	white	four	none	lintless	large	seg/off	sunred	round	moderatelypointed	large	green	medium	smooth	normal
1201	TX-1644	3	530275	normal	typical	moderate	normal	sunred	heavy	none	heavy	two	present	reduced	yellow	yellow	medium	protruding	white	three	none	lintless	large	few	sunred	oval	pointed	medium	green	medium	smooth	normal
1202	TX-1653	3	530284	pyramid	typical	hairy	normal	sunred	heavy	hairy	heavy	mainvein	present	present	cream	cream	medium	normal	white	four	none	lintless	large	medium	sunred	oval	moderatelypointed	medium	green	heavy	smooth	normal
1203	TX-1658	3	530289	normal	typical	none	normal	sunred	heavy	none	heavy	three	reduced	present	yellow	yellow	medium	normal	white	three	medium	tan	medium	few	sunred	cone-oval	pointed	medium	green	medium	smooth	normal
1204	TX-1661	7	530292	seg/off	typical	hairy	normal	sunred	heavy	hairy	heavy	three	present	present	cream	yellow	medium	normal	white	four	medium	green	large	medium	sunred	cone-oval	moderatelypointed	medium	green	seg/off	smooth	normal
1205	TX-1663	3	530294	normal	typical	seg/off	normal	sunred	heavy	seg/off	heavy	three	present	present	yellow	yellow	medium	normal	white	three	medium	green	large	few	sunred	oval	moderatelypointed	medium	green	medium	lightlypitted	normal
1206	TX-1675	3	530306	pyramid	typical	hairy	normal	sunred	heavy	seg/off	heavy	three	present	reduced	cream	yellow	medium	protruding	seg/off	three	high	seg/off	large	medium	sunred	oval	moderatelypointed	medium	green	heavy	smooth	normal
1207	TX-1677	3	530308	normal	typical	moderate	normal	red	heavy	none	heavy	three	reduced	reduced	yellow	yellow	medium	protruding	white	four	high	green	large	medium	seg/off	cone-oval	pointed	medium	seg/off	heavy	smooth	normal
1208	TX-1702	4	530333	normal	typical	few	normal	sunred	heavy	none	heavy	three	present	present	yellow	yellow	none	normal	white	five	high	tan	large	few	sunred	round	moderatelypointed	medium	green	heavy	smooth	normal
1209	TX-1712	4	530343	pyramid	typical	seg/off	normal	sunred	heavy	seg/off	heavy	two	reduced	reduced	yellow	yellow	medium	protruding	white	three	medium	green	large	medium	sunred	round	pointed	medium	green	medium	smooth	normal
1210	TX-1716	3	530347	normal	typical	hairy	normal	sunred	heavy	moderate	heavy	two	present	present	yellow	yellow	none	normal	white	four	tufted	tan	large	medium	sunred	round	pointed	medium	green	medium	pitted	normal
1211	TX-1717	7	530348	normal	typical	hairy	normal	red	heavy	moderate	heavy	three	present	reduced	seg/off	seg/off	none	normal	white	four	sparse	tan	large	few	sunred	round	moderatelypointed	medium	seg/off	medium	smooth	normal
1212	TX-1718	5	530349	pyramid	typical	hairy	normal	sunred	heavy	hairy	heavy	three	present	present	cream	yellow	none	normal	white	four	medium	green	large	medium	sunred	round	moderatelypointed	medium	green	medium	smooth	normal
1213	TX-1721	9	530352	pyramid	typical	seg/off	normal	sunred	heavy	seg/off	heavy	three	present	reduced	yellow	yellow	none	normal	white	four	medium	tan	large	medium	sunred	round	moderatelypointed	medium	green	medium	smooth	normal
1214	TX-1757	5	530388	normal	typical	seg/off	normal	sunred	heavy	seg/off	heavy	three	reduced	reduced	yellow	cream	none	normal	white	four	medium	green	medium	medium	sunred	cone-oval	moderatelypointed	medium	green	medium	smooth	normal
1215	TX-1759	4	530390	normal	typical	moderate	normal	sunred	heavy	none	heavy	three	present	present	yellow	darkyellow	medium	normal	white	three	tufted	green	large	few	sunred	oval	pointed	medium	green	medium	smooth	normal
1216	TX-1760	4	530391	pyramid	typical	moderate	normal	sunred	heavy	none	heavy	mainvein	present	present	yellow	yellow	light	normal	white	three	tufted	green	medium	medium	sunred	cone-oval	moderatelypointed	medium	green	medium	smooth	normal
1217	TX-1771	2	530402	normal	typical	moderate	normal	sunred	seg/off	few	seg/off	mainvein	present	reduced	cream	cream	none	normal	white	three	high	green	large	medium	sunred	cone-oval	moderatelypointed	medium	green	medium	smooth	normal
1218	TX-1801	8	530432	pyramid	typical	seg/off	seg/off	sunred	heavy	seg/off	heavy	three	reduced	reduced	cream	cream	none	normal	white	four	seg/off	seg/off	large	medium	sunred	oval	pointed	medium	green	medium	smooth	normal
1219	TX-1805	3	530436	pyramid	typical	few	normal	sunred	heavy	none	heavy	three	present	reduced	cream	cream	none	normal	white	four	sparse	tan	large	medium	sunred	oval	moderatelypointed	medium	green	medium	smooth	normal
1220	TX-1822	4	530453	normal	typical	pilose	normal	sunred	heavy	pilose	heavy	three	present	present	yellow	yellow	medium	normal	white	four	tufted	tan	large	few	sunred	oval	pointed	medium	green	heavy	smooth	normal
1221	TX-1832	4	530463	normal	seg/off	moderate	normal	sunred	heavy	few	heavy	mainvein	present	present	seg/off	cream	medium	seg/off	white	four	tufted	green	large	few	sunred	cone-oval	pointed	medium	green	medium	smooth	normal
1222	TX-1870	9	530501	normal	seg/off	seg/off	normal	sunred	heavy	seg/off	heavy	three	present	present	cream	cream	none	protruding	white	four	tufted	green	large	medium	sunred	cone-oval	pointed	medium	green	medium	lightlypitted	normal
1223	TX-1876	4	530507	normal	typical	seg/off	normal	sunred	heavy	seg/off	heavy	mainvein	present	reduced	cream	yellow	none	protruding	white	three	seg/off	tan	large	medium	sunred	oval	pointed	medium	green	medium	lightlypitted	normal
1224	TX-1902	3	530533	normal	open	seg/off	normal	sunred	medium	seg/off	medium	three	present	present	cream	yellow	none	protruding	tan	four	medium	tan	large	medium	seg/off	oval	pointed	medium	green	medium	pitted	normal
1225	TX-1903	3	530534	normal	typical	veryhairy	normal	sunred	heavy	veryhairy	heavy	mainvein	present	reduced	cream	cream	none	normal	white	four	medium	brown	large	few	sunred	oval	moderatelypointed	medium	green	medium	smooth	normal
1226	TX-1914	3	530545	normal	typical	seg/off	seg/off	sunred	heavy	few	heavy	mainvein	reduced	reduced	cream	cream	none	normal	white	seg/off	medium	green	large	medium	sunred	seg/off	moderatelypointed	medium	green	medium	smooth	normal
1227	TX-1921	3	530552	normal	typical	seg/off	seg/off	sunred	heavy	seg/off	heavy	three	present	present	cream	cream	none	normal	white	four	medium	green	large	medium	sunred	oval	moderatelypointed	medium	green	medium	smooth	normal
1228	TX-1926	8	530557	pyramid	typical	veryhairy	normal	sunred	heavy	veryhairy	heavy	mainvein	present	present	yellow	cream	light	protruding	white	four	medium	tan	large	medium	sunred	cone-oval	moderatelypointed	medium	green	medium	pitted	normal
1229	TX-1941	7	530572	normal	open	moderate	normal	sunred	heavy	none	heavy	three	reduced	reduced	yellow	darkyellow	medium	protruding	white	three	medium	tan	medium	medium	green	oval	moderatelypointed	medium	darkgreen	heavy	pitted	normal
1230	TX-1944	4	530575	pyramid	typical	seg/off	normal	sunred	heavy	seg/off	heavy	three	present	reduced	yellow	cream	medium	normal	white	four	tufted	green	large	medium	sunred	oval	moderatelypointed	medium	green	medium	smooth	normal
1231	TX-1960	7	530591	pyramid	open	seg/off	seg/off	sunred	medium	seg/off	medium	mainvein	reduced	reduced	cream	cream	medium	protruding	white	three	medium	green	large	medium	sunred	round	pointed	medium	green	medium	smooth	normal
1232	TX-1964	5	530595	pyramid	typical	seg/off	normal	sunred	seg/off	seg/off	seg/off	mainvein	reduced	present	yellow	cream	none	normal	white	three	medium	tan	large	medium	sunred	round	moderatelypointed	medium	green	seg/off	smooth	normal
1233	TX-1966	5	530597	normal	seg/off	seg/off	seg/off	sunred	heavy	seg/off	heavy	three	present	present	cream	cream	medium	protruding	white	four	medium	green	large	medium	sunred	oval	pointed	medium	green	medium	smooth	normal
1234	TX-1995	8	530626	normal	typical	moderate	normal	sunred	medium	moderate	medium	mainvein	present	present	cream	cream	none	normal	white	four	medium	tan	large	medium	sunred	oval	moderatelypointed	medium	green	medium	lightlypitted	cluster
1235	TX-2000	7	530631	normal	typical	hairy	normal	sunred	medium	moderate	medium	mainvein	present	present	cream	cream	none	normal	white	four	medium	tan	large	medium	sunred	oval	moderatelypointed	medium	green	medium	lightlypitted	cluster
1236	TX-2002	8	530633	pyramid	typical	moderate	normal	sunred	heavy	moderate	heavy	mainvein	present	reduced	cream	yellow	medium	normal	seg/off	four	medium	green	large	medium	sunred	round	pointed	small	green	medium	smooth	normal
1237	TX-2038	2	530669	normal	open	moderate	superokra	red	heavy	moderate	medium	mainvein	present	present	cream	cream	medium	normal	seg/off	four	sparse	brown	large	medium	sunred	round	moderatelypointed	small	green	medium	pitted	normal
1238	TX-2074	10	490391	normal	typical	hairy	normal	sunred	medium	hairy	heavy	three	present	reduced	cream	cream	none	normal	white	four	medium	green	large	medium	sunred	seg/off	seg/off	medium	green	medium	smooth	normal
1239	TX-2139	2	501320	normal	typical	few	normal	sunred	heavy	moderate	heavy	three	present	present	cream	cream	medium	protruding	seg/off	four	medium	tan	large	medium	sunred	round	pointed	medium	green	medium	smooth	normal
1240	TX-2150	5	501331	normal	typical	seg/off	seg/off	seg/off	heavy	seg/off	heavy	three	reduced	present	cream	yellow	none	normal	white	four	high	green	large	medium	sunred	cone-oval	moderatelypointed	medium	green	medium	smooth	normal
1241	TX-2283	5	501463	normal	typical	few	normal	sunred	heavy	none	heavy	mainvein	present	present	intermed	yellow	none	normal	white	four	tufted	green	large	few	sunred	oval	pointed	medium	green	medium	smooth	normal
1242	TX-2288	7	501468	seg/off	typical	moderate	seg/off	sunred	heavy	none	heavy	mainvein	present	present	yellow	yellow	medium	protruding	white	three	high	green	seg/off	medium	seg/off	seg/off	moderatelypointed	medium	seg/off	heavy	lightlypitted	normal
1243	TX-2289	2	501469	normal	typical	moderate	normal	sunred	heavy	none	heavy	mainvein	present	present	intermed	yellow	seg/off	protruding	white	four	tufted	tan	large	few	sunred	oval	moderatelypointed	medium	green	medium	smooth	normal
1244	TX-2297	3	501477	normal	typical	moderate	normal	sunred	heavy	moderate	heavy	three	present	present	seg/off	yellow	seg/off	seg/off	white	four	high	green	large	medium	sunred	oval	moderatelypointed	medium	green	medium	smooth	normal
1245	TX-2299	5	501479	normal	typical	moderate	normal	sunred	heavy	none	heavy	mainvein	present	present	yellow	yellow	medium	protruding	white	four	medium	green	large	medium	sunred	oval	pointed	medium	green	medium	smooth	normal
1246	TX-2308	12	499369	normal	typical	moderate	normal	sunred	medium	moderate	medium	two	present	present	cream	cream	none	normal	white	five	high	offwhite	large	medium	sunred	round	moderatelypointed	medium	green	medium	smooth	cluster
1247	TX-2310	3	607637	normal	typical	moderate	normal	sunred	heavy	few	heavy	mainvein	present	present	yellow	cream	medium	normal	tan	three	medium	green	large	medium	sunred	round	pointed	small	darkgreen	heavy	smooth	normal
1248	TX-2313	2	607640	normal	typical	none	normal	sunred	heavy	none	heavy	mainvein	present	present	yellow	yellow	none	normal	white	four	tufted	green	large	medium	sunred	cone-oval	moderatelypointed	medium	green	medium	smooth	normal
1249	TX-2315	3	377683	normal	typical	moderate	normal	sunred	medium	moderate	medium	mainvein	present	present	cream	cream	none	normal	white	five	high	offwhite	large	medium	sunred	round	moderatelypointed	large	green	medium	smooth	normal
1250	TX-2316	5	607642	normal	typical	moderate	normal	sunred	medium	moderate	medium	mainvein	present	present	cream	cream	none	normal	white	five	sparse	tan	large	medium	sunred	round	moderatelypointed	medium	green	medium	smooth	normal
1251	TX-2317	5	607643	normal	typical	hairy	normal	sunred	medium	hairy	medium	mainvein	present	reduced	cream	cream	none	normal	white	four	medium	offwhite	large	medium	sunred	round	moderatelypointed	medium	green	medium	smooth	normal
1252	TX-2318	4	607644	normal	typical	moderate	normal	sunred	medium	moderate	medium	mainvein	present	reduced	cream	cream	none	normal	white	five	high	white	large	medium	sunred	round	moderatelypointed	medium	green	medium	smooth	normal
1253	TX-2319	3	607645	normal	typical	moderate	normal	sunred	medium	moderate	medium	three	present	present	cream	cream	none	normal	white	four	high	offwhite	large	medium	sunred	cone-oval	moderatelypointed	large	green	medium	smooth	normal
1254	TX-2320	3	607646	normal	typical	few	normal	sunred	medium	few	medium	three	present	present	cream	cream	none	normal	white	four	high	offwhite	large	medium	sunred	cone-oval	moderatelypointed	large	green	medium	smooth	normal
1255	TX-2321	4	607647	normal	typical	moderate	normal	sunred	medium	moderate	medium	mainvein	present	present	cream	cream	none	normal	white	five	high	green	large	medium	sunred	round	moderatelypointed	medium	green	medium	smooth	normal
1256	TX-2322	10	607648	normal	typical	moderate	normal	sunred	medium	moderate	medium	mainvein	present	present	cream	cream	none	normal	white	five	high	offwhite	large	medium	sunred	round	moderatelypointed	medium	green	medium	smooth	normal
1257	TX-2324	6	607650	normal	typical	seg/off	normal	sunred	medium	seg/off	medium	three	present	present	cream	cream	none	normal	white	five	tufted	tan	large	medium	sunred	round	moderatelypointed	medium	green	medium	smooth	normal
1258	TX-2328	8	607654	normal	typical	moderate	normal	sunred	medium	moderate	medium	three	present	present	cream	yellow	none	normal	white	four	medium	green	large	medium	sunred	round	moderatelypointed	medium	green	medium	smooth	normal
1259	TX-2346	10	506453	normal	typical	moderate	normal	sunred	medium	moderate	medium	three	present	present	cream	cream	none	normal	white	four	medium	white	large	medium	sunred	round	moderatelypointed	medium	green	medium	smooth	normal
1260	TX-2347	6	506454	normal	typical	hairy	normal	sunred	medium	hairy	medium	three	present	present	cream	cream	none	normal	white	four	high	cream	large	medium	sunred	round	moderatelypointed	medium	green	medium	smooth	normal
1261	TX-2348	5	506455	normal	typical	moderate	normal	sunred	medium	moderate	medium	mainvein	present	reduced	cream	cream	none	normal	white	four	high	white	large	medium	sunred	round	moderatelypointed	medium	green	medium	smooth	normal
1262	TX-2349	7	506456	normal	typical	moderate	normal	sunred	medium	moderate	medium	mainvein	present	present	cream	cream	none	normal	white	four	medium	green	large	medium	sunred	round	moderatelypointed	medium	green	medium	smooth	normal
1263	TX-2352	3	494854	normal	typical	hairy	normal	sunred	medium	hairy	medium	mainvein	present	reduced	cream	cream	none	normal	white	four	high	green	large	medium	sunred	round	moderatelypointed	medium	green	medium	smooth	normal
1264	TX-2353	2	607668	normal	typical	moderate	normal	sunred	medium	moderate	medium	mainvein	present	reduced	cream	cream	none	normal	white	four	medium	green	large	medium	sunred	round	moderatelypointed	medium	green	medium	smooth	normal
1265	TX-2354	4	607669	normal	typical	hairy	normal	sunred	medium	hairy	medium	mainvein	reduced	reduced	cream	cream	none	normal	white	four	medium	green	large	medium	sunred	round	moderatelypointed	medium	green	medium	smooth	normal
1266	TX-2356	2	607671	normal	typical	hairy	normal	sunred	medium	moderate	medium	mainvein	present	reduced	cream	cream	none	normal	white	four	high	offwhite	large	medium	sunred	round	moderatelypointed	medium	green	medium	smooth	normal
1267	TX-2358	3	607673	normal	typical	few	normal	sunred	medium	few	medium	mainvein	present	reduced	cream	cream	none	normal	white	four	medium	offwhite	large	medium	sunred	round	moderatelypointed	medium	green	medium	smooth	normal
1268	TX-2361	2	607676	normal	typical	hairy	seg/off	sunred	medium	hairy	medium	three	present	reduced	cream	cream	none	normal	white	four	medium	offwhite	large	medium	sunred	round	moderatelypointed	medium	green	medium	smooth	normal
1269	TX-2363	2	607678	normal	typical	moderate	normal	sunred	medium	moderate	medium	three	present	present	cream	cream	none	normal	white	four	medium	green	large	medium	sunred	round	moderatelypointed	medium	green	medium	smooth	normal
1270	TX-2365	4	607680	normal	typical	moderate	normal	sunred	medium	moderate	medium	mainvein	present	present	cream	cream	none	normal	white	five	high	white	large	medium	sunred	round	moderatelypointed	medium	green	medium	smooth	normal
1271	TX-2366	3	607681	normal	typical	moderate	normal	sunred	medium	moderate	medium	three	present	present	cream	yellow	none	normal	white	five	high	green	large	medium	sunred	round	moderatelypointed	medium	green	medium	smooth	normal
1272	TX-2367	3	607682	normal	typical	moderate	normal	sunred	medium	moderate	medium	three	present	reduced	cream	cream	none	normal	white	five	medium	tan	large	medium	sunred	round	moderatelypointed	medium	green	medium	smooth	normal
1273	TX-2369	2	607684	normal	typical	moderate	normal	sunred	medium	moderate	medium	three	present	reduced	cream	cream	none	normal	white	four	high	green	large	medium	sunred	round	moderatelypointed	medium	green	medium	smooth	cluster
1274	TX-2371	4	607686	normal	typical	few	normal	sunred	medium	few	medium	three	present	reduced	cream	cream	none	normal	white	four	high	offwhite	large	medium	sunred	round	moderatelypointed	medium	green	medium	smooth	cluster
1275	TX-2373	2	607688	normal	typical	moderate	normal	sunred	medium	moderate	medium	three	present	reduced	cream	cream	none	normal	white	four	medium	offwhite	large	medium	sunred	round	moderatelypointed	medium	green	medium	smooth	cluster
1276	TX-2375	3	607690	normal	typical	moderate	normal	sunred	medium	moderate	medium	three	present	reduced	yellow	yellow	none	normal	white	five	seg/off	seg/off	large	medium	sunred	round	moderatelypointed	medium	green	medium	smooth	normal
1277	TX-2376	2	607691	normal	typical	moderate	normal	sunred	medium	moderate	medium	three	present	reduced	cream	cream	none	normal	white	five	medium	tan	large	medium	sunred	oval	moderatelypointed	medium	green	medium	smooth	cluster
1278	TX-2377	2	607692	normal	typical	moderate	normal	sunred	medium	moderate	medium	three	present	reduced	cream	cream	none	normal	white	four	high	tan	large	medium	sunred	round	moderatelypointed	medium	green	medium	smooth	normal
1279	TX-2381	3	607696	normal	typical	moderate	normal	sunred	medium	moderate	medium	three	present	present	cream	cream	none	normal	white	five	high	white	large	medium	sunred	round	moderatelypointed	medium	green	medium	smooth	normal
1280	TX-2383	7	529659	normal	typical	few	normal	sunred	medium	few	medium	three	present	present	cream	cream	none	normal	white	five	medium	green	large	medium	sunred	round	moderatelypointed	medium	green	medium	smooth	cluster
1281	TX-2388	5	529675	normal	typical	moderate	normal	sunred	heavy	moderate	heavy	three	present	present	cream	cream	none	normal	white	five	medium	tan	large	medium	sunred	round	moderatelypointed	large	green	medium	smooth	normal
1282	TX-2389	4	529676	normal	typical	hairy	normal	sunred	medium	hairy	medium	three	present	reduced	cream	cream	none	normal	white	four	medium	offwhite	large	medium	sunred	round	moderatelypointed	large	green	medium	smooth	normal
1283	TX-2390	9	529678	normal	typical	hairy	normal	sunred	medium	hairy	medium	three	present	present	cream	cream	none	normal	white	five	medium	tan	large	medium	sunred	round	moderatelypointed	medium	green	medium	smooth	normal
1284	TX-2391	5	607698	normal	typical	hairy	normal	sunred	heavy	hairy	heavy	three	present	present	cream	cream	none	normal	white	five	high	green	large	medium	sunred	round	moderatelypointed	large	green	medium	smooth	cluster
1285	TX-2392	5	607699	normal	typical	moderate	normal	sunred	medium	moderate	medium	three	present	reduced	cream	cream	none	normal	white	five	medium	offwhite	large	medium	sunred	round	moderatelypointed	medium	green	medium	smooth	normal
1286	TX-2394	4	607701	normal	typical	hairy	normal	sunred	heavy	hairy	heavy	three	present	reduced	cream	yellow	none	normal	white	four	medium	offwhite	large	medium	sunred	round	moderatelypointed	medium	green	medium	smooth	normal
1287	TX-2402	4	607708	normal	typical	hairy	normal	sunred	heavy	hairy	heavy	three	present	present	yellow	yellow	medium	normal	white	four	medium	green	large	medium	sunred	round	moderatelypointed	medium	seg/off	heavy	smooth	normal
1288	TX-2406	6	607712	normal	typical	seg/off	normal	sunred	heavy	none	heavy	three	present	present	yellow	cream	light	normal	white	three	medium	white	medium	medium	green	cone-oval	pointed	medium	green	heavy	pitted	normal
1289	TX-2407	4	607713	normal	typical	seg/off	normal	sunred	heavy	seg/off	heavy	mainvein	present	present	intermed	yellow	none	normal	white	four	seg/off	seg/off	large	medium	sunred	round	moderatelypointed	medium	green	medium	smooth	normal
1290	TX-2408	5	607714	normal	typical	hairy	normal	sunred	heavy	hairy	heavy	seg/off	present	present	seg/off	yellow	none	normal	white	four	medium	green	large	seg/off	sunred	round	moderatelypointed	medium	green	medium	smooth	normal
1291	TX-2410	1	607716	normal	typical	few	normal	sunred	medium	few	medium	mainvein	present	reduced	cream	yellow	none	normal	tan	four	sparse	tan	large	medium	sunred	round	moderatelypointed	medium	green	medium	smooth	normal
1292	TX-2420	3	607725	normal	typical	seg/off	normal	sunred	heavy	seg/off	heavy	three	reduced	reduced	cream	cream	medium	protruding	white	four	tufted	green	large	medium	sunred	oval	pointed	medium	green	light	smooth	normal
1293	TX-2458	3	607763	normal	typical	pilose	normal	sunred	heavy	seg/off	heavy	three	present	reduced	cream	seg/off	seg/off	normal	white	four	medium	tan	large	medium	sunred	round	moderatelypointed	medium	green	heavy	smooth	normal
1294	TX-2517	5	607821	normal	typical	none	normal	sunred	heavy	none	heavy	three	present	present	cream	cream	none	normal	white	three	tufted	green	large	medium	sunred	round	moderatelypointed	medium	green	heavy	smooth	normal
1295	TX-2526	0	694173	normal	typical	hairy	normal	sunred	heavy	moderate	heavy	three	present	present	cream	cream	none	normal	tan	four	tufted	tan	large	medium	sunred	round	pointed	medium	green	medium	smooth	normal
1296	TX-2541	0	631020	normal	typical	few	normal	sunred	heavy	few	heavy	three	present	present	intermed	yellow	none	normal	white	three	high	white	large	medium	sunred	cone-oval	moderatelypointed	medium	green	heavy	smooth	normal
1297	TX-2543	0	631022	normal	typical	few	normal	sunred	medium	none	medium	three	present	present	cream	yellow	none	normal	white	four	medium	tan	large	medium	sunred	round	moderatelypointed	medium	green	light	smooth	normal
