# Supplementary material for: Leveraging National Germplasm Collections to Determine Significantly Associated Categorical Traits in Crops: Upland and Pima Cotton as a Case Study
Source: Front Plant Sci. 2022 Apr 26;13:837038. doi: 10.3389/fpls.2022.837038 (PMC9087864; doi:10.3389/fpls.2022.837038)
Supplement: Supplementary Table 4 — gb_mod_PAG.xlsx – input dataset for bivariate analysis. [file Table_3.XLSX]

## Sheet: gb_mod_PAG
Table S4. Gb dataset including seed request numbers, common name and PI numbers for each line. *Information is accurate to the best of our knowledge, but may contain potential inconsistencies due to histo
INDEX	IDENT	No. of Requests for Seed Since 2007	Common Name*	PI Number*	growth_habit^	canopy_type^	leaf_hair*	stem_color^	stem_hair*	leaf_size*	leaf_nectaries*	bract_nectaries^	boll_nectaries^	petal_color^	pollen_color^	petal_spot*	stigma*	lint_color^	locule_number*	seed_fuzz*	seed_fuzz_color^	seed_type^	bract_teeth_size*	bract_color^	boll_shape^	boll_point*	boll_size*	boll_color^	boll_glanding*	boll_pitting*	fruiting_type^
1	GB-0002	4	K2	154030	normal	typical	none	sunred	none	large	mainvein	present	present	yellow	darkyellow	medium	normal	white	three	tufted	green	kidney	medium	green	cone	pointed	large	darkgreen	heavy	verypitted	normal
2	GB-0023	7	K23	265133	normal	typical	pilose	sunred	none	large	mainvein	present	present	yellow	darkyellow	medium	protruding	cream	three	tufted	brown	free	large	green	oval	pointed	medium	darkgreen	heavy	pitted	normal
3	GB-0027	1	K27	265167	normal	typical	none	sunred	none	large	three	present	present	seg/off	darkyellow	none	protruding	white	three	sparse	tan	free	large	green	cone	pointed	medium	darkgreen	heavy	verypitted	normal
4	GB-0047	8	K50	528317	normal	seg/off	none	sunred	none	large	three	present	present	yellow	darkyellow	heavy	protruding	white	three	none	lintless	free	large	green	oval	moderatelypointed	medium	darkgreen	heavy	verypitted	normal
5	GB-0080	11	TANGUIS 52/D	203571	normal	dense	pilose	sunred	pilose	large	mainvein	present	present	yellow	darkyellow	medium	protruding	white	three	tufted	cream	free	large	green	cone-oval	pointed	medium	darkgreen	heavy	verypitted	normal
6	GB-0084	9	TANGUIS PLATEADO 234	203575	normal	typical	few	sunred	few	large	three	present	present	yellow	darkyellow	medium	protruding	white	three	tufted	tan	free	large	green	cone	pointed	medium	darkgreen	heavy	verypitted	normal
7	GB-0085	22	TANGUIS LMW 12-40	205064	normal	dense	pilose	sunred	pilose	large	mainvein	present	present	yellow	darkyellow	medium	protruding	white	three	tufted	green	free	large	green	oval	pointed	medium	darkgreen	heavy	verypitted	normal
8	GB-0089	3	N/A	528335	normal	typical	pilose	sunred	none	medium	mainvein	present	present	yellow	darkyellow	medium	normal	white	three	sparse	green	semikidney	large	sunred	oval	pointed	medium	darkgreen	heavy	pitted	normal
9	GB-0128	12	N/A	528344	normal	dense	seg/off	sunred	none	large	three	present	present	yellow	darkyellow	heavy	protruding	white	three	tufted	green	kidney	large	green	oval	pointed	medium	darkgreen	heavy	verypitted	normal
10	GB-0130	3	N/A	528346	normal	dense	pilose	sunred	none	large	three	present	present	yellow	darkyellow	heavy	protruding	white	three	tufted	tan	kidney	large	green	cone-oval	pointed	medium	green	heavy	verypitted	normal
11	GB-0131	5	N/A	528347	normal	dense	pilose	sunred	none	large	three	present	present	yellow	darkyellow	heavy	protruding	white	three	tufted	tan	kidney	large	green	oval	pointed	medium	darkgreen	heavy	verypitted	normal
12	GB-0132	0	N/A	528348	normal	dense	pilose	sunred	none	large	two	present	present	yellow	darkyellow	medium	protruding	white	three	tufted	green	kidney	large	green	oval	pointed	medium	darkgreen	heavy	verypitted	normal
13	GB-0133	1	N/A	528349	normal	dense	pilose	sunred	none	large	two	reduced	present	yellow	darkyellow	medium	protruding	white	three	tufted	green	kidney	large	green	oval	pointed	medium	darkgreen	heavy	verypitted	normal
14	GB-0134	3	N/A	281643	normal	typical	pilose	sunred	none	large	three	absent	reduced	yellow	darkyellow	heavy	normal	white	three	tufted	green	kidney	large	green	oval	pointed	medium	darkgreen	heavy	verypitted	normal
15	GB-0135	5	N/A	528350	normal	dense	pilose	sunred	none	large	two	reduced	present	yellow	darkyellow	heavy	protruding	white	three	tufted	green	semikidney	large	green	oval	pointed	medium	darkgreen	heavy	verypitted	normal
16	GB-0138	2	N/A	528353	normal	dense	pilose	sunred	none	large	three	present	present	yellow	darkyellow	heavy	protruding	white	three	tufted	tan	kidney	large	green	oval	pointed	medium	darkgreen	heavy	verypitted	normal
17	GB-0139	10	N/A	528354	normal	dense	pilose	sunred	none	large	three	present	present	yellow	darkyellow	heavy	protruding	white	three	tufted	tan	kidney	large	green	oval	pointed	medium	darkgreen	heavy	verypitted	normal
18	GB-0152	0	N/A	281688	normal	typical	few	sunred	none	large	mainvein	present	present	yellow	darkyellow	medium	protruding	white	three	tufted	green	semikidney	medium	sunred	cone	pointed	medium	darkgreen	heavy	verypitted	normal
19	GB-0156	12	N/A	528360	normal	typical	none	red	none	medium	mainvein	present	present	yellow	darkyellow	heavy	protruding	white	three	sparse	brown	free	large	sunred	oval	moderatelypointed	medium	darkgreen	heavy	verypitted	normal
20	GB-0160	5	N/A	276484	normal	typical	none	sunred	none	medium	three	present	present	yellow	darkyellow	heavy	protruding	cream	three	tufted	tan	free	large	sunred	oval	moderatelypointed	medium	darkgreen	heavy	verypitted	normal
21	GB-0163	2	N/A	528364	normal	typical	none	sunred	none	medium	mainvein	present	present	yellow	darkyellow	heavy	protruding	brown	three	tufted	brown	free	large	sunred	oval	moderatelypointed	medium	darkgreen	heavy	verypitted	normal
22	GB-0167	12	N/A	281654	normal	typical	none	sunred	none	medium	three	absent	present	yellow	darkyellow	heavy	protruding	cream	three	tufted	tan	free	large	sunred	oval	moderatelypointed	medium	darkgreen	heavy	verypitted	normal
23	GB-0171	6	N/A	281659	normal	open	few	sunred	none	medium	three	present	present	yellow	darkyellow	heavy	protruding	cream	three	tufted	tan	free	large	sunred	oval	pointed	medium	darkgreen	heavy	verypitted	normal
24	GB-0175	1	N/A	281674	normal	typical	few	sunred	none	large	mainvein	present	present	yellow	darkyellow	heavy	protruding	white	three	tufted	tan	semikidney	large	green	oval	pointed	medium	darkgreen	heavy	verypitted	normal
25	GB-0177	1	N/A	281676	normal	typical	few	sunred	none	large	three	present	present	yellow	darkyellow	medium	protruding	white	three	sparse	green	free	large	green	cone-oval	moderatelypointed	medium	darkgreen	heavy	pitted	normal
26	GB-0178	2	N/A	281678	normal	open	few	sunred	none	large	mainvein	present	present	yellow	darkyellow	heavy	protruding	white	three	tufted	tan	free	large	green	oval	pointed	medium	darkgreen	heavy	pitted	normal
27	GB-0180	1	N/A	281680	normal	typical	none	sunred	none	large	mainvein	present	present	yellow	darkyellow	heavy	protruding	white	three	tufted	tan	free	large	green	round	pointed	medium	darkgreen	heavy	verypitted	normal
28	GB-0184	1	N/A	281682	normal	typical	few	sunred	none	large	three	present	present	yellow	darkyellow	heavy	protruding	white	three	tufted	green	free	large	green	cone-oval	pointed	medium	darkgreen	heavy	verypitted	normal
29	GB-0193	12	N/A	276477	normal	typical	pilose	sunred	none	medium	three	present	present	yellow	darkyellow	medium	protruding	white	three	tufted	green	free	medium	green	oval	pointed	medium	green	heavy	verypitted	normal
30	GB-0195	10	N/A	528376	normal	typical	few	sunred	few	medium	mainvein	present	present	yellow	yellow	heavy	protruding	seg/off	three	none	lintless	free	medium	green	oval	pointed	medium	darkgreen	heavy	pitted	normal
31	GB-0198	2	N/A	190426	normal	seg/off	few	sunred	none	seg/off	three	present	present	yellow	darkyellow	heavy	protruding	white	three	tufted	green	free	large	green	oval	pointed	medium	darkgreen	heavy	verypitted	normal
32	GB-0199	4	N/A	276476	normal	typical	few	sunred	none	medium	three	present	present	yellow	darkyellow	heavy	normal	white	three	tufted	tan	free	large	sunred	cone-oval	pointed	medium	darkgreen	heavy	verypitted	normal
33	GB-0205	3	N/A	210128	normal	dense	pilose	sunred	none	large	mainvein	present	present	yellow	darkyellow	heavy	protruding	cream	three	tufted	green	kidney	large	green	cone-oval	moderatelypointed	medium	darkgreen	heavy	verypitted	normal
34	GB-0214	11	N/A	208441	normal	typical	few	sunred	none	large	mainvein	present	present	yellow	darkyellow	heavy	normal	white	three	tufted	green	free	large	green	cone-oval	pointed	medium	darkgreen	heavy	verypitted	normal
35	GB-0223	16	PIMA 32	528383	normal	typical	few	sunred	none	medium	three	present	present	yellow	darkyellow	heavy	protruding	white	three	sparse	tan	free	large	green	cone-oval	pointed	medium	darkgreen	heavy	verypitted	normal
36	GB-0226	17	ST. KITTS SEA ISLAND	528386	normal	typical	few	sunred	none	medium	mainvein	absent	present	yellow	darkyellow	medium	protruding	white	three	tufted	green	free	medium	green	cone-oval	pointed	large	green	heavy	pitted	normal
37	GB-0227	12	NEVIS 81	528387	normal	typical	pilose	sunred	none	medium	three	present	present	yellow	darkyellow	heavy	normal	white	three	tufted	green	free	medium	green	oval	pointed	medium	green	heavy	pitted	normal
38	GB-0228	23	MONTSERATT SEA ISLAN	528388	normal	typical	few	sunred	none	medium	mainvein	present	present	yellow	darkyellow	heavy	protruding	white	three	tufted	green	free	medium	green	cone-oval	pointed	medium	darkgreen	heavy	pitted	normal
39	GB-0229	29	SEA ISLAND BARBADOS	528389	normal	typical	pilose	sunred	none	medium	two	present	present	yellow	darkyellow	heavy	protruding	white	three	tufted	green	free	medium	green	oval	moderatelypointed	medium	darkgreen	heavy	pitted	normal
40	GB-0234	23	BROWN EGYPTIAN	528391	normal	typical	pilose	sunred	none	medium	mainvein	present	present	yellow	darkyellow	heavy	normal	brown	three	tufted	brown	free	large	green	oval	pointed	medium	darkgreen	heavy	verypitted	normal
41	GB-0235	17	SEA ISLAND TIPLESS	528402	normal	typical	few	sunred	none	medium	three	present	present	yellow	darkyellow	heavy	protruding	white	four	none	lintless	free	large	green	cone	pointed	medium	darkgreen	heavy	verypitted	normal
42	GB-0236	20	GIZA 7	528393	normal	typical	few	sunred	none	medium	three	present	present	yellow	darkyellow	heavy	protruding	white	three	tufted	tan	free	large	green	cone-oval	pointed	medium	darkgreen	heavy	verypitted	normal
43	GB-0237	5	SEA ISLAND 3612B2	528394	normal	typical	few	sunred	none	medium	three	present	present	yellow	darkyellow	heavy	normal	white	three	tufted	tan	free	large	green	cone-oval	moderatelypointed	medium	darkgreen	heavy	verypitted	normal
44	GB-0238	15	SEA ISLAND 12B2	528395	normal	typical	few	sunred	none	medium	mainvein	present	present	yellow	darkyellow	heavy	protruding	white	three	tufted	green	free	medium	green	oval	pointed	medium	darkgreen	heavy	pitted	normal
45	GB-0240	5	SEA ISLAND T2 RV GLAB	528397	normal	typical	few	sunred	none	medium	three	reduced	reduced	yellow	darkyellow	heavy	normal	white	four	tufted	green	free	large	green	cone-oval	pointed	medium	darkgreen	heavy	verypitted	normal
46	GB-0241	17	EARLIPIMA	528398	normal	typical	few	sunred	none	medium	three	present	present	yellow	darkyellow	heavy	normal	cream	three	sparse	tan	free	large	green	cone-oval	pointed	medium	darkgreen	heavy	verypitted	normal
47	GB-0242	12	BARB TAASHKENT	528399	normal	typical	few	sunred	few	medium	three	present	present	yellow	darkyellow	heavy	normal	brown	three	tufted	brown	free	large	green	cone-oval	moderatelypointed	medium	darkgreen	heavy	verypitted	normal
48	GB-0244	2	N/A	528401	normal	typical	pilose	sunred	pilose	medium	three	present	present	yellow	darkyellow	heavy	protruding	white	three	medium	tan	free	large	green	round	pointed	seg/off	darkgreen	heavy	verypitted	normal
49	GB-0245	22	SEA ISLAND	528402	normal	typical	few	sunred	none	medium	mainvein	present	reduced	yellow	darkyellow	heavy	normal	white	three	sparse	green	free	large	green	cone-oval	pointed	medium	darkgreen	heavy	verypitted	normal
50	GB-0249	17	ST. VINCENT SUPERFINE	528406	normal	open	none	sunred	none	medium	mainvein	absent	absent	yellow	darkyellow	heavy	normal	white	three	tufted	tan	free	large	green	cone-oval	pointed	medium	darkgreen	heavy	verypitted	normal
51	GB-0250	3	VH HYBRID	528407	normal	typical	few	sunred	none	large	three	absent	reduced	yellow	darkyellow	heavy	normal	cream	three	sparse	green	free	large	green	cone-oval	moderatelypointed	medium	darkgreen	heavy	pitted	normal
52	GB-0251	11	SUPERFINE V46	528408	normal	typical	few	sunred	none	medium	three	absent	present	yellow	darkyellow	heavy	normal	white	three	tufted	green	free	large	green	cone-oval	pointed	medium	darkgreen	heavy	verypitted	normal
53	GB-0252	22	ST. VINCENT V135	528409	normal	typical	few	sunred	none	medium	three	present	present	yellow	darkyellow	heavy	normal	white	three	tufted	tan	free	large	green	cone-oval	pointed	medium	darkgreen	heavy	verypitted	normal
54	GB-0253	11	SIND SEA ISLAND	528410	normal	typical	few	sunred	none	medium	three	present	present	yellow	darkyellow	heavy	normal	white	three	tufted	tan	free	large	green	cone-oval	pointed	medium	darkgreen	heavy	verypitted	normal
55	GB-0255	13	RUSSIAN	528412	normal	typical	few	sunred	none	medium	three	present	present	yellow	darkyellow	heavy	normal	cream	three	tufted	tan	free	large	green	cone-oval	pointed	medium	darkgreen	heavy	verypitted	normal
56	GB-0257	13	O.S.I. ORDINARY	528414	normal	open	pilose	sunred	none	medium	mainvein	present	present	yellow	darkyellow	medium	protruding	white	three	tufted	green	free	medium	green	oval	pointed	medium	darkgreen	heavy	pitted	normal
57	GB-0258	14	FIJI SEA ISLAND	528415	normal	typical	pilose	sunred	none	medium	mainvein	present	present	yellow	darkyellow	heavy	protruding	white	three	medium	green	free	medium	green	cone-oval	pointed	medium	darkgreen	heavy	seg/off	normal
58	GB-0259	8	B.D. ST VINCENT RIVERS	528416	normal	typical	none	sunred	none	medium	three	present	present	yellow	darkyellow	medium	normal	white	four	tufted	green	free	medium	green	cone-oval	pointed	medium	darkgreen	heavy	verypitted	normal
59	GB-0260	1	PEI 152413	528417	normal	typical	few	sunred	none	medium	three	present	present	yellow	darkyellow	heavy	normal	white	three	tufted	green	free	large	green	oval	pointed	medium	darkgreen	heavy	verypitted	normal
60	GB-0262	11	N/A	528120	normal	typical	few	sunred	none	large	three	present	present	yellow	cream	heavy	normal	cream	three	sparse	green	free	large	green	cone	pointed	medium	darkgreen	heavy	verypitted	normal
61	GB-0271	4	N/A	528129	normal	typical	none	sunred	none	medium	three	present	present	lightyellow	darkyellow	none	protruding	white	three	tufted	tan	free	medium	sunred	oval	pointed	medium	darkgreen	heavy	verypitted	normal
62	GB-0280	10	N/A	528138	normal	seg/off	few	sunred	none	seg/off	three	present	present	yellow	darkyellow	medium	protruding	white	three	none	lintless	free	large	green	oval	pointed	medium	darkgreen	heavy	verypitted	normal
63	GB-0288	9	N/A	266166	normal	typical	few	sunred	none	medium	three	present	present	yellow	darkyellow	heavy	normal	cream	three	sparse	tan	free	large	green	cone-oval	pointed	medium	darkgreen	heavy	verypitted	normal
64	GB-0292	1	N/A	528140	normal	typical	none	red	none	medium	mainvein	absent	absent	yellow	darkyellow	medium	protruding	cream	three	tufted	tan	free	medium	sunred	cone-oval	pointed	medium	darkgreen	heavy	verypitted	normal
65	GB-0293	0	N/A	528141	normal	typical	moderate	sunred	none	medium	three	absent	absent	yellow	darkyellow	heavy	normal	cream	three	sparse	tan	free	large	sunred	cone-oval	pointed	medium	darkgreen	heavy	verypitted	normal
66	GB-0316	4	N/A	528164	normal	typical	moderate	sunred	none	medium	mainvein	present	present	yellow	yellow	medium	protruding	seg/off	three	sparse	brown	free	medium	sunred	cone	pointed	medium	darkgreen	heavy	pitted	normal
67	GB-0317	12	N/A	528165	normal	dense	pilose	sunred	pilose	medium	mainvein	present	present	yellow	darkyellow	heavy	protruding	white	three	tufted	tan	free	large	green	cone-oval	pointed	medium	darkgreen	heavy	verypitted	normal
68	GB-0333	16	N/A	528181	normal	typical	few	sunred	none	medium	mainvein	reduced	present	yellow	darkyellow	medium	normal	brown	three	tufted	brown	free	medium	green	cone-oval	pointed	medium	darkgreen	heavy	verypitted	normal
69	GB-0348	10	N/A	528196	normal	typical	pilose	sunred	none	medium	three	reduced	present	yellow	darkyellow	medium	protruding	white	three	medium	tan	free	medium	sunred	cone	pointed	medium	green	heavy	verypitted	normal
70	GB-0359	7	N/A	528207	normal	typical	few	sunred	none	medium	mainvein	present	present	yellow	darkyellow	heavy	normal	cream	three	sparse	green	free	large	sunred	cone-oval	pointed	medium	darkgreen	heavy	verypitted	normal
71	GB-0364	7	SAM 2714	528211	normal	typical	few	sunred	none	medium	three	present	present	yellow	darkyellow	medium	normal	cream	three	sparse	green	free	large	green	cone-oval	pointed	medium	darkgreen	heavy	verypitted	normal
72	GB-0389	5	N/A	528234	normal	typical	moderate	sunred	none	medium	two	present	present	yellow	darkyellow	seg/off	protruding	white	three	tufted	brown	free	medium	sunred	cone	pointed	large	green	heavy	verypitted	normal
73	GB-0391	3	N/A	528236	normal	typical	few	sunred	none	medium	three	present	present	yellow	darkyellow	medium	seg/off	white	three	tufted	brown	free	medium	sunred	oval	pointed	medium	green	heavy	verypitted	normal
74	GB-0394	4	N/A	528239	normal	typical	few	sunred	none	medium	three	present	present	yellow	darkyellow	medium	protruding	white	three	sparse	tan	free	medium	sunred	cone	pointed	medium	darkgreen	heavy	pitted	normal
75	GB-0427	9	N/A	528272	normal	typical	few	sunred	none	medium	three	present	present	yellow	darkyellow	medium	normal	white	three	tufted	green	semikidney	medium	green	oval	pointed	medium	green	heavy	verypitted	normal
76	GB-0435	8	N/A	528278	normal	typical	none	sunred	none	medium	three	present	present	yellow	darkyellow	none	normal	white	three	tufted	green	kidney	medium	sunred	oval	pointed	medium	darkgreen	heavy	verypitted	normal
77	GB-0446	8	N/A	266216	normal	typical	few	sunred	none	medium	three	present	present	yellow	darkyellow	heavy	normal	white	three	none	lintless	free	large	green	oval	pointed	medium	darkgreen	heavy	verypitted	normal
78	GB-0451	6	N/A	528288	normal	typical	few	sunred	none	medium	three	present	present	yellow	darkyellow	heavy	normal	white	three	sparse	tan	free	large	green	cone-oval	pointed	medium	darkgreen	heavy	verypitted	normal
79	GB-0464	1	N/A	528300	normal	dense	few	sunred	none	large	three	present	present	yellow	darkyellow	none	normal	white	three	tufted	green	semikidney	large	green	oval	pointed	medium	green	heavy	verypitted	normal
80	GB-0507	2	N/A	528023	normal	typical	pilose	red	none	medium	mainvein	present	present	yellow	darkyellow	none	normal	white	three	tufted	green	free	medium	seg/off	oval	pointed	medium	seg/off	heavy	verypitted	normal
81	GB-0512	0	N/A	528028	normal	seg/off	few	sunred	none	large	three	present	present	yellow	darkyellow	seg/off	protruding	white	three	medium	green	free	large	green	cone-oval	pointed	medium	darkgreen	heavy	verypitted	normal
82	GB-0538	5	N/A	528054	normal	typical	pilose	sunred	pilose	medium	mainvein	present	present	yellow	darkyellow	heavy	normal	white	three	tufted	offwhite	free	large	green	cone-oval	pointed	medium	darkgreen	heavy	verypitted	normal
83	GB-0539	8	N/A	528055	normal	typical	pilose	sunred	pilose	medium	mainvein	present	present	yellow	darkyellow	heavy	normal	white	three	tufted	tan	free	large	sunred	cone-oval	moderatelypointed	medium	darkgreen	heavy	verypitted	normal
84	GB-0566	4	N/A	528082	normal	typical	pilose	sunred	pilose	medium	mainvein	present	present	yellow	darkyellow	heavy	normal	white	three	tufted	cream	free	large	sunred	cone-oval	pointed	medium	darkgreen	heavy	verypitted	normal
85	GB-0570	5	N/A	528086	normal	typical	few	red	none	medium	three	present	present	yellow	yellow	medium	normal	seg/off	four	tufted	brown	free	medium	sunred	oval	pointed	medium	darkgreen	heavy	verypitted	normal
86	GB-0582	6	N/A	528098	normal	dense	few	seg/off	none	large	mainvein	present	present	yellow	darkyellow	none	normal	white	three	tufted	tan	free	large	seg/off	cone-oval	pointed	medium	darkgreen	heavy	verypitted	normal
87	GB-0603	10	N/A	407500	normal	typical	few	sunred	none	medium	three	present	present	yellow	darkyellow	seg/off	normal	cream	three	tufted	tan	free	large	green	cone-oval	moderatelypointed	medium	darkgreen	heavy	verypitted	normal
88	GB-0605	9	N/A	407502	normal	typical	few	sunred	none	medium	three	present	present	yellow	darkyellow	heavy	normal	cream	three	sparse	tan	free	large	green	cone-oval	moderatelypointed	medium	darkgreen	heavy	verypitted	normal
89	GB-0621	4	N/A	608064	normal	dense	seg/off	sunred	seg/off	medium	three	absent	absent	lightyellow	cream	none	normal	white	four	tufted	tan	free	large	green	round	pointed	small	green	heavy	seg/off	normal
90	GB-0622	5	N/A	608065	normal	typical	moderate	sunred	none	medium	three	present	present	yellow	darkyellow	heavy	normal	cream	three	sparse	green	free	large	green	round	moderatelypointed	medium	darkgreen	heavy	verypitted	normal
91	GB-0627	5	N/A	608070	normal	dense	pilose	red	none	large	mainvein	present	present	yellow	darkyellow	medium	protruding	cream	three	medium	green	free	large	sunred	oval	moderatelypointed	medium	green	medium	pitted	normal
92	GB-0629	4	N/A	608072	normal	typical	few	sunred	none	medium	mainvein	present	present	yellow	darkyellow	heavy	normal	white	three	sparse	tan	free	large	green	cone-oval	pointed	medium	darkgreen	heavy	verypitted	normal
93	GB-0638	6	N/A	608081	normal	typical	few	sunred	none	medium	three	present	present	yellow	darkyellow	heavy	normal	white	three	none	lintless	free	large	green	cone-oval	pointed	medium	darkgreen	heavy	verypitted	normal
94	GB-0648	12	GRAND AKOUDSIN	608085	normal	dense	few	sunred	none	large	mainvein	present	present	yellow	darkyellow	heavy	protruding	white	three	sparse	tan	free	large	green	round	moderatelypointed	medium	darkgreen	heavy	verypitted	normal
95	GB-0649	12	ISHAN NIGERIA	608086	normal	dense	moderate	sunred	none	large	mainvein	present	present	yellow	darkyellow	heavy	normal	white	three	tufted	green	free	large	green	oval	pointed	medium	darkgreen	heavy	verypitted	normal
96	GB-0650	7	MONO 63	608087	normal	dense	few	sunred	none	large	two	present	present	yellow	darkyellow	heavy	normal	white	three	sparse	tan	free	large	green	oval	moderatelypointed	medium	darkgreen	heavy	verypitted	normal
97	GB-0651	6	N/A	608088	normal	dense	few	sunred	none	large	three	present	present	yellow	darkyellow	heavy	normal	white	three	tufted	tan	free	large	green	cone	pointed	medium	darkgreen	heavy	verypitted	normal
98	GB-0652	0	N/A	608089	normal	dense	moderate	sunred	none	large	mainvein	present	present	yellow	darkyellow	heavy	normal	white	three	tufted	tan	free	large	green	cone	pointed	medium	darkgreen	heavy	verypitted	normal
99	GB-0653	2	N/A	608090	normal	dense	moderate	sunred	none	large	mainvein	present	present	yellow	darkyellow	heavy	protruding	white	three	tufted	tan	free	large	green	cone-oval	moderatelypointed	medium	darkgreen	heavy	verypitted	normal
100	GB-0654	11	TANGUIS SNA 7731	608091	normal	typical	pilose	sunred	pilose	medium	three	present	present	yellow	darkyellow	heavy	normal	white	three	sparse	green	free	large	green	cone-oval	pointed	medium	darkgreen	heavy	verypitted	normal
101	GB-0656	8	TANGUIS CN (C.P.R.)712-60	608093	normal	dense	pilose	sunred	pilose	medium	mainvein	present	present	yellow	darkyellow	heavy	normal	white	three	sparse	green	free	large	green	oval	pointed	medium	darkgreen	heavy	verypitted	normal
102	GB-0657	10	TANGUIS LM 1041-49	608094	normal	dense	pilose	sunred	pilose	medium	mainvein	present	present	yellow	darkyellow	heavy	normal	white	three	tufted	tan	free	large	green	oval	pointed	medium	darkgreen	heavy	verypitted	normal
103	GB-0658	7	TANGUIS LMW 1730-60	608095	normal	dense	pilose	sunred	pilose	medium	mainvein	present	present	yellow	darkyellow	heavy	normal	white	three	tufted	tan	free	large	sunred	cone-oval	pointed	medium	darkgreen	heavy	verypitted	normal
104	GB-0659	6	TANGUIS ICA 274-59	608096	normal	dense	pilose	sunred	pilose	medium	mainvein	present	present	yellow	darkyellow	heavy	normal	white	three	tufted	tan	free	large	sunred	cone-oval	pointed	medium	darkgreen	heavy	verypitted	normal
105	GB-0662	11	TANGUIS LMW 1736-60	608099	normal	typical	few	sunred	none	medium	three	present	present	yellow	darkyellow	heavy	normal	cream	three	tufted	green	free	large	sunred	cone-oval	pointed	medium	darkgreen	heavy	verypitted	normal
106	GB-0677	3	N/A	608113	normal	typical	few	red	none	large	three	present	present	yellow	darkyellow	medium	protruding	seg/off	three	tufted	seg/off	free	medium	sunred	cone-oval	pointed	medium	green	heavy	verypitted	normal
107	GB-0678	3	N/A	608114	normal	typical	few	sunred	none	large	three	present	present	yellow	darkyellow	medium	protruding	white	three	tufted	green	free	medium	green	oval	pointed	medium	green	heavy	verypitted	normal
108	GB-0679	37	BLEAK HALL SEA ISLAND	608115	normal	typical	few	sunred	none	large	three	present	present	yellow	darkyellow	heavy	normal	white	three	tufted	tan	free	large	green	cone-oval	pointed	medium	darkgreen	heavy	verypitted	normal
109	GB-0680	4	CONCORD X GADDIS	608116	normal	typical	few	sunred	none	large	three	present	present	yellow	darkyellow	heavy	normal	white	three	sparse	green	free	large	green	cone-oval	pointed	medium	darkgreen	heavy	verypitted	normal
110	GB-0681	6	MONTSERRAT X GADDIS	608117	normal	typical	none	sunred	none	medium	three	reduced	present	yellow	darkyellow	heavy	protruding	white	three	sparse	tan	free	large	green	cone-oval	pointed	medium	darkgreen	heavy	pitted	normal
111	GB-0682	5	GADDIS X PUERTO RICAN 556	608118	normal	typical	none	sunred	none	medium	three	reduced	present	yellow	darkyellow	medium	protruding	white	three	tufted	tan	free	large	green	cone-oval	pointed	medium	darkgreen	heavy	pitted	normal
112	GB-0683	16	COASTLAND RN-45	608119	normal	typical	few	sunred	none	medium	three	present	present	yellow	darkyellow	heavy	protruding	cream	three	sparse	tan	free	large	green	cone-oval	pointed	medium	darkgreen	heavy	verypitted	normal
113	GB-0684	16	PIMA (RALEIGH STOCK)	608120	normal	typical	few	sunred	none	medium	three	present	present	yellow	darkyellow	heavy	protruding	white	three	tufted	tan	free	large	green	oval	pointed	medium	darkgreen	heavy	verypitted	normal
114	GB-0685	1	N/A	374723	normal	seg/off	few	sunred	none	large	three	present	present	yellow	darkyellow	heavy	protruding	cream	three	medium	tan	free	large	green	oval	moderatelypointed	medium	darkgreen	heavy	verypitted	cluster
115	GB-0686	0	N/A	374724	normal	typical	few	sunred	none	medium	three	present	present	yellow	darkyellow	heavy	protruding	white	three	sparse	tan	free	large	green	cone-oval	pointed	medium	darkgreen	heavy	verypitted	normal
116	GB-0695	2	N/A	608121	stovepipe	typical	few	sunred	none	large	mainvein	present	present	lightyellow	darkyellow	heavy	normal	cream	three	high	tan	free	large	green	cone-oval	pointed	medium	darkgreen	heavy	verypitted	cluster
117	GB-0696	5	N/A	608122	seg/off	typical	few	seg/off	none	medium	three	present	present	seg/off	darkyellow	heavy	normal	white	three	high	tan	free	large	green	cone-oval	pointed	medium	darkgreen	heavy	verypitted	seg/off
118	GB-0697	3	N/A	608123	stovepipe	typical	few	sunred	none	large	mainvein	present	present	lightyellow	darkyellow	heavy	protruding	cream	three	high	tan	free	large	green	oval	pointed	medium	darkgreen	heavy	pitted	cluster
119	GB-0699	1	N/A	608125	normal	typical	seg/off	sunred	none	large	mainvein	present	present	yellow	darkyellow	heavy	normal	cream	three	tufted	tan	free	large	green	oval	pointed	medium	darkgreen	heavy	verypitted	normal
120	GB-0701	4	N/A	608127	normal	typical	pilose	sunred	pilose	large	three	present	present	yellow	darkyellow	heavy	normal	white	three	tufted	tan	free	large	green	cone-oval	pointed	medium	darkgreen	heavy	verypitted	normal
121	GB-0702	3	N/A	608128	normal	typical	pilose	sunred	pilose	large	mainvein	present	present	yellow	darkyellow	heavy	protruding	white	three	tufted	tan	free	large	sunred	cone-oval	pointed	medium	darkgreen	heavy	verypitted	normal
122	GB-0703	0	N/A	608129	normal	dense	pilose	sunred	pilose	large	mainvein	present	present	yellow	darkyellow	heavy	protruding	white	three	tufted	tan	free	large	green	oval	pointed	medium	darkgreen	heavy	verypitted	normal
123	GB-0704	2	N/A	608130	normal	typical	few	sunred	none	large	mainvein	present	present	yellow	darkyellow	medium	normal	cream	three	tufted	green	free	large	green	oval	pointed	medium	darkgreen	heavy	pitted	normal
124	GB-0707	2	BOLIVIA 19446	608133	normal	dense	pilose	sunred	none	large	mainvein	present	present	yellow	darkyellow	heavy	protruding	cream	three	tufted	green	kidney	large	green	oval	pointed	medium	darkgreen	heavy	verypitted	normal
125	GB-0712	5	HOWARD'S SMOOTH SEL. #5	608138	normal	typical	few	sunred	none	medium	three	present	present	yellow	darkyellow	heavy	protruding	cream	three	sparse	green	free	large	green	cone	pointed	medium	darkgreen	heavy	pitted	normal
126	GB-0718	27	SEA ISLAND WHITE FLOWER	608143	normal	typical	none	sunred	none	medium	three	present	present	yellow	darkyellow	medium	protruding	white	three	tufted	green	free	large	green	cone-oval	pointed	medium	darkgreen	heavy	verypitted	normal
127	GB-0726	4	N/A	407515	normal	typical	few	sunred	none	medium	three	present	present	yellow	darkyellow	heavy	protruding	cream	three	sparse	tan	free	large	sunred	oval	moderatelypointed	medium	darkgreen	heavy	verypitted	normal
128	GB-0727	4	N/A	407516	normal	typical	few	sunred	none	medium	three	present	present	yellow	darkyellow	heavy	protruding	cream	three	medium	tan	free	large	green	oval	pointed	medium	darkgreen	heavy	verypitted	normal
129	GB-0728	2	N/A	407517	normal	open	few	sunred	none	medium	mainvein	present	present	yellow	darkyellow	heavy	protruding	cream	three	medium	green	free	large	green	cone-oval	pointed	medium	darkgreen	heavy	verypitted	normal
130	GB-0729	2	N/A	407518	normal	typical	few	sunred	none	medium	three	present	present	yellow	darkyellow	heavy	protruding	white	three	medium	tan	free	large	green	cone-oval	pointed	medium	darkgreen	heavy	verypitted	normal
131	GB-0730	4	N/A	407519	normal	typical	few	sunred	none	medium	three	present	present	yellow	darkyellow	heavy	protruding	cream	three	sparse	tan	free	large	green	cone-oval	pointed	medium	darkgreen	heavy	verypitted	normal
132	GB-0731	14	ADEN	407495	normal	typical	few	sunred	none	medium	three	present	present	yellow	darkyellow	heavy	protruding	cream	three	sparse	green	free	large	green	cone-oval	pointed	medium	darkgreen	heavy	verypitted	normal
133	GB-0734	11	DOMAINE SAKEL	407498	normal	typical	few	sunred	few	medium	three	present	present	yellow	darkyellow	heavy	protruding	white	three	sparse	tan	free	large	green	oval	pointed	medium	darkgreen	heavy	verypitted	normal
134	GB-0735	6	FB 20	407499	normal	typical	few	sunred	none	medium	three	present	present	yellow	darkyellow	heavy	protruding	white	three	sparse	tan	free	large	green	oval	pointed	medium	darkgreen	heavy	pitted	normal
135	GB-0737	17	KARNAK 55	407505	normal	typical	few	sunred	none	medium	three	present	present	yellow	darkyellow	heavy	protruding	white	three	sparse	tan	free	large	green	oval	pointed	medium	darkgreen	heavy	verypitted	normal
136	GB-0738	19	MENOUFI	407506	normal	open	few	sunred	none	medium	three	present	present	yellow	darkyellow	heavy	protruding	white	three	sparse	tan	free	large	green	oval	pointed	medium	darkgreen	heavy	verypitted	normal
137	GB-0739	14	PALMYRA 27	407507	normal	typical	few	sunred	none	medium	three	present	present	yellow	darkyellow	heavy	protruding	white	three	tufted	tan	free	large	green	oval	pointed	medium	darkgreen	heavy	verypitted	normal
138	GB-0740	11	PALMYRA 39	407508	normal	typical	few	sunred	none	medium	three	present	present	yellow	darkyellow	heavy	protruding	white	three	tufted	tan	free	large	green	cone-oval	moderatelypointed	medium	darkgreen	heavy	verypitted	normal
139	GB-0741	4	PALMYRA 5-	407509	normal	typical	few	sunred	none	medium	three	present	present	yellow	darkyellow	heavy	protruding	white	three	tufted	tan	free	large	green	oval	pointed	medium	darkgreen	heavy	verypitted	normal
140	GB-0742	5	PALMYRA 27	407510	normal	typical	few	sunred	none	medium	three	present	present	yellow	darkyellow	heavy	protruding	white	three	tufted	tan	free	large	green	cone-oval	pointed	large	darkgreen	heavy	verypitted	normal
141	GB-0743	4	TADLA 1	407511	normal	typical	few	sunred	none	medium	three	present	present	yellow	darkyellow	heavy	protruding	cream	three	tufted	green	free	large	green	oval	pointed	medium	darkgreen	heavy	verypitted	normal
142	GB-0744	11	TADLA 9	407512	normal	typical	few	sunred	none	medium	three	present	present	yellow	darkyellow	heavy	protruding	white	three	tufted	tan	free	large	green	oval	pointed	medium	darkgreen	heavy	verypitted	normal
143	GB-0745	5	TADLA 16	407513	normal	typical	few	sunred	none	medium	three	present	present	yellow	darkyellow	heavy	protruding	cream	three	sparse	green	free	large	green	cone-oval	pointed	medium	darkgreen	heavy	verypitted	normal
144	GB-0746	12	TADLA 25	407514	normal	typical	few	sunred	none	medium	three	present	present	yellow	darkyellow	heavy	protruding	cream	three	tufted	tan	free	large	green	oval	pointed	medium	darkgreen	heavy	verypitted	normal
145	GB-0750	2	N/A	441017	normal	typical	moderate	sunred	seg/off	medium	three	present	present	seg/off	cream	none	normal	white	four	high	seg/off	free	large	green	cone-oval	blunt	large	green	medium	smooth	normal
146	GB-0762	6	CHINA 10 (FROM MENOUFI)	433738	normal	typical	few	sunred	none	medium	three	present	present	yellow	darkyellow	heavy	protruding	white	three	tufted	tan	free	large	green	oval	pointed	medium	darkgreen	heavy	verypitted	normal
147	GB-0768	1	N/A	608160	normal	dense	pilose	seg/off	pilose	large	mainvein	present	present	yellow	darkyellow	heavy	protruding	white	three	tufted	offwhite	free	large	green	cone	pointed	medium	darkgreen	heavy	verypitted	normal
148	GB-0779	9	SEMI-ASPERO	608171	normal	typical	few	sunred	none	medium	three	present	present	yellow	darkyellow	heavy	protruding	cream	three	sparse	green	free	large	green	cone-oval	pointed	medium	darkgreen	heavy	verypitted	normal
149	GB-0780	10	ASHABAD 8	608172	normal	typical	few	sunred	none	medium	three	present	present	yellow	darkyellow	heavy	normal	cream	three	sparse	green	free	large	green	cone	pointed	medium	darkgreen	heavy	verypitted	normal
150	GB-0782	1	N/A	608174	normal	typical	few	sunred	none	medium	three	present	present	yellow	darkyellow	heavy	protruding	cream	three	tufted	tan	free	large	green	cone-oval	pointed	medium	darkgreen	heavy	verypitted	normal
151	GB-0783	1	N/A	608175	normal	typical	pilose	sunred	pilose	medium	mainvein	present	present	yellow	darkyellow	heavy	normal	white	three	sparse	green	free	large	green	cone-oval	moderatelypointed	medium	darkgreen	heavy	verypitted	cluster
152	GB-0784	5	TADLA 29	608176	normal	typical	few	sunred	none	medium	three	present	present	yellow	darkyellow	heavy	protruding	white	three	sparse	tan	free	large	green	cone-oval	moderatelypointed	medium	darkgreen	heavy	verypitted	cluster
153	GB-0785	8	N/A	608177	normal	typical	few	sunred	none	medium	three	present	present	yellow	darkyellow	heavy	normal	white	three	tufted	tan	free	large	green	oval	pointed	medium	darkgreen	heavy	verypitted	cluster
154	GB-0786	1	N/A	608178	stovepipe	typical	pilose	sunred	pilose	large	three	present	present	yellow	darkyellow	heavy	normal	cream	three	tufted	tan	free	large	green	cone-oval	pointed	medium	darkgreen	heavy	verypitted	normal
155	GB-0791	9	LINIA 7010	608183	normal	typical	pilose	sunred	pilose	large	three	present	present	yellow	darkyellow	heavy	normal	white	three	medium	tan	free	large	green	cone-oval	pointed	medium	darkgreen	heavy	verypitted	normal
156	GB-0792	1	LINIA 7015	608184	stovepipe	typical	few	sunred	none	large	three	present	present	yellow	darkyellow	heavy	normal	cream	three	medium	tan	free	large	green	cone	blunt	medium	darkgreen	heavy	verypitted	normal
157	GB-0795	7	LINIA 1780	608187	normal	typical	few	sunred	none	large	two	present	present	yellow	darkyellow	heavy	protruding	cream	three	sparse	tan	free	large	green	cone-oval	pointed	medium	darkgreen	heavy	verypitted	normal
158	GB-0796	3	N/A	608188	normal	typical	pilose	sunred	pilose	medium	mainvein	present	present	yellow	darkyellow	heavy	normal	white	three	sparse	tan	free	large	green	oval	pointed	medium	darkgreen	heavy	verypitted	cluster
159	GB-0799	4	N/A	608191	normal	typical	seg/off	sunred	seg/off	medium	three	present	present	yellow	darkyellow	heavy	protruding	white	three	sparse	tan	free	large	green	oval	pointed	medium	darkgreen	heavy	verypitted	normal
160	GB-0803	0	N/A	608195	normal	typical	pilose	sunred	pilose	medium	three	present	present	yellow	darkyellow	heavy	normal	cream	three	sparse	tan	free	large	green	cone-oval	pointed	medium	darkgreen	heavy	verypitted	normal
161	GB-0805	10	ASHABAD 11	608197	normal	typical	pilose	sunred	pilose	medium	two	reduced	reduced	yellow	darkyellow	heavy	normal	white	three	sparse	tan	free	large	green	round	moderatelypointed	medium	darkgreen	heavy	verypitted	cluster
162	GB-0807	3	N/A	608199	normal	typical	few	sunred	none	medium	three	reduced	reduced	yellow	darkyellow	heavy	normal	cream	three	sparse	tan	free	large	green	cone-oval	pointed	medium	darkgreen	heavy	verypitted	normal
163	GB-0808	2	N/A	608200	stovepipe	typical	few	sunred	none	large	three	present	present	yellow	darkyellow	heavy	normal	cream	four	medium	tan	free	large	green	cone-oval	pointed	medium	darkgreen	heavy	verypitted	cluster
164	GB-0816	28	N/A	435245	normal	typical	few	sunred	none	large	two	present	present	yellow	darkyellow	heavy	protruding	seg/off	three	tufted	tan	free	large	green	oval	pointed	medium	darkgreen	heavy	verypitted	normal
165	GB-0817	7	N/A	435247	normal	typical	moderate	sunred	none	large	three	present	present	yellow	darkyellow	medium	normal	brown	four	none	lintless	free	medium	green	round	moderatelypointed	medium	green	heavy	pitted	normal
166	GB-0849	1	N/A	608209	normal	typical	few	sunred	none	medium	three	present	present	yellow	darkyellow	heavy	normal	white	three	tufted	green	free	large	green	round	moderatelypointed	medium	darkgreen	heavy	verypitted	normal
167	GB-0851	16	N/A	608211	normal	typical	few	sunred	none	medium	three	present	present	yellow	darkyellow	heavy	normal	cream	three	sparse	tan	free	large	green	cone-oval	pointed	medium	darkgreen	heavy	verypitted	normal
168	GB-0853	4	N/A	608213	normal	typical	pilose	sunred	pilose	medium	three	present	present	yellow	darkyellow	heavy	normal	white	three	tufted	tan	free	large	green	cone-oval	pointed	medium	darkgreen	heavy	verypitted	normal
169	GB-0855	1	N/A	608215	normal	typical	moderate	sunred	none	medium	three	reduced	present	yellow	darkyellow	heavy	normal	white	three	tufted	green	free	large	green	cone-oval	pointed	medium	darkgreen	heavy	verypitted	normal
170	GB-0856	1	N/A	608216	normal	typical	few	sunred	none	medium	three	present	present	yellow	darkyellow	heavy	normal	white	three	sparse	tan	free	large	green	oval	moderatelypointed	medium	darkgreen	heavy	verypitted	normal
171	GB-0857	0	N/A	608217	normal	typical	moderate	sunred	none	medium	three	present	present	yellow	darkyellow	heavy	normal	cream	three	tufted	tan	free	large	green	cone	pointed	medium	darkgreen	heavy	verypitted	normal
172	GB-0859	2	N/A	608219	normal	typical	few	sunred	none	medium	three	present	present	yellow	darkyellow	heavy	normal	white	three	tufted	tan	free	large	green	cone-oval	pointed	medium	darkgreen	heavy	verypitted	normal
173	GB-0860	7	N/A	608220	normal	typical	few	sunred	none	medium	three	present	present	yellow	darkyellow	heavy	normal	white	three	sparse	green	free	large	green	cone-oval	pointed	medium	darkgreen	heavy	pitted	normal
174	GB-0861	6	N/A	608221	normal	typical	few	sunred	none	medium	three	present	present	yellow	darkyellow	heavy	normal	white	three	medium	green	free	large	green	cone-oval	pointed	medium	darkgreen	heavy	verypitted	normal
175	GB-0961	11	N/A	608307	normal	typical	few	sunred	none	large	three	present	present	yellow	darkyellow	heavy	normal	cream	three	tufted	tan	free	large	green	cone-oval	pointed	medium	darkgreen	heavy	verypitted	normal
176	GB-0991	17	N/A	520734	normal	typical	few	sunred	none	medium	three	absent	present	yellow	darkyellow	heavy	normal	white	three	tufted	green	free	large	sunred	cone-oval	pointed	medium	darkgreen	heavy	verypitted	normal
177	GB-0992	3	N/A	520735	normal	typical	few	sunred	few	medium	three	reduced	reduced	yellow	darkyellow	heavy	normal	white	three	tufted	green	free	large	green	cone-oval	pointed	medium	darkgreen	heavy	verypitted	normal
178	GB-0993	4	N/A	520736	normal	typical	few	sunred	none	medium	three	present	present	yellow	darkyellow	heavy	normal	white	three	tufted	tan	free	large	green	cone-oval	pointed	medium	darkgreen	heavy	verypitted	normal
179	GB-0994	5	N/A	520737	normal	typical	few	sunred	few	medium	three	reduced	reduced	yellow	darkyellow	heavy	normal	white	three	tufted	green	free	large	green	cone-oval	pointed	medium	darkgreen	heavy	verypitted	normal
180	GB-0995	3	N/A	520738	normal	typical	few	sunred	few	medium	three	present	present	yellow	darkyellow	heavy	normal	white	three	tufted	tan	free	large	green	cone-oval	pointed	medium	darkgreen	heavy	verypitted	normal
181	GB-0996	3	N/A	520739	normal	typical	few	sunred	none	medium	three	present	present	yellow	darkyellow	heavy	normal	white	three	sparse	tan	free	large	green	cone-oval	pointed	medium	darkgreen	heavy	verypitted	normal
182	GB-0997	2	N/A	520740	normal	typical	few	sunred	none	medium	three	absent	present	yellow	darkyellow	heavy	normal	white	three	tufted	tan	free	large	green	cone-oval	pointed	medium	darkgreen	heavy	verypitted	normal
183	GB-0998	2	N/A	520741	normal	typical	few	sunred	none	medium	three	absent	reduced	yellow	darkyellow	heavy	protruding	white	three	tufted	tan	free	large	green	cone-oval	pointed	medium	darkgreen	heavy	verypitted	normal
184	GB-0999	2	N/A	520742	normal	typical	few	sunred	none	medium	three	present	present	yellow	darkyellow	heavy	protruding	white	three	tufted	tan	free	large	green	cone-oval	pointed	medium	darkgreen	heavy	verypitted	normal
185	GB-1000	2	N/A	520743	normal	typical	few	sunred	none	medium	three	reduced	present	yellow	darkyellow	heavy	protruding	white	three	tufted	green	free	large	green	cone-oval	pointed	medium	darkgreen	heavy	verypitted	normal
186	GB-1001	3	N/A	520744	normal	typical	few	sunred	none	medium	three	present	present	yellow	darkyellow	heavy	protruding	white	three	tufted	tan	free	large	green	cone-oval	pointed	large	darkgreen	heavy	verypitted	normal
187	GB-1002	1	N/A	520745	normal	typical	few	sunred	none	medium	three	present	present	yellow	darkyellow	heavy	normal	white	three	tufted	green	free	large	green	cone-oval	pointed	large	darkgreen	heavy	verypitted	normal
188	GB-1003	1	N/A	520746	normal	typical	few	sunred	none	medium	three	present	present	yellow	darkyellow	heavy	normal	white	three	tufted	tan	free	large	green	cone-oval	pointed	medium	darkgreen	heavy	verypitted	normal
189	GB-1004	22	N/A	520747	normal	typical	few	sunred	none	medium	three	absent	absent	yellow	darkyellow	heavy	normal	white	three	tufted	green	free	large	green	cone-oval	pointed	medium	darkgreen	heavy	verypitted	normal
190	GB-1006	1	N/A	608334	seg/off	typical	hairy	sunred	hairy	medium	three	present	present	yellow	yellow	none	normal	white	seg/off	high	seg/off	free	large	sunred	round	moderatelypointed	medium	green	medium	seg/off	normal
191	GB-1009	1	N/A	608337	normal	typical	hairy	sunred	hairy	medium	three	present	present	yellow	yellow	none	normal	white	four	tufted	tan	free	large	sunred	round	pointed	medium	green	heavy	smooth	normal
192	GB-1023	55	PIMA S-7	560140	normal	typical	few	sunred	none	medium	three	present	present	yellow	darkyellow	heavy	normal	white	three	sparse	tan	free	large	green	cone-oval	pointed	medium	darkgreen	heavy	verypitted	normal
193	GB-1025	11	N/A	561923	normal	typical	few	sunred	none	medium	three	present	present	yellow	darkyellow	heavy	normal	white	three	tufted	tan	free	large	green	cone-oval	pointed	medium	darkgreen	heavy	verypitted	cluster
194	GB-1026	7	N/A	561924	normal	typical	few	sunred	none	medium	three	present	present	yellow	darkyellow	heavy	normal	white	three	sparse	tan	free	large	green	cone-oval	moderatelypointed	medium	darkgreen	heavy	verypitted	normal
195	GB-1027	12	N/A	561925	normal	typical	few	sunred	none	medium	three	present	present	yellow	darkyellow	heavy	normal	white	three	tufted	tan	free	large	green	round	pointed	medium	darkgreen	heavy	verypitted	cluster
196	GB-1028	4	(COASTLAND 310 x PIMA 51)	608344	normal	typical	few	sunred	none	medium	three	present	present	yellow	darkyellow	heavy	normal	white	three	tufted	green	free	large	green	cone-oval	moderatelypointed	medium	darkgreen	heavy	verypitted	normal
197	GB-1030	57	PIMA S-6	608346	normal	typical	few	sunred	none	medium	three	present	present	yellow	darkyellow	heavy	normal	cream	three	tufted	tan	free	large	green	cone-oval	moderatelypointed	medium	darkgreen	heavy	verypitted	normal
198	GB-1032	6	N/A	209305	normal	typical	few	sunred	none	medium	three	present	present	lightyellow	darkyellow	heavy	normal	cream	three	medium	green	free	large	green	cone-oval	pointed	medium	darkgreen	heavy	pitted	normal
199	GB-1040	3	N/A	530006	normal	dense	hairy	sunred	hairy	large	three	present	present	lightyellow	cream	none	normal	white	four	high	tan	free	large	green	round	pointed	medium	green	heavy	smooth	normal
200	GB-1042	0	N/A	530075	normal	typical	pilose	sunred	none	large	three	present	present	yellow	darkyellow	heavy	protruding	cream	three	tufted	green	free	large	green	cone	pointed	large	green	heavy	verypitted	normal
201	GB-1049	16	SEABROOK SEA ISLAND 12B2	608348	normal	typical	few	sunred	none	medium	three	present	present	yellow	darkyellow	heavy	normal	white	three	tufted	tan	free	large	green	cone-oval	pointed	medium	darkgreen	heavy	verypitted	normal
202	GB-1050	6	N/A	593678	normal	typical	moderate	sunred	none	medium	three	present	present	yellow	darkyellow	heavy	normal	cream	three	tufted	green	free	large	green	cone-oval	pointed	medium	darkgreen	heavy	verypitted	normal
203	GB-1052	13	N/A	593680	normal	typical	few	sunred	none	medium	three	reduced	reduced	yellow	darkyellow	heavy	normal	white	three	tufted	tan	free	large	green	cone-oval	pointed	medium	darkgreen	heavy	verypitted	normal
204	GB-1053	6	N/A	593681	normal	typical	few	sunred	none	medium	three	present	present	yellow	darkyellow	heavy	normal	cream	three	tufted	green	free	large	green	cone-oval	pointed	medium	darkgreen	heavy	verypitted	normal
205	GB-1054	5	N/A	593682	normal	typical	few	sunred	none	medium	three	present	present	yellow	darkyellow	heavy	normal	cream	three	sparse	green	free	large	green	cone-oval	pointed	medium	darkgreen	heavy	verypitted	normal
206	GB-1055	5	N/A	593683	normal	typical	moderate	sunred	none	medium	three	present	present	yellow	darkyellow	heavy	normal	cream	three	tufted	tan	free	large	green	cone-oval	pointed	medium	darkgreen	heavy	verypitted	normal
207	GB-1056	13	N/A	593684	normal	typical	few	sunred	few	medium	three	present	present	yellow	darkyellow	heavy	normal	white	three	sparse	tan	free	large	green	cone-oval	pointed	medium	darkgreen	heavy	verypitted	normal
208	GB-1057	7	N/A	593685	normal	typical	few	red	none	medium	three	present	present	yellow	darkyellow	heavy	normal	cream	three	tufted	tan	free	large	green	cone-oval	pointed	medium	darkgreen	heavy	verypitted	normal
209	GB-1058	5	N/A	593686	normal	typical	moderate	sunred	none	medium	three	present	present	yellow	darkyellow	heavy	normal	cream	three	tufted	tan	free	large	green	cone-oval	pointed	medium	darkgreen	heavy	verypitted	normal
210	GB-1059	12	N/A	593687	normal	typical	few	sunred	none	medium	three	present	present	yellow	darkyellow	heavy	normal	cream	three	tufted	tan	free	large	green	cone-oval	pointed	medium	darkgreen	heavy	pitted	normal
211	GB-1062	0	VF135 (MANNERS BAY)	608351	normal	typical	few	red	none	medium	mainvein	absent	reduced	yellow	darkyellow	medium	normal	white	three	tufted	green	free	large	green	cone-oval	pointed	medium	darkgreen	heavy	verypitted	normal
212	GB-1065	8	N/A	599427	normal	typical	few	sunred	none	medium	three	present	present	yellow	darkyellow	heavy	normal	white	three	sparse	green	free	large	green	cone-oval	pointed	medium	darkgreen	heavy	verypitted	normal
213	GB-1071	1	N 23 FROM ASHMOUNI	630063	normal	typical	few	sunred	none	medium	three	present	present	yellow	darkyellow	heavy	normal	white	three	tufted	tan	free	large	green	cone-oval	pointed	medium	darkgreen	heavy	verypitted	seg/off
214	GB-1072	0	N/A	630064	normal	typical	few	sunred	none	medium	three	present	present	yellow	darkyellow	heavy	protruding	cream	three	sparse	tan	free	large	green	oval	pointed	medium	darkgreen	heavy	verypitted	normal
215	GB-1075	1	5611 FROM PIMY 2111	630067	normal	typical	few	sunred	none	medium	three	present	present	yellow	darkyellow	heavy	normal	white	three	medium	green	free	large	green	cone-oval	pointed	medium	darkgreen	heavy	verypitted	normal
216	GB-1076	6	N/A	630068	normal	typical	few	sunred	none	medium	three	present	present	yellow	darkyellow	heavy	normal	white	three	sparse	green	free	large	green	oval	pointed	medium	darkgreen	heavy	verypitted	normal
217	GB-1081	10	N/A	630073	normal	typical	few	sunred	none	medium	three	present	present	yellow	darkyellow	heavy	normal	cream	three	sparse	tan	free	large	green	cone-oval	pointed	medium	darkgreen	heavy	verypitted	normal
218	GB-1086	9	928-FUADI	630078	normal	typical	few	sunred	none	medium	three	present	present	yellow	darkyellow	heavy	normal	cream	three	tufted	tan	free	large	green	cone-oval	moderatelypointed	medium	darkgreen	heavy	verypitted	normal
219	GB-1087	5	3719-FUADI-276	630079	normal	typical	few	sunred	none	medium	three	present	present	yellow	darkyellow	heavy	normal	cream	three	medium	tan	free	large	green	oval	pointed	medium	darkgreen	heavy	verypitted	cluster
220	GB-1093	2	N/A	630082	normal	typical	few	sunred	none	medium	three	present	present	yellow	darkyellow	heavy	normal	cream	three	sparse	tan	free	large	green	oval	pointed	medium	darkgreen	heavy	verypitted	normal
221	GB-1094	1	N/A	630083	normal	typical	seg/off	sunred	pilose	medium	three	present	present	yellow	darkyellow	heavy	normal	cream	three	sparse	tan	free	large	green	cone-oval	pointed	medium	darkgreen	heavy	verypitted	normal
222	GB-1097	2	N/A	630086	normal	typical	few	sunred	none	medium	three	present	present	yellow	darkyellow	heavy	normal	cream	three	seg/off	tan	free	large	green	cone-oval	pointed	medium	darkgreen	heavy	verypitted	normal
223	GB-1098	1	N/A	630087	normal	typical	few	sunred	none	medium	three	present	present	yellow	darkyellow	heavy	normal	cream	three	sparse	tan	free	large	green	cone-oval	pointed	medium	darkgreen	heavy	verypitted	cluster
224	GB-1099	3	N/A	630088	normal	typical	hairy	sunred	hairy	medium	three	present	reduced	seg/off	cream	none	normal	seg/off	four	high	tan	free	large	green	round	pointed	medium	green	medium	smooth	normal
225	GB-1102	1	N/A	630090	normal	typical	pilose	sunred	pilose	medium	mainvein	absent	reduced	yellow	darkyellow	heavy	normal	cream	three	medium	tan	free	large	green	cone-oval	pointed	medium	darkgreen	heavy	verypitted	cluster
226	GB-1103	1	N/A	630091	normal	typical	few	sunred	none	medium	three	present	present	yellow	darkyellow	heavy	normal	white	three	tufted	tan	free	large	green	cone-oval	pointed	medium	darkgreen	heavy	verypitted	cluster
227	GB-1109	1	N/A	630095	normal	typical	seg/off	sunred	seg/off	medium	mainvein	present	present	yellow	darkyellow	heavy	normal	cream	three	tufted	tan	free	large	green	cone-oval	pointed	medium	darkgreen	heavy	verypitted	cluster
228	GB-1111	1	N/A	630097	normal	typical	few	sunred	none	medium	three	present	present	yellow	darkyellow	heavy	normal	cream	three	sparse	tan	free	large	green	oval	pointed	medium	darkgreen	heavy	verypitted	cluster
229	GB-1113	2	N/A	630099	normal	typical	pilose	sunred	none	medium	mainvein	present	present	yellow	darkyellow	heavy	normal	cream	three	tufted	tan	free	large	green	cone-oval	pointed	medium	darkgreen	heavy	verypitted	cluster
230	GB-1114	2	N/A	630100	normal	typical	pilose	sunred	pilose	medium	three	present	present	yellow	darkyellow	heavy	normal	white	three	sparse	offwhite	free	large	green	cone	pointed	medium	darkgreen	heavy	verypitted	normal
231	GB-1116	1	N/A	630102	normal	typical	few	sunred	none	medium	three	present	present	yellow	darkyellow	heavy	normal	white	three	sparse	tan	free	large	green	cone-oval	pointed	medium	darkgreen	heavy	verypitted	normal
232	GB-1117	1	N/A	630103	stovepipe	typical	pilose	sunred	pilose	medium	three	present	reduced	yellow	darkyellow	heavy	normal	cream	three	sparse	tan	free	large	green	cone-oval	pointed	medium	darkgreen	heavy	verypitted	cluster
233	GB-1119	1	N/A	630105	normal	typical	seg/off	sunred	seg/off	medium	three	present	present	yellow	darkyellow	heavy	normal	cream	three	sparse	tan	free	large	green	cone-oval	pointed	medium	darkgreen	heavy	verypitted	cluster
234	GB-1120	1	N/A	630106	normal	typical	seg/off	sunred	seg/off	medium	three	present	present	yellow	darkyellow	heavy	normal	cream	three	tufted	tan	free	large	green	cone-oval	moderatelypointed	medium	darkgreen	heavy	verypitted	cluster
235	GB-1122	1	N/A	604248	normal	typical	few	sunred	none	medium	three	present	present	yellow	darkyellow	heavy	normal	cream	three	tufted	tan	free	large	green	cone-oval	pointed	medium	darkgreen	heavy	verypitted	normal
236	GB-1123	1	N/A	604249	normal	typical	moderate	sunred	seg/off	medium	three	present	present	yellow	darkyellow	heavy	normal	white	three	tufted	tan	free	large	green	cone-oval	pointed	medium	darkgreen	heavy	verypitted	normal
237	GB-1124	1	N/A	604250	normal	typical	few	sunred	none	medium	three	present	present	yellow	darkyellow	heavy	normal	cream	three	tufted	tan	free	large	green	cone-oval	pointed	medium	darkgreen	heavy	verypitted	normal
238	GB-1125	1	N/A	604251	normal	typical	moderate	sunred	none	medium	three	present	present	yellow	darkyellow	heavy	normal	cream	three	tufted	tan	free	large	green	cone-oval	moderatelypointed	medium	darkgreen	heavy	verypitted	normal
239	GB-1126	1	N/A	604252	normal	typical	few	sunred	none	medium	three	present	present	yellow	darkyellow	heavy	normal	cream	three	tufted	tan	free	large	green	cone-oval	pointed	medium	darkgreen	heavy	verypitted	normal
240	GB-1127	2	N/A	604253	normal	typical	pilose	sunred	pilose	medium	three	present	present	yellow	darkyellow	heavy	normal	cream	three	tufted	tan	free	large	green	cone-oval	pointed	medium	darkgreen	heavy	verypitted	normal
241	GB-1128	1	N/A	604254	normal	typical	few	sunred	none	medium	three	absent	absent	yellow	darkyellow	heavy	normal	cream	three	sparse	tan	free	large	green	cone-oval	pointed	medium	darkgreen	heavy	verypitted	normal
242	GB-1129	1	N/A	604255	normal	typical	few	sunred	none	medium	three	present	present	yellow	darkyellow	heavy	normal	cream	three	sparse	tan	free	large	green	cone-oval	pointed	medium	darkgreen	heavy	verypitted	cluster
243	GB-1130	1	N/A	604256	normal	typical	few	sunred	none	medium	three	present	present	yellow	darkyellow	heavy	normal	cream	three	sparse	tan	free	large	green	cone-oval	pointed	medium	darkgreen	heavy	verypitted	cluster
244	GB-1131	1	N/A	604257	normal	typical	few	sunred	none	medium	three	present	present	yellow	darkyellow	heavy	normal	cream	three	sparse	tan	free	large	green	cone-oval	pointed	medium	darkgreen	heavy	verypitted	normal
245	GB-1132	1	N/A	604258	normal	typical	few	sunred	none	medium	three	reduced	reduced	yellow	darkyellow	heavy	normal	cream	three	sparse	tan	free	large	green	cone-oval	pointed	medium	darkgreen	heavy	verypitted	normal
246	GB-1133	1	N/A	604259	normal	typical	few	sunred	none	medium	three	present	present	yellow	darkyellow	heavy	normal	white	three	sparse	tan	free	large	green	cone-oval	pointed	medium	darkgreen	heavy	verypitted	normal
247	GB-1134	1	N/A	604260	normal	typical	moderate	sunred	none	medium	three	present	absent	yellow	darkyellow	heavy	normal	cream	three	sparse	tan	free	large	green	cone-oval	pointed	medium	darkgreen	heavy	verypitted	normal
248	GB-1135	1	N/A	604261	normal	typical	moderate	sunred	none	medium	three	present	present	yellow	darkyellow	heavy	normal	cream	three	sparse	tan	free	large	green	cone-oval	pointed	medium	darkgreen	heavy	verypitted	normal
249	GB-1136	1	N/A	604262	normal	typical	few	sunred	none	medium	three	present	present	yellow	darkyellow	heavy	normal	cream	three	tufted	tan	free	large	green	cone-oval	pointed	medium	darkgreen	heavy	verypitted	normal
250	GB-1137	1	N/A	604263	normal	typical	few	sunred	none	medium	three	present	present	yellow	darkyellow	heavy	protruding	cream	three	tufted	green	free	large	green	cone-oval	pointed	medium	darkgreen	heavy	verypitted	normal
251	GB-1138	1	N/A	604264	normal	typical	moderate	sunred	none	medium	three	present	present	yellow	darkyellow	heavy	normal	white	three	tufted	tan	free	large	green	cone-oval	pointed	medium	darkgreen	heavy	pitted	normal
252	GB-1139	1	N/A	604265	normal	typical	moderate	sunred	none	medium	three	present	present	yellow	darkyellow	heavy	protruding	white	three	sparse	tan	free	large	green	cone-oval	pointed	medium	darkgreen	heavy	pitted	normal
253	GB-1141	2	N/A	604267	normal	typical	few	sunred	none	medium	three	present	reduced	yellow	darkyellow	heavy	protruding	cream	three	tufted	tan	free	large	green	cone-oval	pointed	medium	darkgreen	heavy	verypitted	normal
254	GB-1142	1	N/A	604268	normal	typical	moderate	sunred	none	medium	three	present	reduced	yellow	darkyellow	heavy	normal	cream	three	sparse	tan	free	large	green	cone-oval	pointed	medium	darkgreen	heavy	verypitted	normal
255	GB-1143	2	N/A	604269	normal	typical	few	sunred	none	medium	three	absent	absent	yellow	darkyellow	heavy	normal	white	three	sparse	tan	free	large	green	cone-oval	pointed	medium	darkgreen	heavy	verypitted	normal
256	GB-1144	1	N/A	604270	normal	typical	few	sunred	none	medium	three	present	present	yellow	darkyellow	heavy	normal	white	three	sparse	tan	free	large	green	cone-oval	pointed	medium	darkgreen	heavy	verypitted	normal
257	GB-1145	2	N/A	604271	normal	typical	few	sunred	none	medium	three	present	present	yellow	darkyellow	heavy	normal	cream	three	sparse	tan	free	large	green	cone-oval	pointed	medium	darkgreen	heavy	verypitted	normal
258	GB-1146	1	N/A	604272	normal	typical	few	sunred	pilose	medium	three	present	present	yellow	darkyellow	heavy	normal	cream	three	sparse	tan	free	large	green	cone-oval	pointed	medium	darkgreen	heavy	verypitted	normal
259	GB-1148	1	N/A	604274	normal	typical	pilose	sunred	pilose	medium	three	present	present	yellow	darkyellow	heavy	normal	cream	three	tufted	tan	free	large	green	cone-oval	pointed	medium	darkgreen	heavy	pitted	normal
260	GB-1151	1	N/A	604277	normal	typical	pilose	sunred	pilose	medium	three	present	present	yellow	darkyellow	heavy	normal	cream	three	tufted	tan	free	large	green	cone-oval	pointed	medium	darkgreen	heavy	verypitted	cluster
261	GB-1153	1	N/A	604279	normal	typical	few	sunred	none	medium	three	present	present	yellow	darkyellow	heavy	normal	cream	three	tufted	tan	free	large	green	cone-oval	pointed	medium	darkgreen	heavy	verypitted	normal
262	GB-1154	2	N/A	604280	normal	typical	few	sunred	none	medium	three	present	present	yellow	darkyellow	heavy	normal	cream	three	medium	tan	free	large	green	round	pointed	medium	darkgreen	heavy	pitted	normal
263	GB-1155	2	N/A	604281	normal	typical	few	sunred	none	medium	three	present	reduced	yellow	darkyellow	heavy	normal	cream	three	sparse	green	free	large	green	cone-oval	moderatelypointed	medium	darkgreen	heavy	verypitted	normal
264	GB-1157	1	N/A	604283	normal	typical	few	sunred	none	medium	three	present	present	yellow	darkyellow	heavy	normal	white	three	sparse	tan	free	large	green	cone-oval	pointed	medium	darkgreen	heavy	verypitted	normal
265	GB-1158	1	N/A	604284	normal	typical	few	sunred	none	medium	three	present	present	yellow	darkyellow	heavy	protruding	white	three	sparse	tan	free	large	green	cone-oval	pointed	medium	darkgreen	heavy	verypitted	normal
266	GB-1159	1	N/A	604285	normal	typical	moderate	sunred	none	medium	three	present	present	yellow	darkyellow	heavy	protruding	cream	three	sparse	tan	free	large	green	cone-oval	pointed	medium	darkgreen	heavy	verypitted	normal
267	GB-1160	1	N/A	604286	normal	typical	few	sunred	none	medium	three	present	present	yellow	darkyellow	heavy	normal	white	three	sparse	tan	free	large	green	cone-oval	moderatelypointed	medium	darkgreen	heavy	verypitted	normal
268	GB-1161	1	N/A	604287	normal	typical	few	sunred	none	medium	three	present	present	yellow	darkyellow	heavy	normal	white	three	sparse	tan	free	large	green	cone-oval	moderatelypointed	medium	darkgreen	heavy	verypitted	normal
269	GB-1162	1	N/A	604288	normal	typical	few	sunred	none	medium	three	present	present	yellow	darkyellow	heavy	normal	white	three	tufted	tan	free	large	green	cone-oval	pointed	medium	darkgreen	heavy	verypitted	normal
270	GB-1163	1	N/A	604289	normal	typical	few	sunred	none	medium	three	present	present	yellow	darkyellow	heavy	normal	cream	three	sparse	tan	free	large	green	cone-oval	pointed	medium	darkgreen	heavy	verypitted	cluster
271	GB-1165	1	N/A	604291	normal	typical	few	sunred	none	medium	three	present	present	yellow	darkyellow	heavy	normal	white	three	sparse	tan	free	large	green	cone-oval	pointed	medium	darkgreen	heavy	verypitted	normal
272	GB-1166	1	N/A	604292	normal	typical	few	sunred	none	medium	three	present	present	yellow	darkyellow	heavy	normal	white	three	sparse	tan	free	large	green	cone-oval	pointed	medium	darkgreen	heavy	verypitted	normal
273	GB-1167	1	N/A	604293	normal	typical	few	sunred	none	medium	three	present	present	yellow	darkyellow	heavy	normal	white	three	sparse	green	free	large	green	cone-oval	pointed	medium	darkgreen	heavy	verypitted	normal
274	GB-1168	1	N/A	604294	normal	typical	few	sunred	none	medium	three	present	present	yellow	darkyellow	heavy	normal	white	three	sparse	tan	free	large	green	cone-oval	pointed	medium	darkgreen	heavy	verypitted	normal
275	GB-1169	1	N/A	604295	normal	typical	few	sunred	none	medium	three	present	present	yellow	darkyellow	heavy	normal	white	three	sparse	tan	free	large	green	cone-oval	pointed	medium	darkgreen	heavy	verypitted	normal
276	GB-1170	1	N/A	604296	normal	typical	few	sunred	none	medium	three	present	present	yellow	darkyellow	heavy	normal	white	three	sparse	green	free	large	green	cone-oval	pointed	medium	darkgreen	heavy	verypitted	normal
277	GB-1171	1	N/A	604297	normal	typical	few	sunred	none	medium	three	present	present	yellow	darkyellow	heavy	protruding	cream	three	tufted	tan	free	large	green	cone-oval	pointed	medium	darkgreen	heavy	verypitted	normal
278	GB-1172	1	N/A	604298	normal	typical	few	sunred	none	medium	three	present	present	yellow	darkyellow	heavy	normal	cream	three	sparse	tan	free	large	green	cone-oval	pointed	medium	darkgreen	heavy	verypitted	normal
279	GB-1174	1	N/A	604300	normal	typical	few	sunred	none	medium	three	present	present	yellow	darkyellow	heavy	normal	white	three	tufted	tan	free	large	green	cone-oval	pointed	medium	darkgreen	heavy	verypitted	normal
280	GB-1175	1	N/A	604301	normal	typical	few	sunred	none	medium	three	reduced	absent	yellow	darkyellow	heavy	normal	cream	three	tufted	tan	free	large	green	cone-oval	pointed	medium	darkgreen	heavy	verypitted	normal
281	GB-1176	1	N/A	604302	normal	typical	moderate	sunred	none	medium	three	present	present	yellow	darkyellow	heavy	normal	cream	three	sparse	tan	free	large	green	cone-oval	pointed	medium	darkgreen	heavy	verypitted	normal
282	GB-1177	1	N/A	604303	normal	typical	few	sunred	none	medium	three	present	present	yellow	darkyellow	heavy	normal	cream	three	sparse	tan	free	large	green	cone-oval	pointed	medium	darkgreen	heavy	verypitted	normal
283	GB-1179	1	N/A	604305	normal	typical	few	sunred	none	medium	three	present	present	yellow	darkyellow	heavy	protruding	cream	three	sparse	tan	free	large	green	cone-oval	pointed	medium	darkgreen	heavy	verypitted	normal
284	GB-1180	1	N/A	604306	normal	typical	few	sunred	none	medium	three	present	present	yellow	darkyellow	heavy	normal	cream	three	sparse	tan	free	large	green	cone-oval	pointed	medium	darkgreen	heavy	verypitted	normal
285	GB-1182	2	N/A	604308	normal	typical	few	sunred	none	medium	three	present	present	yellow	darkyellow	heavy	normal	cream	three	sparse	tan	free	large	green	cone-oval	pointed	medium	darkgreen	heavy	verypitted	normal
286	GB-1183	1	N/A	604309	normal	typical	few	sunred	none	medium	three	present	present	yellow	darkyellow	heavy	normal	cream	three	sparse	tan	free	large	green	cone-oval	pointed	medium	darkgreen	heavy	verypitted	normal
287	GB-1184	1	N/A	604310	normal	typical	few	sunred	none	medium	three	present	present	yellow	darkyellow	heavy	normal	white	three	sparse	tan	free	large	green	cone-oval	pointed	medium	darkgreen	heavy	verypitted	normal
288	GB-1186	1	N/A	604312	normal	typical	few	sunred	none	medium	three	present	present	yellow	darkyellow	heavy	normal	white	three	sparse	tan	free	large	green	cone-oval	pointed	medium	darkgreen	heavy	verypitted	normal
289	GB-1187	3	N/A	604313	normal	typical	few	sunred	none	medium	three	present	present	yellow	darkyellow	heavy	normal	cream	three	sparse	tan	free	large	green	cone	pointed	medium	darkgreen	heavy	pitted	normal
290	GB-1188	1	N/A	604314	normal	typical	few	sunred	none	medium	three	present	present	yellow	darkyellow	heavy	normal	white	three	sparse	tan	free	large	green	cone-oval	pointed	medium	darkgreen	heavy	pitted	normal
291	GB-1189	1	N/A	604315	normal	typical	few	sunred	none	medium	three	present	present	yellow	darkyellow	heavy	normal	cream	three	sparse	tan	free	large	green	cone-oval	moderatelypointed	medium	darkgreen	heavy	verypitted	normal
292	GB-1190	1	N/A	604316	normal	typical	few	sunred	none	medium	three	present	present	yellow	darkyellow	heavy	normal	white	three	sparse	tan	free	large	green	cone-oval	pointed	medium	darkgreen	heavy	pitted	normal
293	GB-1191	1	N/A	604317	normal	typical	few	sunred	none	medium	three	present	present	yellow	darkyellow	heavy	normal	white	three	sparse	tan	free	large	green	cone-oval	pointed	medium	darkgreen	heavy	verypitted	normal
294	GB-1192	1	N/A	604318	normal	typical	few	sunred	none	medium	three	present	present	yellow	darkyellow	heavy	normal	cream	three	tufted	tan	free	large	green	cone-oval	pointed	medium	darkgreen	heavy	pitted	normal
295	GB-1193	1	N/A	604319	normal	typical	few	sunred	none	medium	three	present	present	yellow	darkyellow	heavy	normal	cream	three	sparse	tan	free	large	green	cone-oval	pointed	medium	darkgreen	heavy	verypitted	normal
296	GB-1194	1	N/A	604320	normal	typical	few	sunred	none	medium	three	present	present	yellow	darkyellow	heavy	normal	cream	three	sparse	tan	free	large	green	cone-oval	pointed	medium	darkgreen	heavy	verypitted	normal
297	GB-1195	1	N/A	604321	normal	typical	few	sunred	none	medium	three	present	present	yellow	darkyellow	heavy	normal	cream	three	sparse	tan	free	large	green	cone-oval	pointed	medium	darkgreen	heavy	verypitted	normal
298	GB-1196	1	N/A	604322	normal	typical	few	sunred	none	medium	three	present	present	yellow	darkyellow	heavy	normal	cream	three	sparse	tan	free	large	green	cone-oval	pointed	medium	darkgreen	heavy	verypitted	normal
299	GB-1197	1	N/A	604323	normal	typical	few	sunred	none	medium	three	present	present	yellow	darkyellow	heavy	normal	cream	three	sparse	tan	free	large	green	cone-oval	pointed	medium	darkgreen	heavy	verypitted	normal
300	GB-1198	1	N/A	604324	normal	typical	few	sunred	none	medium	three	present	present	yellow	darkyellow	heavy	normal	cream	three	tufted	tan	free	large	green	cone-oval	pointed	medium	darkgreen	heavy	verypitted	normal
301	GB-1199	1	N/A	604325	normal	typical	moderate	sunred	none	medium	three	present	present	yellow	darkyellow	heavy	normal	cream	three	sparse	tan	free	large	green	cone-oval	pointed	medium	darkgreen	heavy	pitted	normal
302	GB-1200	1	N/A	604326	normal	typical	few	sunred	none	medium	three	present	present	yellow	darkyellow	heavy	normal	cream	three	sparse	tan	free	large	green	cone-oval	pointed	medium	darkgreen	heavy	verypitted	normal
303	GB-1201	1	N/A	604327	normal	typical	few	sunred	none	medium	three	present	present	yellow	darkyellow	heavy	normal	cream	three	sparse	tan	free	large	green	cone-oval	pointed	medium	darkgreen	heavy	verypitted	normal
304	GB-1202	1	N/A	604328	normal	typical	few	sunred	none	medium	three	present	present	yellow	darkyellow	heavy	normal	cream	three	sparse	tan	free	large	green	cone-oval	pointed	medium	darkgreen	heavy	verypitted	normal
305	GB-1203	1	N/A	604329	normal	typical	few	sunred	none	medium	three	present	present	yellow	darkyellow	heavy	normal	cream	three	tufted	tan	free	large	green	cone-oval	moderatelypointed	medium	darkgreen	heavy	verypitted	normal
306	GB-1204	1	N/A	604330	normal	typical	few	sunred	none	medium	three	present	present	yellow	darkyellow	heavy	normal	cream	three	sparse	tan	free	large	green	cone-oval	pointed	medium	darkgreen	heavy	verypitted	cluster
307	GB-1205	1	N/A	604331	normal	typical	few	sunred	none	medium	three	present	present	yellow	darkyellow	heavy	normal	cream	three	tufted	tan	free	large	green	cone-oval	pointed	medium	darkgreen	heavy	verypitted	normal
308	GB-1206	1	N/A	604333	normal	typical	few	sunred	none	medium	three	present	present	yellow	darkyellow	heavy	normal	white	three	sparse	green	free	large	green	cone-oval	pointed	medium	darkgreen	heavy	pitted	normal
309	GB-1207	1	N/A	604334	normal	typical	few	sunred	none	medium	three	present	present	yellow	darkyellow	heavy	normal	white	three	sparse	tan	free	large	green	cone-oval	pointed	large	darkgreen	heavy	verypitted	normal
310	GB-1208	1	N/A	604335	normal	typical	few	sunred	none	large	three	present	present	yellow	darkyellow	heavy	normal	cream	three	sparse	tan	free	large	green	cone-oval	pointed	medium	darkgreen	heavy	verypitted	normal
311	GB-1209	1	N/A	604336	normal	typical	few	sunred	none	medium	three	present	present	yellow	darkyellow	heavy	normal	white	three	sparse	tan	free	large	green	cone-oval	pointed	medium	darkgreen	heavy	verypitted	normal
312	GB-1210	1	N/A	604337	normal	typical	few	sunred	none	medium	three	present	present	yellow	darkyellow	heavy	normal	white	three	sparse	tan	free	large	green	oval	pointed	medium	darkgreen	heavy	verypitted	normal
313	GB-1211	1	N/A	604338	normal	typical	few	sunred	none	medium	three	present	present	yellow	darkyellow	heavy	normal	white	three	tufted	tan	free	large	green	cone-oval	pointed	medium	darkgreen	heavy	verypitted	normal
314	GB-1212	1	N/A	604339	normal	typical	few	sunred	none	medium	three	present	present	yellow	darkyellow	heavy	normal	white	three	medium	tan	free	large	green	cone-oval	pointed	medium	darkgreen	heavy	verypitted	normal
315	GB-1213	1	N/A	604340	normal	typical	few	sunred	none	medium	three	present	present	yellow	darkyellow	heavy	normal	white	three	sparse	tan	free	large	green	cone-oval	pointed	medium	darkgreen	heavy	verypitted	normal
316	GB-1214	1	N/A	604341	normal	typical	few	sunred	none	medium	three	present	present	yellow	darkyellow	heavy	normal	cream	three	sparse	tan	free	large	green	cone-oval	pointed	medium	darkgreen	heavy	verypitted	normal
317	GB-1215	1	N/A	604342	normal	typical	few	sunred	none	medium	three	present	present	yellow	darkyellow	heavy	normal	cream	three	tufted	green	free	large	green	cone-oval	moderatelypointed	medium	darkgreen	heavy	verypitted	normal
318	GB-1216	1	N/A	604343	normal	typical	few	sunred	none	medium	three	present	present	yellow	darkyellow	heavy	normal	cream	three	tufted	tan	free	large	green	cone-oval	moderatelypointed	medium	darkgreen	heavy	verypitted	normal
319	GB-1217	1	N/A	604344	normal	typical	few	sunred	none	medium	mainvein	present	present	yellow	darkyellow	heavy	normal	cream	three	tufted	tan	free	large	green	cone-oval	moderatelypointed	medium	darkgreen	heavy	verypitted	normal
320	GB-1218	1	N/A	604345	normal	typical	few	sunred	none	medium	three	present	present	yellow	darkyellow	heavy	normal	white	three	sparse	tan	free	large	green	cone-oval	pointed	medium	darkgreen	heavy	verypitted	normal
321	GB-1220	1	N/A	604347	normal	typical	few	sunred	none	medium	three	present	present	yellow	darkyellow	heavy	normal	cream	three	sparse	tan	free	large	green	oval	pointed	medium	darkgreen	heavy	verypitted	normal
322	GB-1222	1	N/A	604349	normal	typical	few	sunred	none	medium	three	present	present	yellow	darkyellow	heavy	normal	cream	three	sparse	tan	free	large	green	cone-oval	pointed	medium	darkgreen	heavy	verypitted	normal
323	GB-1223	1	N/A	604350	normal	typical	few	sunred	none	medium	three	present	present	yellow	darkyellow	heavy	protruding	cream	three	sparse	tan	free	large	green	cone-oval	pointed	medium	darkgreen	heavy	verypitted	normal
324	GB-1224	1	N/A	604351	normal	typical	few	sunred	none	medium	three	present	present	yellow	darkyellow	heavy	protruding	white	three	sparse	tan	free	large	green	cone-oval	pointed	medium	darkgreen	heavy	verypitted	normal
325	GB-1225	2	N/A	604352	normal	typical	few	sunred	none	medium	three	present	present	yellow	darkyellow	heavy	protruding	cream	three	sparse	tan	free	large	green	cone-oval	pointed	medium	darkgreen	heavy	verypitted	normal
326	GB-1227	1	N/A	604354	normal	typical	few	sunred	none	medium	three	present	present	yellow	darkyellow	heavy	protruding	cream	three	sparse	tan	free	large	green	cone-oval	pointed	medium	darkgreen	heavy	verypitted	normal
327	GB-1228	1	N/A	604355	normal	typical	few	sunred	none	medium	three	present	present	yellow	darkyellow	heavy	normal	cream	three	tufted	tan	free	large	green	cone-oval	moderatelypointed	medium	darkgreen	heavy	verypitted	normal
328	GB-1229	2	N/A	604356	normal	typical	few	sunred	none	medium	three	present	present	yellow	darkyellow	heavy	normal	white	three	sparse	tan	free	large	green	cone-oval	moderatelypointed	medium	darkgreen	heavy	verypitted	normal
329	GB-1230	1	N/A	604357	normal	typical	few	sunred	none	medium	three	present	present	yellow	darkyellow	heavy	normal	cream	three	tufted	tan	free	large	green	cone-oval	moderatelypointed	medium	darkgreen	heavy	verypitted	normal
330	GB-1231	1	N/A	604358	normal	typical	few	sunred	none	medium	three	present	present	yellow	darkyellow	heavy	normal	cream	three	sparse	tan	free	large	green	cone-oval	moderatelypointed	medium	darkgreen	heavy	verypitted	normal
331	GB-1232	1	N/A	604359	normal	typical	few	sunred	none	medium	three	present	present	yellow	darkyellow	heavy	normal	cream	three	tufted	tan	free	large	green	cone-oval	moderatelypointed	medium	darkgreen	heavy	verypitted	normal
332	GB-1233	1	N/A	604360	normal	typical	few	sunred	none	medium	three	present	present	yellow	darkyellow	heavy	normal	cream	three	sparse	tan	free	large	green	cone-oval	pointed	medium	darkgreen	heavy	verypitted	normal
333	GB-1234	8	N/A	604361	normal	typical	few	sunred	none	medium	mainvein	present	present	yellow	darkyellow	heavy	protruding	cream	three	sparse	tan	free	large	green	cone-oval	moderatelypointed	medium	darkgreen	heavy	verypitted	normal
334	GB-1235	1	N/A	604362	normal	typical	few	sunred	none	medium	three	present	present	yellow	darkyellow	heavy	normal	cream	three	tufted	tan	free	large	green	cone-oval	moderatelypointed	medium	darkgreen	heavy	verypitted	normal
335	GB-1239	1	N/A	604366	normal	typical	few	sunred	none	medium	three	present	present	yellow	darkyellow	heavy	protruding	white	three	sparse	tan	free	large	green	cone-oval	moderatelypointed	medium	darkgreen	heavy	verypitted	normal
336	GB-1240	1	N/A	604367	normal	typical	few	sunred	none	medium	three	present	present	yellow	darkyellow	heavy	normal	cream	three	sparse	tan	free	large	green	cone-oval	moderatelypointed	medium	darkgreen	heavy	verypitted	normal
337	GB-1241	2	N/A	604368	normal	typical	few	sunred	none	medium	three	present	present	yellow	darkyellow	heavy	protruding	cream	three	sparse	tan	free	large	green	cone-oval	moderatelypointed	medium	darkgreen	heavy	verypitted	normal
338	GB-1242	1	N/A	604369	normal	typical	few	sunred	none	medium	three	present	present	yellow	darkyellow	heavy	protruding	white	three	sparse	tan	free	large	green	cone-oval	moderatelypointed	medium	darkgreen	heavy	verypitted	normal
339	GB-1243	1	N/A	604370	normal	typical	few	sunred	none	medium	three	present	present	yellow	darkyellow	heavy	protruding	white	three	sparse	tan	free	large	green	cone	moderatelypointed	medium	darkgreen	heavy	verypitted	normal
340	GB-1244	1	N/A	604371	normal	typical	few	sunred	none	medium	three	present	present	yellow	darkyellow	heavy	protruding	cream	three	sparse	tan	free	large	green	cone-oval	moderatelypointed	medium	darkgreen	heavy	verypitted	normal
341	GB-1245	1	N/A	604372	normal	typical	few	sunred	none	medium	three	present	present	yellow	darkyellow	heavy	protruding	white	three	sparse	tan	free	large	green	cone-oval	moderatelypointed	medium	darkgreen	heavy	verypitted	normal
342	GB-1246	2	N/A	604373	normal	typical	few	sunred	none	medium	three	present	present	yellow	darkyellow	heavy	protruding	cream	three	sparse	tan	free	large	green	cone	moderatelypointed	medium	darkgreen	heavy	verypitted	normal
343	GB-1247	1	N/A	604374	normal	typical	few	sunred	none	medium	three	present	present	yellow	darkyellow	heavy	normal	white	three	sparse	tan	free	large	green	cone-oval	moderatelypointed	medium	darkgreen	heavy	verypitted	normal
344	GB-1248	1	N/A	604375	normal	typical	few	sunred	none	medium	three	present	present	seg/off	darkyellow	heavy	normal	white	three	sparse	tan	free	large	green	cone-oval	moderatelypointed	medium	darkgreen	heavy	verypitted	normal
345	GB-1249	1	N/A	604376	normal	typical	few	sunred	none	medium	three	present	present	yellow	darkyellow	heavy	normal	white	three	sparse	tan	free	large	green	cone-oval	moderatelypointed	medium	darkgreen	heavy	verypitted	normal
346	GB-1250	1	N/A	604377	normal	typical	few	sunred	none	medium	three	present	absent	yellow	darkyellow	heavy	normal	white	three	tufted	tan	free	large	green	cone-oval	moderatelypointed	medium	darkgreen	heavy	verypitted	normal
347	GB-1251	1	N/A	604378	normal	typical	few	sunred	none	medium	three	present	present	yellow	darkyellow	heavy	normal	cream	three	sparse	tan	free	large	green	cone-oval	moderatelypointed	medium	darkgreen	heavy	verypitted	normal
348	GB-1252	1	N/A	604379	normal	typical	few	sunred	none	medium	mainvein	present	present	yellow	darkyellow	heavy	normal	cream	three	sparse	tan	free	large	green	cone-oval	pointed	medium	darkgreen	heavy	verypitted	normal
349	GB-1253	2	N/A	604380	normal	typical	moderate	sunred	pilose	medium	three	present	present	yellow	darkyellow	heavy	normal	cream	three	sparse	tan	free	large	green	cone-oval	pointed	medium	darkgreen	heavy	verypitted	normal
350	GB-1254	1	N/A	604381	normal	typical	few	sunred	none	medium	three	present	present	yellow	darkyellow	heavy	normal	white	three	sparse	tan	free	large	green	cone-oval	moderatelypointed	medium	darkgreen	heavy	verypitted	normal
351	GB-1255	1	N/A	604382	normal	typical	few	sunred	none	medium	three	present	present	yellow	darkyellow	heavy	protruding	white	three	sparse	tan	free	large	green	cone-oval	moderatelypointed	medium	darkgreen	heavy	verypitted	normal
352	GB-1256	8	N/A	604383	normal	typical	few	sunred	none	medium	three	present	present	yellow	darkyellow	heavy	normal	cream	three	sparse	tan	free	large	green	cone-oval	pointed	medium	darkgreen	heavy	verypitted	normal
353	GB-1257	3	N/A	604384	normal	typical	few	sunred	none	medium	three	present	present	yellow	darkyellow	heavy	protruding	cream	three	sparse	tan	free	large	green	cone-oval	pointed	medium	darkgreen	heavy	verypitted	normal
354	GB-1259	1	N/A	604386	normal	typical	few	sunred	none	medium	three	present	present	yellow	darkyellow	heavy	protruding	cream	three	sparse	tan	free	large	green	cone-oval	pointed	medium	darkgreen	seg/off	verypitted	normal
355	GB-1261	1	N/A	604388	normal	typical	few	sunred	none	medium	three	present	present	yellow	darkyellow	heavy	protruding	cream	three	sparse	tan	free	large	green	cone-oval	moderatelypointed	medium	darkgreen	heavy	verypitted	normal
356	GB-1262	1	N/A	604389	normal	typical	few	sunred	none	medium	three	present	present	yellow	darkyellow	heavy	normal	cream	three	sparse	tan	free	large	green	cone-oval	moderatelypointed	medium	darkgreen	heavy	verypitted	normal
357	GB-1264	1	N/A	604391	normal	typical	few	sunred	none	medium	three	present	present	yellow	darkyellow	heavy	normal	cream	three	sparse	tan	free	large	green	cone-oval	moderatelypointed	medium	darkgreen	heavy	verypitted	normal
358	GB-1265	1	N/A	604392	normal	typical	few	sunred	none	medium	three	present	present	yellow	darkyellow	heavy	normal	cream	three	sparse	tan	free	large	green	cone-oval	moderatelypointed	medium	darkgreen	heavy	verypitted	normal
359	GB-1266	1	N/A	604393	normal	typical	few	sunred	none	medium	three	present	present	yellow	darkyellow	heavy	normal	cream	three	sparse	green	free	large	sunred	cone-oval	blunt	medium	darkgreen	heavy	verypitted	normal
360	GB-1267	1	N/A	604394	normal	typical	few	sunred	none	medium	three	present	absent	yellow	darkyellow	heavy	normal	cream	three	sparse	tan	free	large	green	cone-oval	moderatelypointed	medium	darkgreen	heavy	verypitted	normal
361	GB-1268	1	N/A	604395	normal	typical	few	sunred	none	medium	three	present	present	yellow	darkyellow	heavy	normal	cream	three	tufted	tan	free	large	green	cone-oval	moderatelypointed	medium	darkgreen	heavy	verypitted	normal
362	GB-1269	1	N/A	604396	normal	typical	few	sunred	none	medium	three	present	present	yellow	darkyellow	heavy	normal	cream	three	sparse	tan	free	large	green	cone-oval	moderatelypointed	medium	darkgreen	heavy	verypitted	normal
363	GB-1271	1	N/A	604398	normal	typical	few	sunred	none	medium	three	present	present	yellow	darkyellow	heavy	normal	cream	three	sparse	tan	free	large	green	cone-oval	blunt	medium	darkgreen	heavy	verypitted	normal
364	GB-1272	1	N/A	604399	normal	typical	few	sunred	none	medium	three	present	present	yellow	darkyellow	heavy	normal	cream	three	sparse	green	free	large	green	cone-oval	blunt	medium	darkgreen	heavy	verypitted	normal
365	GB-1273	1	N/A	604400	normal	typical	few	sunred	none	medium	three	present	present	yellow	darkyellow	heavy	normal	cream	three	sparse	tan	free	large	green	cone	moderatelypointed	medium	darkgreen	heavy	verypitted	normal
366	GB-1274	1	N/A	604401	normal	typical	few	sunred	none	medium	mainvein	present	present	yellow	darkyellow	heavy	normal	cream	three	sparse	tan	free	large	green	cone-oval	moderatelypointed	medium	darkgreen	heavy	verypitted	normal
367	GB-1276	6	N/A	604403	normal	typical	few	sunred	none	medium	three	present	present	yellow	darkyellow	heavy	normal	white	three	sparse	tan	free	large	green	oval	pointed	medium	darkgreen	heavy	verypitted	normal
368	GB-1278	1	N/A	604405	normal	typical	few	sunred	none	medium	three	present	present	yellow	darkyellow	heavy	normal	cream	three	sparse	tan	free	large	green	oval	moderatelypointed	medium	darkgreen	heavy	verypitted	normal
369	GB-1280	1	N/A	604407	normal	typical	few	sunred	none	medium	three	present	present	yellow	darkyellow	heavy	normal	cream	three	sparse	tan	free	large	green	oval	pointed	medium	darkgreen	heavy	verypitted	normal
370	GB-1281	1	N/A	604408	normal	typical	few	sunred	none	medium	three	present	present	yellow	darkyellow	heavy	normal	cream	three	sparse	tan	free	large	green	cone-oval	moderatelypointed	medium	darkgreen	heavy	verypitted	normal
371	GB-1282	2	N/A	604409	normal	typical	few	sunred	none	medium	three	present	present	yellow	darkyellow	heavy	normal	cream	three	sparse	tan	free	large	green	cone-oval	moderatelypointed	medium	darkgreen	heavy	verypitted	normal
372	GB-1283	1	N/A	604410	normal	typical	few	sunred	none	medium	three	present	present	yellow	darkyellow	heavy	normal	cream	three	sparse	green	free	large	green	cone-oval	moderatelypointed	medium	darkgreen	heavy	verypitted	normal
373	GB-1285	1	N/A	604412	normal	typical	few	sunred	none	medium	three	present	present	yellow	darkyellow	heavy	normal	white	three	tufted	tan	free	large	green	cone-oval	moderatelypointed	medium	darkgreen	heavy	verypitted	normal
374	GB-1287	1	N/A	604414	normal	typical	few	sunred	none	medium	three	present	present	yellow	darkyellow	heavy	normal	white	three	sparse	tan	free	large	green	cone-oval	moderatelypointed	medium	darkgreen	heavy	verypitted	normal
375	GB-1288	1	N/A	604415	normal	typical	moderate	sunred	none	medium	three	present	present	yellow	darkyellow	heavy	normal	white	three	tufted	tan	free	large	green	cone-oval	pointed	medium	darkgreen	heavy	verypitted	normal
376	GB-1289	1	N/A	604416	normal	typical	moderate	sunred	none	medium	three	present	present	yellow	darkyellow	heavy	protruding	cream	three	sparse	tan	free	large	green	cone-oval	pointed	medium	darkgreen	heavy	verypitted	normal
377	GB-1290	1	N/A	604417	normal	typical	few	sunred	none	medium	three	present	reduced	yellow	darkyellow	heavy	normal	white	three	tufted	tan	free	large	green	cone-oval	pointed	medium	darkgreen	heavy	verypitted	normal
378	GB-1291	1	N/A	604418	normal	typical	few	sunred	none	medium	three	present	present	yellow	darkyellow	heavy	normal	cream	three	sparse	tan	free	large	green	cone-oval	pointed	medium	darkgreen	heavy	verypitted	normal
379	GB-1294	1	N/A	604421	normal	typical	few	sunred	none	medium	three	present	present	yellow	darkyellow	heavy	normal	cream	three	sparse	tan	free	large	green	cone-oval	pointed	medium	darkgreen	heavy	verypitted	normal
380	GB-1296	1	N/A	604423	normal	typical	few	sunred	none	medium	three	present	present	yellow	darkyellow	heavy	normal	white	three	sparse	tan	free	large	green	cone-oval	pointed	medium	darkgreen	heavy	pitted	normal
381	GB-1297	1	N/A	604424	normal	typical	few	sunred	none	medium	three	present	present	yellow	darkyellow	heavy	normal	cream	three	tufted	tan	free	large	green	cone-oval	pointed	medium	darkgreen	heavy	verypitted	normal
382	GB-1298	1	N/A	604425	normal	typical	few	sunred	none	medium	three	present	present	yellow	darkyellow	heavy	normal	cream	three	sparse	tan	free	large	green	cone-oval	pointed	medium	darkgreen	heavy	verypitted	normal
383	GB-1299	1	N/A	604426	normal	typical	few	sunred	none	medium	three	present	present	yellow	darkyellow	heavy	normal	cream	three	sparse	tan	free	large	green	cone-oval	pointed	medium	darkgreen	heavy	verypitted	normal
384	GB-1300	1	N/A	604427	normal	typical	few	sunred	none	medium	three	present	present	yellow	darkyellow	heavy	normal	cream	three	sparse	tan	free	large	green	cone-oval	pointed	medium	darkgreen	heavy	verypitted	normal
385	GB-1301	1	N/A	604428	normal	typical	few	sunred	none	medium	three	present	present	yellow	darkyellow	heavy	normal	cream	three	sparse	tan	free	large	green	cone-oval	pointed	medium	darkgreen	heavy	verypitted	normal
386	GB-1302	1	N/A	604429	normal	typical	few	sunred	none	medium	three	present	present	yellow	darkyellow	heavy	normal	cream	three	sparse	tan	free	large	green	cone-oval	pointed	medium	darkgreen	heavy	verypitted	normal
387	GB-1303	1	N/A	604430	normal	typical	few	sunred	none	medium	three	present	present	yellow	darkyellow	heavy	normal	cream	three	tufted	tan	free	large	green	cone-oval	pointed	medium	darkgreen	heavy	verypitted	normal
388	GB-1304	1	N/A	604431	normal	typical	few	sunred	none	medium	three	present	present	yellow	darkyellow	heavy	normal	cream	three	sparse	tan	free	large	green	cone-oval	pointed	medium	darkgreen	heavy	verypitted	normal
389	GB-1305	1	N/A	604432	normal	typical	few	sunred	none	medium	three	present	present	yellow	darkyellow	heavy	normal	cream	three	tufted	tan	free	large	green	cone-oval	pointed	medium	darkgreen	heavy	verypitted	normal
390	GB-1306	1	N/A	604433	normal	typical	moderate	sunred	none	medium	three	present	present	yellow	darkyellow	heavy	normal	cream	three	sparse	tan	free	large	green	cone-oval	pointed	medium	darkgreen	heavy	verypitted	normal
391	GB-1307	1	N/A	604434	normal	typical	few	sunred	none	medium	three	present	present	yellow	darkyellow	heavy	normal	cream	three	sparse	tan	free	large	green	cone-oval	pointed	medium	darkgreen	heavy	verypitted	normal
392	GB-1308	1	N/A	604435	normal	typical	few	sunred	none	medium	three	present	present	yellow	darkyellow	heavy	normal	white	three	sparse	tan	free	large	green	cone-oval	pointed	medium	darkgreen	heavy	verypitted	normal
393	GB-1309	1	N/A	604436	normal	typical	few	sunred	none	medium	three	present	present	yellow	darkyellow	heavy	normal	cream	three	sparse	tan	free	large	green	cone-oval	pointed	medium	darkgreen	heavy	verypitted	normal
394	GB-1310	1	N/A	604437	normal	typical	few	sunred	none	medium	three	present	present	yellow	darkyellow	heavy	normal	cream	three	sparse	tan	free	large	green	cone-oval	pointed	medium	darkgreen	heavy	verypitted	normal
395	GB-1311	1	N/A	604438	normal	typical	few	sunred	none	medium	three	present	present	yellow	darkyellow	heavy	normal	cream	three	sparse	tan	free	large	green	cone-oval	pointed	medium	darkgreen	heavy	verypitted	normal
396	GB-1313	1	N/A	604440	normal	typical	few	sunred	none	medium	three	present	present	yellow	darkyellow	heavy	protruding	cream	three	sparse	green	free	large	green	cone-oval	moderatelypointed	medium	darkgreen	heavy	verypitted	normal
397	GB-1315	1	N/A	604442	normal	typical	few	sunred	none	medium	three	present	present	yellow	darkyellow	heavy	normal	cream	three	sparse	green	free	large	green	cone-oval	pointed	medium	darkgreen	heavy	pitted	normal
398	GB-1316	1	N/A	604443	normal	typical	few	sunred	none	medium	three	present	present	yellow	darkyellow	heavy	normal	cream	three	sparse	tan	free	large	green	cone-oval	moderatelypointed	medium	darkgreen	heavy	verypitted	normal
399	GB-1319	1	N/A	604446	normal	typical	few	sunred	none	medium	three	present	present	yellow	darkyellow	heavy	normal	cream	three	tufted	tan	free	large	green	cone-oval	pointed	medium	darkgreen	heavy	pitted	normal
400	GB-1323	5	N/A	604450	normal	typical	few	sunred	none	medium	three	present	present	yellow	darkyellow	heavy	normal	white	three	sparse	tan	free	large	green	cone-oval	pointed	medium	darkgreen	heavy	verypitted	normal
401	GB-1330	1	N/A	604457	normal	typical	seg/off	sunred	none	medium	three	present	present	yellow	darkyellow	heavy	protruding	cream	three	sparse	green	free	large	green	cone-oval	pointed	medium	darkgreen	heavy	verypitted	normal
402	GB-1331	1	N/A	604458	normal	typical	few	sunred	none	medium	three	present	present	yellow	darkyellow	heavy	protruding	white	three	tufted	tan	free	large	green	cone-oval	pointed	medium	darkgreen	heavy	verypitted	normal
403	GB-1332	1	N/A	604459	normal	typical	few	sunred	none	medium	three	present	present	yellow	darkyellow	heavy	protruding	cream	three	tufted	tan	free	large	green	cone-oval	moderatelypointed	medium	darkgreen	heavy	verypitted	normal
404	GB-1334	12	GIZA 67 (??)	630108	normal	typical	moderate	sunred	none	medium	two	present	present	yellow	darkyellow	heavy	normal	cream	three	tufted	tan	free	large	green	cone-oval	pointed	medium	darkgreen	heavy	pitted	normal
405	GB-1335	14	GIZA 70 (??)	630109	normal	typical	few	sunred	none	medium	mainvein	present	reduced	yellow	darkyellow	heavy	normal	cream	three	tufted	tan	free	large	green	cone-oval	pointed	medium	darkgreen	heavy	verypitted	normal
406	GB-1336	20	GIZA 75 (??)	630110	normal	typical	few	sunred	none	medium	three	present	present	yellow	darkyellow	heavy	protruding	cream	three	medium	green	free	large	green	cone-oval	pointed	medium	darkgreen	heavy	verypitted	normal
407	GB-1337	15	GIZA 80 (??)	630111	normal	typical	few	sunred	none	medium	three	present	present	yellow	darkyellow	heavy	protruding	cream	three	tufted	tan	free	large	green	oval	pointed	medium	darkgreen	heavy	verypitted	normal
408	GB-1338	12	GIZA 83 (??)	630112	normal	typical	few	sunred	none	medium	three	present	present	yellow	darkyellow	heavy	protruding	cream	three	tufted	tan	free	large	green	oval	pointed	medium	darkgreen	heavy	pitted	normal
409	GB-1339	8	N/A	613118	normal	typical	few	sunred	none	medium	mainvein	present	present	yellow	darkyellow	heavy	normal	white	three	sparse	tan	free	large	green	cone-oval	moderatelypointed	medium	darkgreen	heavy	verypitted	normal
410	GB-1340	8	N/A	613119	normal	typical	few	sunred	none	medium	seg/off	absent	absent	yellow	darkyellow	heavy	normal	white	three	tufted	tan	free	large	green	cone-oval	moderatelypointed	medium	darkgreen	heavy	pitted	normal
411	GB-1341	7	N/A	613120	normal	open	few	sunred	none	medium	mainvein	absent	absent	yellow	darkyellow	heavy	normal	white	three	tufted	tan	free	large	green	cone-oval	moderatelypointed	medium	darkgreen	heavy	verypitted	normal
412	GB-1342	9	N/A	613121	normal	open	few	sunred	none	medium	mainvein	absent	absent	yellow	darkyellow	heavy	normal	white	three	tufted	tan	free	large	green	cone-oval	moderatelypointed	medium	darkgreen	heavy	verypitted	normal
413	GB-1343	5	N/A	613122	normal	typical	few	sunred	none	medium	seg/off	absent	absent	yellow	darkyellow	heavy	normal	cream	three	tufted	tan	free	large	green	cone-oval	pointed	medium	darkgreen	heavy	verypitted	normal
414	GB-1344	8	N/A	613123	normal	open	few	sunred	none	medium	mainvein	reduced	reduced	yellow	darkyellow	heavy	normal	cream	three	sparse	tan	free	large	green	oval	moderatelypointed	medium	darkgreen	heavy	pitted	normal
415	GB-1345	1	N/A	630113	normal	typical	pilose	sunred	pilose	medium	three	present	present	yellow	darkyellow	heavy	normal	white	three	medium	green	free	large	green	cone-oval	moderatelypointed	medium	darkgreen	heavy	pitted	cluster
416	GB-1347	1	N/A	630115	normal	typical	few	sunred	none	medium	three	present	present	yellow	darkyellow	heavy	normal	cream	three	sparse	tan	free	large	green	cone-oval	pointed	medium	darkgreen	heavy	verypitted	normal
417	GB-1348	1	N/A	630116	normal	typical	few	sunred	none	medium	three	present	present	yellow	darkyellow	heavy	normal	cream	three	sparse	green	free	large	green	cone-oval	pointed	medium	darkgreen	heavy	pitted	normal
418	GB-1349	1	N/A	630117	normal	typical	few	sunred	none	medium	three	present	present	yellow	darkyellow	heavy	normal	cream	three	sparse	green	free	large	green	cone-oval	pointed	medium	darkgreen	heavy	pitted	normal
419	GB-1350	0	N/A	630118	normal	typical	moderate	sunred	none	medium	three	present	present	yellow	darkyellow	heavy	protruding	cream	three	sparse	tan	free	large	green	oval	pointed	medium	darkgreen	heavy	verypitted	normal
420	GB-1352	0	N/A	630120	normal	typical	pilose	sunred	pilose	medium	mainvein	present	present	yellow	darkyellow	heavy	normal	white	three	tufted	tan	free	large	green	cone-oval	pointed	medium	darkgreen	heavy	verypitted	normal
421	GB-1353	0	N/A	630121	normal	typical	pilose	sunred	pilose	medium	mainvein	present	present	yellow	darkyellow	heavy	normal	white	three	sparse	green	free	large	green	cone-oval	pointed	medium	darkgreen	heavy	verypitted	normal
422	GB-1354	0	N/A	630122	normal	typical	pilose	sunred	pilose	medium	three	present	present	yellow	darkyellow	heavy	protruding	white	three	tufted	tan	free	large	green	cone-oval	pointed	medium	darkgreen	heavy	verypitted	normal
423	GB-1355	0	N/A	630123	normal	typical	pilose	sunred	pilose	medium	mainvein	present	present	yellow	darkyellow	heavy	normal	white	three	tufted	tan	free	large	green	cone-oval	pointed	medium	darkgreen	heavy	verypitted	normal
424	GB-1359	1	N/A	630127	normal	typical	moderate	sunred	none	medium	three	present	present	yellow	darkyellow	heavy	normal	cream	three	sparse	green	free	large	green	cone-oval	pointed	medium	darkgreen	heavy	pitted	normal
425	GB-1364	0	N/A	630132	normal	typical	pilose	sunred	pilose	medium	mainvein	present	present	yellow	darkyellow	heavy	normal	white	three	tufted	tan	free	large	green	cone-oval	pointed	medium	darkgreen	heavy	verypitted	normal
426	GB-1365	1	N/A	630133	normal	typical	few	sunred	none	medium	three	present	present	yellow	darkyellow	heavy	normal	cream	three	sparse	tan	free	large	green	cone-oval	pointed	medium	darkgreen	heavy	verypitted	normal
427	GB-1366	1	N/A	630134	normal	typical	few	sunred	none	medium	three	present	present	yellow	darkyellow	heavy	normal	cream	three	sparse	tan	free	large	green	cone-oval	pointed	medium	darkgreen	heavy	verypitted	normal
428	GB-1367	1	N/A	630135	normal	typical	seg/off	sunred	seg/off	medium	three	present	present	yellow	darkyellow	heavy	normal	cream	three	sparse	tan	free	large	green	cone-oval	moderatelypointed	medium	darkgreen	heavy	verypitted	seg/off
429	GB-1368	4	N/A	630136	normal	typical	seg/off	sunred	seg/off	medium	three	absent	absent	yellow	darkyellow	heavy	normal	cream	three	sparse	tan	free	large	green	oval	pointed	medium	darkgreen	heavy	verypitted	cluster
430	GB-1369	2	N/A	630137	normal	typical	few	sunred	none	medium	two	absent	reduced	yellow	darkyellow	heavy	normal	cream	three	medium	offwhite	free	large	green	cone-oval	moderatelypointed	medium	darkgreen	heavy	verypitted	cluster
431	GB-1370	1	N/A	630138	normal	typical	pilose	sunred	pilose	medium	three	present	present	yellow	darkyellow	heavy	protruding	cream	three	sparse	tan	free	large	green	cone-oval	pointed	medium	darkgreen	heavy	verypitted	cluster
432	GB-1371	1	N/A	630139	normal	typical	few	sunred	none	medium	three	present	present	yellow	darkyellow	heavy	normal	cream	three	sparse	green	free	large	green	cone-oval	pointed	medium	darkgreen	heavy	verypitted	normal
433	GB-1372	2	N/A	630140	normal	typical	few	sunred	none	medium	mainvein	present	present	yellow	darkyellow	heavy	normal	cream	three	tufted	offwhite	semikidney	large	green	cone-oval	pointed	medium	darkgreen	heavy	verypitted	cluster
434	GB-1373	2	N/A	630141	normal	typical	few	sunred	none	medium	mainvein	present	present	yellow	darkyellow	heavy	normal	cream	three	medium	offwhite	semikidney	large	green	cone-oval	pointed	medium	darkgreen	heavy	verypitted	cluster
435	GB-1374	1	N/A	630142	normal	typical	pilose	sunred	pilose	medium	three	present	present	yellow	darkyellow	heavy	normal	cream	three	medium	tan	free	large	green	cone-oval	pointed	medium	darkgreen	heavy	pitted	normal
436	GB-1375	4	N/A	630143	normal	typical	pilose	sunred	pilose	medium	two	present	present	yellow	darkyellow	heavy	protruding	white	three	medium	tan	free	large	green	cone-oval	pointed	medium	darkgreen	heavy	verypitted	cluster
437	GB-1383	6	TANGUIS-SNA-W-22	630151	normal	typical	pilose	sunred	pilose	medium	two	present	present	yellow	darkyellow	heavy	protruding	white	three	sparse	cream	free	large	green	oval	pointed	medium	darkgreen	heavy	verypitted	normal
438	GB-1384	7	TANGUIS-CN-127-318	630152	normal	typical	pilose	sunred	pilose	medium	mainvein	present	present	yellow	darkyellow	heavy	protruding	white	three	tufted	tan	free	large	green	oval	pointed	medium	darkgreen	heavy	verypitted	normal
439	GB-1385	2	TANGUIS-CN-40-52	630153	normal	typical	pilose	sunred	pilose	medium	mainvein	present	present	yellow	darkyellow	heavy	protruding	white	three	sparse	green	free	large	green	oval	pointed	medium	darkgreen	heavy	verypitted	normal
440	GB-1386	13	TANGUIS-LM-W-1-59	630154	normal	typical	pilose	sunred	pilose	medium	mainvein	present	present	yellow	darkyellow	heavy	protruding	white	three	tufted	tan	free	large	green	cone-oval	pointed	medium	darkgreen	heavy	verypitted	normal
441	GB-1387	2	TANGUIS-LM-1738-70	630155	normal	typical	pilose	sunred	pilose	medium	mainvein	present	present	yellow	darkyellow	heavy	normal	white	three	tufted	tan	free	large	green	cone-oval	pointed	medium	darkgreen	heavy	verypitted	normal
442	GB-1388	7	TANGUIS-ICA-W-274-59	630156	normal	typical	pilose	sunred	pilose	medium	mainvein	present	present	yellow	darkyellow	heavy	protruding	white	three	tufted	cream	free	large	green	cone-oval	pointed	medium	darkgreen	heavy	verypitted	normal
443	GB-1389	6	N/A	630157	normal	typical	few	sunred	none	medium	three	present	present	yellow	darkyellow	heavy	normal	cream	three	sparse	tan	free	large	green	cone-oval	pointed	medium	darkgreen	heavy	verypitted	seg/off
444	GB-1390	2	N/A	630158	normal	typical	few	sunred	none	medium	mainvein	present	present	yellow	darkyellow	heavy	normal	cream	three	sparse	green	free	large	green	cone-oval	moderatelypointed	medium	darkgreen	heavy	verypitted	cluster
445	GB-1392	1	N/A	630160	normal	typical	seg/off	sunred	seg/off	medium	two	present	present	seg/off	darkyellow	seg/off	normal	white	three	high	tan	free	large	green	cone-oval	pointed	medium	darkgreen	heavy	verypitted	cluster
446	GB-1393	8	N/A	630161	normal	typical	pilose	sunred	few	medium	mainvein	present	present	yellow	darkyellow	heavy	normal	cream	three	sparse	tan	free	large	green	cone-oval	pointed	medium	darkgreen	heavy	verypitted	normal
447	GB-1396	2	N/A	630164	normal	typical	seg/off	sunred	seg/off	medium	mainvein	absent	present	yellow	darkyellow	heavy	normal	cream	three	tufted	green	free	large	green	cone-oval	pointed	medium	darkgreen	heavy	verypitted	cluster
448	GB-1397	1	N/A	630165	normal	typical	few	sunred	none	medium	mainvein	present	present	yellow	darkyellow	heavy	normal	cream	three	sparse	green	free	large	green	oval	pointed	medium	darkgreen	heavy	pitted	cluster
449	GB-1400	8	N/A	619624	normal	typical	few	sunred	none	medium	three	present	present	yellow	darkyellow	heavy	normal	cream	three	sparse	tan	free	large	green	cone-oval	pointed	medium	darkgreen	heavy	verypitted	normal
450	GB-1405	2	N/A	630168	normal	typical	few	sunred	none	medium	mainvein	present	present	yellow	darkyellow	heavy	normal	cream	three	sparse	tan	free	large	green	cone-oval	moderatelypointed	medium	darkgreen	heavy	pitted	normal
451	GB-1406	4	N/A	630169	normal	typical	few	sunred	none	medium	three	present	present	yellow	seg/off	heavy	normal	cream	three	sparse	green	free	large	green	cone-oval	pointed	medium	darkgreen	heavy	verypitted	normal
452	GB-1410	4	N/A	630173	normal	typical	few	sunred	none	medium	three	present	present	yellow	darkyellow	heavy	protruding	white	three	sparse	green	free	large	green	cone-oval	moderatelypointed	medium	darkgreen	heavy	verypitted	normal
453	GB-1411	3	N/A	630174	normal	typical	moderate	sunred	none	medium	three	present	present	yellow	darkyellow	heavy	protruding	cream	three	seg/off	tan	free	large	green	seg/off	moderatelypointed	medium	darkgreen	heavy	seg/off	normal
454	GB-1412	4	N/A	630175	normal	typical	seg/off	sunred	seg/off	medium	three	present	present	seg/off	darkyellow	seg/off	normal	cream	three	seg/off	tan	free	large	green	cone-oval	pointed	medium	seg/off	heavy	verypitted	seg/off
455	GB-1413	6	N/A	630176	normal	typical	few	sunred	none	medium	three	present	present	yellow	darkyellow	heavy	protruding	cream	three	sparse	tan	free	large	green	cone-oval	pointed	medium	darkgreen	heavy	pitted	normal
456	GB-1416	5	N/A	630179	normal	typical	few	sunred	none	medium	three	present	present	yellow	darkyellow	heavy	protruding	cream	three	sparse	tan	free	large	green	cone-oval	pointed	medium	darkgreen	heavy	pitted	normal
457	GB-1418	1	N/A	694184	normal	typical	pilose	sunred	none	medium	three	present	present	yellow	darkyellow	heavy	normal	cream	three	medium	green	free	large	sunred	oval	pointed	medium	darkgreen	heavy	pitted	normal
458	GB-1420	7	YANOWITCH	694186	normal	typical	few	sunred	none	medium	mainvein	present	present	yellow	darkyellow	heavy	normal	cream	three	sparse	tan	free	large	green	cone-oval	pointed	medium	darkgreen	heavy	pitted	normal
459	GB-1424	9	MAARAD	694190	normal	typical	few	sunred	none	medium	three	present	present	yellow	darkyellow	heavy	normal	cream	three	sparse	tan	free	large	green	cone-oval	pointed	medium	darkgreen	heavy	verypitted	normal
460	GB-1425	3	N/A	694191	normal	typical	few	sunred	none	medium	mainvein	present	present	yellow	darkyellow	heavy	normal	cream	three	medium	tan	free	large	green	oval	pointed	medium	darkgreen	heavy	verypitted	cluster
461	GB-1426	8	GIZA 3	694192	normal	typical	moderate	sunred	none	medium	three	present	present	yellow	darkyellow	heavy	normal	cream	three	sparse	tan	free	large	green	oval	pointed	medium	darkgreen	heavy	pitted	normal
462	GB-1427	1	N/A	694193	normal	typical	moderate	sunred	none	medium	mainvein	present	present	yellow	darkyellow	heavy	normal	cream	three	sparse	tan	free	large	green	cone-oval	pointed	medium	darkgreen	heavy	pitted	normal
463	GB-1428	6	439 ?? AFIFI	694194	normal	typical	seg/off	sunred	none	medium	mainvein	present	present	yellow	darkyellow	heavy	normal	white	three	medium	tan	free	large	green	cone-oval	moderatelypointed	medium	darkgreen	heavy	verypitted	cluster
464	GB-1429	1	N/A	694195	normal	typical	few	sunred	none	medium	three	present	present	yellow	darkyellow	heavy	protruding	cream	three	sparse	tan	free	large	green	cone-oval	pointed	medium	darkgreen	heavy	verypitted	seg/off
465	GB-1431	0	S.i.LENGTH v.HIGH	694197	normal	typical	pilose	sunred	none	medium	mainvein	reduced	present	yellow	darkyellow	heavy	protruding	white	three	tufted	tan	free	medium	green	oval	pointed	medium	darkgreen	heavy	seg/off	normal
466	GB-1432	1	BOSS x MAARAD	694198	normal	typical	few	sunred	none	medium	three	present	present	yellow	darkyellow	heavy	normal	cream	three	sparse	green	free	large	green	oval	pointed	medium	darkgreen	heavy	pitted	normal
467	GB-1435	2	C-2287	694201	normal	typical	seg/off	sunred	seg/off	medium	three	present	present	yellow	darkyellow	heavy	normal	white	three	medium	green	free	large	green	cone-oval	pointed	medium	darkgreen	seg/off	seg/off	normal
468	GB-1436	1	N/A	694202	normal	typical	few	sunred	none	medium	three	present	present	yellow	darkyellow	heavy	normal	cream	three	sparse	tan	free	large	green	cone-oval	pointed	medium	darkgreen	heavy	verypitted	normal
469	GB-1438	7	MENOUFI	694204	normal	typical	few	sunred	none	medium	three	present	present	yellow	darkyellow	heavy	normal	cream	three	sparse	tan	free	large	green	cone-oval	pointed	medium	darkgreen	heavy	verypitted	normal
470	GB-1439	6	TADLA 2	694205	normal	typical	seg/off	sunred	seg/off	medium	three	present	present	yellow	darkyellow	heavy	normal	white	three	tufted	tan	free	large	green	oval	pointed	medium	darkgreen	heavy	verypitted	normal
471	GB-1441	4	PIMA 67	694207	normal	typical	few	sunred	none	medium	three	present	present	yellow	darkyellow	heavy	normal	cream	three	sparse	tan	free	large	green	cone-oval	pointed	medium	darkgreen	heavy	verypitted	normal
472	GB-1444	8	GIZA 31	694210	normal	open	few	sunred	none	medium	mainvein	present	present	lightyellow	darkyellow	heavy	protruding	white	three	sparse	green	free	medium	green	cone-oval	moderatelypointed	medium	darkgreen	heavy	pitted	normal
473	GB-1445	2	N 12	694211	normal	typical	pilose	sunred	none	medium	three	present	present	yellow	darkyellow	heavy	normal	white	three	high	tan	free	large	green	oval	pointed	medium	darkgreen	heavy	verypitted	normal
474	GB-1446	1	N/A	694212	normal	typical	few	sunred	none	medium	three	present	present	yellow	darkyellow	heavy	normal	cream	three	sparse	tan	free	large	green	oval	pointed	medium	darkgreen	heavy	verypitted	cluster
475	GB-1447	1	N/A	694213	normal	typical	pilose	sunred	pilose	medium	three	present	present	yellow	darkyellow	heavy	normal	cream	three	sparse	tan	free	large	green	cone-oval	pointed	medium	darkgreen	heavy	verypitted	cluster
476	GB-1448	2	V.S 61 10 A	694214	normal	typical	few	sunred	none	medium	mainvein	present	present	yellow	darkyellow	heavy	normal	cream	three	medium	tan	free	large	green	oval	moderatelypointed	medium	darkgreen	heavy	pitted	normal
477	GB-1451	1	K.S.16(peri)	694217	normal	typical	few	sunred	none	medium	mainvein	present	present	yellow	darkyellow	heavy	protruding	cream	three	tufted	tan	free	large	green	cone-oval	pointed	medium	darkgreen	heavy	verypitted	normal
478	GB-1457	1	N/A	694223	normal	typical	few	sunred	none	medium	three	present	present	yellow	darkyellow	heavy	normal	cream	three	tufted	tan	free	large	green	cone-oval	pointed	medium	darkgreen	heavy	verypitted	cluster
479	GB-1458	2	CNH-339-67	694224	normal	typical	few	sunred	none	medium	two	present	present	yellow	darkyellow	heavy	normal	cream	three	medium	tan	free	large	green	oval	pointed	medium	darkgreen	heavy	verypitted	normal
480	GB-1461	8	GIZA 30 (P8-75)	694227	normal	typical	few	sunred	none	medium	three	present	present	yellow	darkyellow	heavy	protruding	cream	three	sparse	tan	free	large	green	oval	pointed	medium	darkgreen	heavy	verypitted	normal
481	GB-1462	9	PIMA DIREX	694228	normal	typical	few	sunred	none	medium	mainvein	present	present	yellow	darkyellow	heavy	normal	cream	three	sparse	tan	free	large	green	oval	pointed	medium	darkgreen	heavy	verypitted	normal
482	GB-1463	2	TANGUIS CnCPR 128	694229	normal	typical	seg/off	sunred	seg/off	medium	three	present	present	yellow	darkyellow	heavy	protruding	white	three	sparse	green	free	large	green	cone-oval	pointed	medium	darkgreen	heavy	verypitted	normal
483	GB-1464	5	TANGUIS 84-65	694230	normal	typical	few	sunred	none	medium	three	present	present	yellow	darkyellow	heavy	normal	white	three	tufted	tan	free	large	green	cone-oval	pointed	medium	darkgreen	heavy	pitted	normal
484	GB-1465	7	LOCAL	694231	normal	typical	few	sunred	none	medium	three	present	present	yellow	darkyellow	heavy	normal	cream	three	tufted	tan	free	large	green	cone-oval	pointed	medium	darkgreen	heavy	verypitted	normal
485	GB-1466	1	N/A	694232	normal	typical	hairy	sunred	hairy	medium	three	present	reduced	seg/off	cream	none	normal	white	seg/off	sparse	seg/off	free	large	green	cone-oval	pointed	medium	darkgreen	medium	smooth	normal
486	GB-1469	1	N/A	694235	normal	typical	few	sunred	none	medium	two	present	present	yellow	darkyellow	heavy	normal	white	three	tufted	green	free	large	green	cone-oval	moderatelypointed	medium	darkgreen	heavy	verypitted	normal
487	GB-1471	7	N/A	694237	normal	typical	few	sunred	none	medium	mainvein	reduced	reduced	yellow	darkyellow	heavy	normal	white	three	sparse	tan	free	large	green	cone-oval	pointed	medium	darkgreen	heavy	verypitted	normal
488	GB-1472	1	N/A	694238	normal	typical	few	sunred	none	medium	two	present	present	yellow	darkyellow	heavy	normal	cream	three	medium	green	free	large	green	cone-oval	pointed	medium	darkgreen	heavy	verypitted	cluster
489	GB-1477	1	N/A	694243	normal	typical	pilose	sunred	none	medium	three	present	present	yellow	darkyellow	heavy	normal	cream	three	tufted	green	free	large	green	cone-oval	pointed	medium	darkgreen	heavy	verypitted	normal
490	GB-1478	2	PARDO	694244	normal	typical	seg/off	sunred	seg/off	medium	mainvein	present	present	yellow	darkyellow	heavy	normal	white	three	tufted	tan	free	large	green	cone-oval	pointed	medium	darkgreen	heavy	verypitted	normal
491	GB-1479	4	PIMA 30-76	694245	normal	typical	seg/off	sunred	seg/off	medium	three	present	present	yellow	darkyellow	heavy	normal	white	three	sparse	green	free	large	green	cone-oval	pointed	medium	darkgreen	heavy	verypitted	normal
492	GB-1480	5	PIMA S-3 IMPROVED	694246	normal	typical	few	sunred	none	medium	three	present	present	yellow	darkyellow	heavy	normal	white	three	tufted	tan	free	large	green	cone-oval	pointed	medium	darkgreen	heavy	pitted	normal
493	GB-1484	1	N/A	694250	normal	typical	few	sunred	none	medium	two	present	present	yellow	darkyellow	heavy	normal	cream	three	sparse	tan	free	large	green	round	moderatelypointed	medium	darkgreen	heavy	verypitted	normal
494	GB-1486	1	BAR 14/25-2	694252	normal	typical	few	sunred	none	medium	mainvein	present	present	yellow	darkyellow	heavy	normal	cream	four	high	tan	free	large	green	round	pointed	medium	darkgreen	heavy	verypitted	normal
495	GB-1487	2	PIMA 67-13	694253	normal	typical	few	sunred	none	medium	mainvein	present	present	yellow	darkyellow	heavy	normal	cream	three	sparse	tan	free	large	green	round	pointed	medium	darkgreen	heavy	verypitted	normal
496	GB-1488	1	N/A	694254	normal	typical	few	sunred	none	medium	mainvein	present	present	yellow	darkyellow	heavy	normal	cream	three	sparse	tan	free	large	green	cone-oval	pointed	medium	darkgreen	heavy	verypitted	cluster
497	GB-1491	4	N/A	694257	normal	typical	few	sunred	none	medium	three	present	present	yellow	darkyellow	heavy	normal	seg/off	three	tufted	tan	free	large	green	cone-oval	pointed	medium	darkgreen	heavy	verypitted	cluster
498	GB-1492	1	N/A	694258	normal	typical	pilose	sunred	pilose	medium	three	present	present	yellow	darkyellow	heavy	normal	cream	three	medium	green	free	large	green	cone-oval	pointed	medium	darkgreen	heavy	verypitted	cluster
499	GB-1493	1	N/A	694259	normal	typical	few	sunred	none	medium	three	present	present	yellow	darkyellow	heavy	normal	cream	three	tufted	green	free	large	green	cone-oval	pointed	medium	darkgreen	heavy	verypitted	cluster
500	GB-1495	1	N/A	694261	normal	typical	few	sunred	none	medium	three	present	present	yellow	darkyellow	heavy	normal	cream	three	sparse	tan	free	large	green	cone-oval	pointed	medium	darkgreen	heavy	verypitted	normal
501	GB-1496	1	N/A	694262	normal	typical	pilose	sunred	pilose	medium	three	present	present	yellow	darkyellow	heavy	normal	cream	four	medium	green	free	large	green	cone-oval	pointed	medium	darkgreen	heavy	verypitted	seg/off
502	GB-1499	1	N/A	694265	normal	typical	few	sunred	none	medium	three	present	present	yellow	darkyellow	heavy	protruding	cream	three	sparse	tan	free	large	green	cone-oval	pointed	medium	darkgreen	heavy	verypitted	normal
503	GB-1500	3	TADLA-116	694266	normal	typical	few	sunred	none	medium	three	present	present	yellow	darkyellow	heavy	protruding	cream	three	medium	tan	free	large	green	cone-oval	pointed	medium	darkgreen	heavy	verypitted	normal
504	GB-1504	4	N/A	694270	normal	typical	moderate	sunred	none	medium	three	present	present	yellow	darkyellow	heavy	normal	cream	three	sparse	tan	free	large	green	round	pointed	medium	darkgreen	heavy	verypitted	normal
505	GB-1505	1	N/A	694271	normal	typical	pilose	sunred	pilose	medium	three	present	present	yellow	darkyellow	heavy	normal	cream	three	tufted	brown	free	large	green	cone-oval	pointed	medium	darkgreen	heavy	verypitted	normal
506	GB-1507	1	N/A	694273	normal	typical	pilose	sunred	pilose	medium	three	present	present	yellow	darkyellow	heavy	normal	white	three	sparse	tan	free	large	green	cone-oval	pointed	medium	darkgreen	heavy	verypitted	normal
507	GB-1508	1	N/A	694274	normal	typical	pilose	sunred	pilose	medium	two	present	present	yellow	darkyellow	heavy	normal	cream	three	medium	tan	free	large	green	cone-oval	pointed	large	darkgreen	heavy	pitted	cluster
508	GB-1509	5	N/A	694275	normal	typical	few	sunred	none	medium	three	present	present	yellow	darkyellow	heavy	normal	cream	three	medium	tan	free	large	green	cone-oval	pointed	medium	darkgreen	heavy	verypitted	cluster
509	GB-1512	13	PIMA S-4	694278	normal	typical	seg/off	sunred	seg/off	medium	three	present	present	yellow	darkyellow	heavy	protruding	cream	four	sparse	tan	free	large	green	cone-oval	pointed	medium	darkgreen	heavy	verypitted	seg/off
510	GB-1513	5	BARACAT	694279	normal	typical	seg/off	sunred	none	medium	three	present	present	yellow	darkyellow	heavy	normal	cream	three	tufted	tan	free	large	green	cone-oval	pointed	medium	darkgreen	heavy	verypitted	normal
511	GB-1514	1	N/A	694280	normal	typical	few	sunred	none	medium	three	present	present	yellow	darkyellow	heavy	normal	cream	three	medium	tan	free	large	green	oval	pointed	medium	darkgreen	heavy	verypitted	cluster
512	GB-1516	1	N/A	694282	normal	typical	moderate	sunred	none	medium	two	present	present	yellow	darkyellow	heavy	normal	cream	three	sparse	tan	free	large	green	cone-oval	pointed	medium	darkgreen	heavy	verypitted	normal
513	GB-1519	1	N/A	694285	normal	typical	pilose	sunred	pilose	medium	three	present	present	yellow	darkyellow	heavy	normal	cream	three	medium	tan	free	large	green	cone-oval	pointed	medium	darkgreen	heavy	verypitted	normal
514	GB-1520	1	N/A	694286	normal	typical	pilose	sunred	pilose	medium	mainvein	present	present	yellow	darkyellow	heavy	normal	cream	three	sparse	tan	free	large	green	cone-oval	pointed	medium	darkgreen	heavy	verypitted	normal
515	GB-1521	1	N/A	694287	normal	typical	pilose	sunred	pilose	medium	mainvein	present	present	yellow	darkyellow	heavy	normal	cream	four	high	tan	free	large	green	cone-oval	pointed	medium	darkgreen	heavy	verypitted	cluster
516	GB-1526	1	N/A	694292	normal	typical	few	sunred	none	medium	two	present	present	yellow	darkyellow	heavy	normal	cream	three	tufted	tan	free	large	green	cone-oval	pointed	medium	darkgreen	heavy	verypitted	cluster
517	GB-1529	3	N/A	694295	normal	typical	pilose	sunred	none	medium	mainvein	present	present	yellow	darkyellow	heavy	normal	white	three	sparse	green	free	large	green	cone-oval	pointed	medium	darkgreen	heavy	verypitted	cluster
518	GB-1530	1	N/A	694296	normal	typical	pilose	sunred	none	medium	three	present	present	yellow	darkyellow	heavy	normal	cream	three	sparse	tan	free	large	green	cone-oval	pointed	medium	darkgreen	heavy	verypitted	cluster
519	GB-1532	1	N/A	694298	normal	typical	pilose	sunred	none	medium	three	present	present	yellow	darkyellow	heavy	normal	white	three	high	green	free	large	green	cone-oval	pointed	medium	darkgreen	heavy	verypitted	cluster
520	GB-1536	1	N/A	694302	normal	typical	few	sunred	none	medium	mainvein	present	present	yellow	darkyellow	heavy	normal	cream	three	medium	tan	free	large	green	cone-oval	pointed	medium	darkgreen	heavy	verypitted	cluster
521	GB-1537	2	N/A	694303	normal	typical	few	sunred	none	medium	mainvein	present	present	yellow	darkyellow	heavy	normal	cream	three	medium	green	free	large	green	oval	pointed	medium	darkgreen	heavy	verypitted	cluster
522	GB-1538	1	N/A	694304	normal	typical	few	sunred	none	medium	three	present	present	yellow	darkyellow	heavy	normal	white	four	high	green	free	large	green	cone-oval	moderatelypointed	medium	darkgreen	heavy	verypitted	cluster
523	GB-1539	4	N/A	694305	normal	typical	seg/off	sunred	seg/off	medium	three	present	present	yellow	darkyellow	heavy	normal	cream	three	sparse	tan	free	large	green	cone-oval	pointed	medium	darkgreen	heavy	verypitted	normal
524	GB-1540	1	N/A	694306	normal	typical	pilose	sunred	pilose	medium	mainvein	present	present	yellow	darkyellow	heavy	normal	cream	three	medium	cream	free	large	green	cone-oval	pointed	medium	darkgreen	heavy	verypitted	cluster
525	GB-1541	1	N/A	694307	normal	typical	few	sunred	none	medium	three	present	present	yellow	darkyellow	heavy	normal	cream	three	medium	green	free	large	green	oval	pointed	medium	darkgreen	heavy	verypitted	normal
526	GB-1543	1	N/A	694309	normal	typical	pilose	sunred	pilose	medium	three	present	present	yellow	darkyellow	heavy	normal	cream	three	medium	tan	free	large	green	cone-oval	pointed	medium	darkgreen	heavy	verypitted	cluster
527	GB-1544	4	N/A	694310	normal	typical	pilose	sunred	pilose	medium	three	present	present	yellow	darkyellow	heavy	normal	cream	three	medium	tan	free	large	green	oval	pointed	medium	darkgreen	heavy	verypitted	normal
528	GB-1545	1	N/A	694311	normal	typical	pilose	sunred	pilose	medium	three	present	present	yellow	darkyellow	heavy	normal	cream	three	sparse	tan	free	large	green	cone-oval	pointed	medium	darkgreen	heavy	verypitted	normal
529	GB-1546	1	N/A	694312	normal	typical	few	sunred	none	medium	three	present	present	yellow	darkyellow	heavy	normal	cream	three	high	tan	free	large	green	cone	pointed	medium	darkgreen	heavy	verypitted	normal
530	GB-1547	1	N/A	694313	normal	typical	pilose	sunred	pilose	medium	three	present	present	yellow	darkyellow	heavy	normal	cream	three	medium	tan	free	large	green	cone-oval	pointed	medium	darkgreen	heavy	verypitted	normal
531	GB-1549	5	H-6140-POS	694315	normal	typical	few	sunred	none	medium	mainvein	present	present	yellow	darkyellow	heavy	normal	cream	three	high	tan	free	large	green	cone-oval	pointed	medium	darkgreen	heavy	verypitted	cluster
532	GB-1550	1	B2 141-45	694316	normal	typical	seg/off	sunred	seg/off	medium	three	present	present	yellow	darkyellow	heavy	normal	cream	three	medium	green	free	large	green	cone-oval	pointed	medium	darkgreen	heavy	verypitted	cluster
533	GB-1552	2	N/A	694318	normal	typical	few	sunred	none	medium	three	present	present	yellow	darkyellow	heavy	normal	cream	three	sparse	tan	free	large	green	cone-oval	pointed	medium	darkgreen	heavy	verypitted	cluster
534	GB-1555	1	N/A	694321	normal	typical	few	sunred	none	medium	three	present	present	yellow	darkyellow	heavy	normal	cream	three	medium	green	free	large	green	cone-oval	moderatelypointed	medium	darkgreen	heavy	verypitted	cluster
535	GB-1556	1	N/A	694322	normal	typical	few	sunred	none	medium	mainvein	present	present	yellow	darkyellow	heavy	normal	cream	three	sparse	green	free	large	green	cone-oval	pointed	medium	darkgreen	heavy	verypitted	cluster
536	GB-1557	1	N/A	694323	normal	typical	moderate	sunred	none	medium	three	present	present	yellow	darkyellow	heavy	normal	cream	three	tufted	tan	free	large	green	cone-oval	moderatelypointed	medium	darkgreen	heavy	verypitted	cluster
537	GB-1559	6	??70??	694325	normal	typical	moderate	sunred	none	medium	three	present	present	yellow	darkyellow	heavy	normal	cream	three	sparse	tan	free	large	green	cone-oval	pointed	medium	darkgreen	heavy	verypitted	cluster
538	GB-1560	1	N/A	694326	normal	typical	pilose	sunred	pilose	medium	mainvein	present	reduced	yellow	darkyellow	heavy	normal	cream	three	high	tan	free	large	green	cone-oval	pointed	medium	darkgreen	heavy	verypitted	cluster
539	GB-1566	1	N/A	694332	normal	typical	pilose	sunred	none	medium	mainvein	present	present	yellow	darkyellow	heavy	normal	cream	three	medium	tan	free	large	green	cone-oval	pointed	medium	darkgreen	heavy	verypitted	cluster
540	GB-1567	0	N/A	694333	normal	typical	seg/off	sunred	seg/off	large	three	reduced	absent	yellow	darkyellow	heavy	protruding	white	three	medium	green	free	large	green	cone-oval	pointed	medium	darkgreen	heavy	verypitted	normal
541	GB-1570	3	N/A	694336	stovepipe	typical	pilose	sunred	pilose	large	three	present	present	yellow	darkyellow	heavy	normal	cream	three	high	tan	free	large	green	cone-oval	moderatelypointed	medium	darkgreen	heavy	verypitted	cluster
542	GB-1572	1	N/A	694338	stovepipe	seg/off	few	sunred	none	medium	three	present	present	yellow	darkyellow	heavy	normal	cream	three	sparse	tan	free	large	green	cone-oval	moderatelypointed	large	darkgreen	heavy	verypitted	cluster
543	GB-1573	2	N/A	694339	stovepipe	typical	few	sunred	none	large	three	present	present	yellow	darkyellow	heavy	normal	cream	three	seg/off	tan	free	large	green	cone-oval	pointed	medium	darkgreen	heavy	verypitted	cluster
544	GB-1574	1	N/A	694340	normal	typical	few	sunred	none	medium	three	present	present	yellow	darkyellow	heavy	normal	cream	four	sparse	tan	free	large	green	cone-oval	pointed	medium	darkgreen	heavy	verypitted	seg/off
545	GB-1575	4	N/A	694341	stovepipe	typical	pilose	sunred	pilose	large	three	present	present	yellow	darkyellow	heavy	protruding	white	three	sparse	tan	free	large	green	cone-oval	pointed	large	darkgreen	heavy	verypitted	cluster
546	GB-1580	6	GIZA-66	694346	normal	typical	few	sunred	none	medium	mainvein	present	present	yellow	darkyellow	heavy	normal	cream	three	medium	green	free	large	green	cone-oval	moderatelypointed	medium	darkgreen	heavy	verypitted	normal
547	GB-1582	1	N/A	694348	normal	typical	pilose	sunred	pilose	medium	two	present	present	yellow	darkyellow	heavy	normal	cream	three	medium	green	free	large	green	cone-oval	pointed	medium	darkgreen	heavy	verypitted	normal
548	GB-1583	1	N/A	694349	normal	typical	few	sunred	none	medium	two	present	present	yellow	darkyellow	heavy	normal	cream	four	sparse	tan	free	large	green	oval	pointed	medium	darkgreen	heavy	verypitted	normal
549	GB-1596	3	N/A	694179	normal	open	few	sunred	none	medium	mainvein	reduced	present	yellow	darkyellow	heavy	normal	white	three	tufted	green	free	large	green	cone-oval	pointed	medium	darkgreen	heavy	verypitted	normal
550	GB-1601	5	CH252	542397	normal	typical	few	sunred	none	medium	three	present	present	yellow	darkyellow	heavy	normal	cream	three	sparse	tan	free	large	green	oval	pointed	medium	darkgreen	heavy	verypitted	normal
551	GB-1602	3	N/A	542978	normal	typical	few	sunred	none	medium	three	present	present	yellow	darkyellow	heavy	normal	cream	three	tufted	tan	free	large	green	cone-oval	pointed	medium	darkgreen	heavy	verypitted	normal
552	GB-1603	13	Buffalo	576174	normal	typical	few	sunred	none	medium	three	present	present	yellow	darkyellow	heavy	normal	brown	three	tufted	brown	free	large	green	cone-oval	pointed	medium	darkgreen	heavy	verypitted	normal
