# Supplementary material for: Leveraging National Germplasm Collections to Determine Significantly Associated Categorical Traits in Crops: Upland and Pima Cotton as a Case Study
Source: Front Plant Sci. 2022 Apr 26;13:837038. doi: 10.3389/fpls.2022.837038 (PMC9087864; doi:10.3389/fpls.2022.837038)
Supplement: Supplementary Table 5 — Categorical descriptors encoded for bivariate and clustering analysis. [file Table_4.XLSX]

## Sheet: Sheet1
Table S5. Categorical descriptors
Category	Descriptor	Description state or rating
Non-Classified	maturity	not flowering	flowering	less than 1/2 open	more than 1/2 open	complete
	photoperiodic rating	no squares	squares	flowers	bolls	open bolls
	productivity	none	< 12/plant	13-24/plant	25-36/plant	37-48/plant	>48/plant
Nominal		No cardinality - no order
	boll color	seg/off type	green	dark green	light green	red	sun red
	boll nectaries	seg/off type	absent	present	reduced	inactive
	boll shape	seg/off type	oval	round	cone	cone-oval
	bract color	seg/off type	green	red	sunred
	bract nectaries	seg/off type	absent	present	reduced	inactive
	bract type	seg/off type	normal	frego	flared	recurved
	canopy type	seg/off type	typical	open	dense	compact
	fruiting type	seg/off type	normal	cluster	short branch
	growth habit	seg/off type	normal	spreading	prostrate	pyramid	stove pipe
	leaf color	seg/off type	green	red	dark red
	leaf shape	seg/off type	normal	okra	subokra	superokra	laciniate	ovate	cordate
	lint color	seg/off type	white	cream	brown	green	tan	rust	off white
	petal color	seg/off type	cream	yellow	light yellow	red	white	light blue	golden	pink	intermed
	pollen color	seg/off type	yellow	cream	dark yellow	orange
	seed fuzz color	seg/off type	lintless	white	cream	brown	green	tan	rust	off white
	seed type	seg/off type	free	semi kidney	kidney
	stem color	seg/off type	green	sun red	red
Ordinal		Cardinality - order used to encode the states*
		0	1	2	3	4	5	6	7
	boll glanding	seg/off type	glandless	light	medium	heavy
	boll pitting	seg/off type	smooth	lightly pitted	pitted	verypitted
	boll point	seg/off type	blunt	moderately pointed	pointed
	boll size	seg/off type	extra small	small	medium	large
	bract teeth number	seg/off type	few	medium	many
	bract teeth size	seg/off type	none	small	medium	large
	leaf glands	seg/off type	glandless	light	medium	heavy
	Leaf hairs	seg/off type	none	few	moderate	hairy	very hairy	pilose
	leaf nectaries	seg/off type	absent	reduced	mainvein	two	three	four	five
	leaf size	seg/off type	extra small	small	medium	large
	locule number	seg/off type	one	two	three	four	five	> five
	petal spot	seg/off type	none	light	medium	heavy
	seed fuzz	seg/off type	none	tufted	medium	sparse	high
	stem glands	seg/off type	glandless	light	medium	heavy
	stem hair	seg/off type	none	few	moderate	hairy	very hairy	pilose
	stigma	seg/off type	short buried	normal	protruding	extreme protruding
Nominal: cannot be ordered in any meaningful way. Ordinal: The magnitude of the difference between the numbers is ignored but order denotes cardinality. *Numbers used here are not necessarily reflecting the category numbers assigned to the descriptor states in Cottongen/GRIN databases.
Leaf nectaries reflects the database information as of May 2019, this descriptor has been renamed to Leaf Nectary Number with new category states as of Aug 2021. The relationship is as follows: absent=zero; mainvein=one; remaining states are the same.

## Sheet: Sheet2
Nominal^
	boll color	Main class	trait	Nominal					Ordinal												total	%		Boll bract leaf
	boll nectaries	boll	Boll	color^	nectaries^	shape^			glanding*	pitting*	point*	size*									7	21.2121		54.5455
	boll shape	vegetative	bract	color^	nectaries^		type^						teeth number*	teeth size*							5	15.1515
	bract color	arch	canopy				type^														1	3.0303
	bract nectaries	arch	fruiting				type^														1	3.0303
	bract type	arch	growth					habit^													1	3.0303
	canopy type	vegetative	leaf	color^		shape^			glands*			size*			hairs*	nectaries*					6	18.1818
	fruiting type	boll	lint	color^																	1	3.0303
	growth habit	reproductive	petal	color^														spot*			2	6.06061
	leaf color	reproductive	pollen	color^																	1	3.0303
	leaf shape	boll	seed fuzz	color^															fuzz*		2	6.06061
	lint color	boll	seed				type^														1	3.0303
	petal color	vegetative	stem	color^					glands*						hairs*						3	9.09091
	pollen color	boll	locule														number*				1	3.0303
	seed fuzz color	reproductive	stigma																	type*	1	3.0303
	seed type		total	8	2	2	4	1	3	1	1	2	1	1	2	1	1	1	1	1	0
	stem color		%	24.2424	6.06061	6.06061	12.1212	3.0303	9.09091	3.0303	3.0303	6.06061	3.0303	3.0303	6.06061	3.0303	3.0303	3.0303	3.0303	3.0303
Ordinal*
	boll glanding
	boll pitting	% of var	Class						veg	boll	rep	arch
	boll point	36.3636	Boll	Boll, lint, seed and locule				veg
	boll size	42.4242	Vegetative	bract, leaf, and stem				boll
	bract teeth number	9.09091	Architecture	canopy, fruiting, and growth				rep
	bract teeth size	12.1212	Reproductive	petal, pollen, and stima				arch
	leaf glands	100
	Leaf hairs
	leaf nectaries
	leaf size
	locule number
	petal spot
	seed fuzz
	stem glands
	stem hair
	stigma
