# Supplementary material for: Leveraging National Germplasm Collections to Determine Significantly Associated Categorical Traits in Crops: Upland and Pima Cotton as a Case Study
Source: Front Plant Sci. 2022 Apr 26;13:837038. doi: 10.3389/fpls.2022.837038 (PMC9087864; doi:10.3389/fpls.2022.837038)
Supplement: Supplementary Table 7 — Integrated dataset of SA, TEX, and Gb accessions for unsupervised clustering. [file Table_5.XLSX]

## Sheet: Sheet1
Table S7. SA, TEX, and Gb dataset
IDENT	growthhabit	canopy_type	leafhair	leafcolor	leafshape	stemcolor	stemglands	stemhair	leafsize	leafglands	leafnectaries	bractnectaries	bollnectaries	petalcolor	pollencolor	petalspot	stigma	lintcolor	loculenum	seedfuzz	seedfuzzcolor	seedtype	bracttype	bractteethsize	bractteethnumber	bractcolor	bollshape	bollpoint	bollsize	bollcolor	bollglanding	bollpitting	fruitingtype
GB-0002	normal	typical	none	green	normal	sunred	heavy	none	large	heavy	mainvein	present	present	yellow	darkyellow	medium	normal	white	three	tufted	green	kidney	normal	medium	medium	green	cone	pointed	large	darkgreen	heavy	verypitted	normal
GB-0023	normal	typical	pilose	green	normal	sunred	heavy	none	large	heavy	mainvein	present	present	yellow	darkyellow	medium	protruding	cream	three	tufted	brown	free	normal	large	medium	green	oval	pointed	medium	darkgreen	heavy	pitted	normal
GB-0027	normal	typical	none	green	normal	sunred	heavy	none	large	heavy	three	present	present	segofftype	darkyellow	none	protruding	white	three	sparse	tan	free	normal	large	medium	green	cone	pointed	medium	darkgreen	heavy	verypitted	normal
GB-0047	normal	segofftype	none	green	normal	sunred	heavy	none	large	heavy	three	present	present	yellow	darkyellow	heavy	protruding	white	three	none	lintless	free	normal	large	medium	green	oval	moderatelypointed	medium	darkgreen	heavy	verypitted	normal
GB-0080	normal	dense	pilose	green	normal	sunred	heavy	pilose	large	heavy	mainvein	present	present	yellow	darkyellow	medium	protruding	white	three	tufted	cream	free	normal	large	medium	green	cone-oval	pointed	medium	darkgreen	heavy	verypitted	normal
GB-0084	normal	typical	few	green	normal	sunred	heavy	few	large	heavy	three	present	present	yellow	darkyellow	medium	protruding	white	three	tufted	tan	free	normal	large	medium	green	cone	pointed	medium	darkgreen	heavy	verypitted	normal
GB-0085	normal	dense	pilose	green	normal	sunred	heavy	pilose	large	heavy	mainvein	present	present	yellow	darkyellow	medium	protruding	white	three	tufted	green	free	normal	large	medium	green	oval	pointed	medium	darkgreen	heavy	verypitted	normal
GB-0089	normal	typical	pilose	green	normal	sunred	heavy	none	medium	heavy	mainvein	present	present	yellow	darkyellow	medium	normal	white	three	sparse	green	semikidney	normal	large	medium	sunred	oval	pointed	medium	darkgreen	heavy	pitted	normal
GB-0128	normal	dense	segofftype	green	normal	sunred	heavy	none	large	heavy	three	present	present	yellow	darkyellow	heavy	protruding	white	three	tufted	green	kidney	normal	large	medium	green	oval	pointed	medium	darkgreen	heavy	verypitted	normal
GB-0130	normal	dense	pilose	green	normal	sunred	heavy	none	large	heavy	three	present	present	yellow	darkyellow	heavy	protruding	white	three	tufted	tan	kidney	normal	large	medium	green	cone-oval	pointed	medium	green	heavy	verypitted	normal
GB-0131	normal	dense	pilose	green	normal	sunred	heavy	none	large	heavy	three	present	present	yellow	darkyellow	heavy	protruding	white	three	tufted	tan	kidney	normal	large	medium	green	oval	pointed	medium	darkgreen	heavy	verypitted	normal
GB-0132	normal	dense	pilose	green	normal	sunred	heavy	none	large	heavy	two	present	present	yellow	darkyellow	medium	protruding	white	three	tufted	green	kidney	normal	large	medium	green	oval	pointed	medium	darkgreen	heavy	verypitted	normal
GB-0133	normal	dense	pilose	green	normal	sunred	heavy	none	large	heavy	two	reduced	present	yellow	darkyellow	medium	protruding	white	three	tufted	green	kidney	normal	large	medium	green	oval	pointed	medium	darkgreen	heavy	verypitted	normal
GB-0134	normal	typical	pilose	green	normal	sunred	heavy	none	large	heavy	three	absent	reduced	yellow	darkyellow	heavy	normal	white	three	tufted	green	kidney	normal	large	medium	green	oval	pointed	medium	darkgreen	heavy	verypitted	normal
GB-0135	normal	dense	pilose	green	normal	sunred	heavy	none	large	heavy	two	reduced	present	yellow	darkyellow	heavy	protruding	white	three	tufted	green	semikidney	normal	large	medium	green	oval	pointed	medium	darkgreen	heavy	verypitted	normal
GB-0138	normal	dense	pilose	green	normal	sunred	heavy	none	large	heavy	three	present	present	yellow	darkyellow	heavy	protruding	white	three	tufted	tan	kidney	normal	large	medium	green	oval	pointed	medium	darkgreen	heavy	verypitted	normal
GB-0139	normal	dense	pilose	green	normal	sunred	heavy	none	large	heavy	three	present	present	yellow	darkyellow	heavy	protruding	white	three	tufted	tan	kidney	normal	large	medium	green	oval	pointed	medium	darkgreen	heavy	verypitted	normal
GB-0152	normal	typical	few	green	normal	sunred	heavy	none	large	heavy	mainvein	present	present	yellow	darkyellow	medium	protruding	white	three	tufted	green	semikidney	normal	medium	medium	sunred	cone	pointed	medium	darkgreen	heavy	verypitted	normal
GB-0156	normal	typical	none	green	normal	red	heavy	none	medium	heavy	mainvein	present	present	yellow	darkyellow	heavy	protruding	white	three	sparse	brown	free	recurved	large	medium	sunred	oval	moderatelypointed	medium	darkgreen	heavy	verypitted	normal
GB-0160	normal	typical	none	green	normal	sunred	heavy	none	medium	heavy	three	present	present	yellow	darkyellow	heavy	protruding	cream	three	tufted	tan	free	normal	large	medium	sunred	oval	moderatelypointed	medium	darkgreen	heavy	verypitted	normal
GB-0163	normal	typical	none	green	normal	sunred	heavy	none	medium	heavy	mainvein	present	present	yellow	darkyellow	heavy	protruding	brown	three	tufted	brown	free	normal	large	medium	sunred	oval	moderatelypointed	medium	darkgreen	heavy	verypitted	normal
GB-0167	normal	typical	none	green	normal	sunred	heavy	none	medium	heavy	three	absent	present	yellow	darkyellow	heavy	protruding	cream	three	tufted	tan	free	normal	large	medium	sunred	oval	moderatelypointed	medium	darkgreen	heavy	verypitted	normal
GB-0171	normal	open	few	green	normal	sunred	heavy	none	medium	heavy	three	present	present	yellow	darkyellow	heavy	protruding	cream	three	tufted	tan	free	normal	large	medium	sunred	oval	pointed	medium	darkgreen	heavy	verypitted	normal
GB-0175	normal	typical	few	green	normal	sunred	heavy	none	large	heavy	mainvein	present	present	yellow	darkyellow	heavy	protruding	white	three	tufted	tan	semikidney	normal	large	medium	green	oval	pointed	medium	darkgreen	heavy	verypitted	normal
GB-0177	normal	typical	few	green	normal	sunred	heavy	none	large	heavy	three	present	present	yellow	darkyellow	medium	protruding	white	three	sparse	green	free	normal	large	medium	green	cone-oval	moderatelypointed	medium	darkgreen	heavy	pitted	normal
GB-0178	normal	open	few	green	okra	sunred	heavy	none	large	heavy	mainvein	present	present	yellow	darkyellow	heavy	protruding	white	three	tufted	tan	free	normal	large	medium	green	oval	pointed	medium	darkgreen	heavy	pitted	normal
GB-0180	normal	typical	none	green	normal	sunred	heavy	none	large	heavy	mainvein	present	present	yellow	darkyellow	heavy	protruding	white	three	tufted	tan	free	normal	large	medium	green	round	pointed	medium	darkgreen	heavy	verypitted	normal
GB-0184	normal	typical	few	green	normal	sunred	heavy	none	large	heavy	three	present	present	yellow	darkyellow	heavy	protruding	white	three	tufted	green	free	normal	large	medium	green	cone-oval	pointed	medium	darkgreen	heavy	verypitted	normal
GB-0193	normal	typical	pilose	green	normal	sunred	heavy	none	medium	heavy	three	present	present	yellow	darkyellow	medium	protruding	white	three	tufted	green	free	normal	medium	medium	green	oval	pointed	medium	green	heavy	verypitted	normal
GB-0195	normal	typical	few	green	normal	sunred	heavy	few	medium	heavy	mainvein	present	present	yellow	yellow	heavy	protruding	tan	three	none	lintless	free	normal	medium	medium	green	oval	pointed	medium	darkgreen	heavy	pitted	normal
GB-0198	normal	segofftype	few	green	normal	sunred	heavy	none	segofftype	heavy	three	present	present	yellow	darkyellow	heavy	protruding	white	three	tufted	green	free	normal	large	medium	green	oval	pointed	medium	darkgreen	heavy	verypitted	normal
GB-0199	normal	typical	few	green	normal	sunred	heavy	none	medium	heavy	three	present	present	yellow	darkyellow	heavy	normal	white	three	tufted	tan	free	normal	large	medium	sunred	cone-oval	pointed	medium	darkgreen	heavy	verypitted	normal
GB-0205	normal	dense	pilose	green	normal	sunred	heavy	none	large	heavy	mainvein	present	present	yellow	darkyellow	heavy	protruding	cream	three	tufted	green	kidney	normal	large	medium	green	cone-oval	moderatelypointed	medium	darkgreen	heavy	verypitted	normal
GB-0214	normal	typical	few	green	normal	sunred	heavy	none	large	heavy	mainvein	present	present	yellow	darkyellow	heavy	normal	white	three	tufted	green	free	normal	large	medium	green	cone-oval	pointed	medium	darkgreen	heavy	verypitted	normal
GB-0223	normal	typical	few	green	normal	sunred	heavy	none	medium	heavy	three	present	present	yellow	darkyellow	heavy	protruding	white	three	sparse	tan	free	normal	large	medium	green	cone-oval	pointed	medium	darkgreen	heavy	verypitted	normal
GB-0226	normal	typical	few	green	normal	sunred	heavy	none	medium	heavy	mainvein	absent	present	yellow	darkyellow	medium	protruding	white	three	tufted	green	free	normal	medium	many	green	cone-oval	pointed	large	green	heavy	pitted	normal
GB-0227	normal	typical	pilose	green	normal	sunred	heavy	none	medium	heavy	three	present	present	yellow	darkyellow	heavy	normal	white	three	tufted	green	free	normal	medium	medium	green	oval	pointed	medium	green	heavy	pitted	normal
GB-0228	normal	typical	few	green	normal	sunred	heavy	none	medium	heavy	mainvein	present	present	yellow	darkyellow	heavy	protruding	white	three	tufted	green	free	normal	medium	medium	green	cone-oval	pointed	medium	darkgreen	heavy	pitted	normal
GB-0229	normal	typical	pilose	green	normal	sunred	heavy	none	medium	heavy	two	present	present	yellow	darkyellow	heavy	protruding	white	three	tufted	green	free	normal	medium	medium	green	oval	moderatelypointed	medium	darkgreen	heavy	pitted	normal
GB-0234	normal	typical	pilose	green	normal	sunred	heavy	none	medium	heavy	mainvein	present	present	yellow	darkyellow	heavy	normal	brown	three	tufted	brown	free	normal	large	medium	green	oval	pointed	medium	darkgreen	heavy	verypitted	normal
GB-0235	normal	typical	few	green	normal	sunred	heavy	none	medium	heavy	three	present	present	yellow	darkyellow	heavy	protruding	white	four	none	lintless	free	normal	large	medium	green	cone	pointed	medium	darkgreen	heavy	verypitted	normal
GB-0236	normal	typical	few	green	normal	sunred	heavy	none	medium	heavy	three	present	present	yellow	darkyellow	heavy	protruding	white	three	tufted	tan	free	normal	large	medium	green	cone-oval	pointed	medium	darkgreen	heavy	verypitted	normal
GB-0237	normal	typical	few	green	normal	sunred	heavy	none	medium	heavy	three	present	present	yellow	darkyellow	heavy	normal	white	three	tufted	tan	free	normal	large	medium	green	cone-oval	moderatelypointed	medium	darkgreen	heavy	verypitted	normal
GB-0238	normal	typical	few	green	normal	sunred	heavy	none	medium	heavy	mainvein	present	present	yellow	darkyellow	heavy	protruding	white	three	tufted	green	free	normal	medium	medium	green	oval	pointed	medium	darkgreen	heavy	pitted	normal
GB-0240	normal	typical	few	green	normal	sunred	heavy	none	medium	heavy	three	reduced	reduced	yellow	darkyellow	heavy	normal	white	four	tufted	green	free	normal	large	medium	green	cone-oval	pointed	medium	darkgreen	heavy	verypitted	normal
GB-0241	normal	typical	few	green	normal	sunred	heavy	none	medium	heavy	three	present	present	yellow	darkyellow	heavy	normal	cream	three	sparse	tan	free	normal	large	medium	green	cone-oval	pointed	medium	darkgreen	heavy	verypitted	normal
GB-0242	normal	typical	few	green	normal	sunred	heavy	few	medium	heavy	three	present	present	yellow	darkyellow	heavy	normal	brown	three	tufted	brown	free	normal	large	medium	green	cone-oval	moderatelypointed	medium	darkgreen	heavy	verypitted	normal
GB-0244	normal	typical	pilose	green	normal	sunred	heavy	pilose	medium	heavy	three	present	present	yellow	darkyellow	heavy	protruding	white	three	medium	tan	free	normal	large	medium	green	round	pointed	small	darkgreen	heavy	verypitted	normal
GB-0245	normal	typical	few	green	normal	sunred	heavy	none	medium	heavy	mainvein	present	reduced	yellow	darkyellow	heavy	normal	white	three	sparse	green	free	normal	large	medium	green	cone-oval	pointed	medium	darkgreen	heavy	verypitted	normal
GB-0249	normal	open	none	green	superokra	sunred	heavy	none	medium	heavy	mainvein	absent	absent	yellow	darkyellow	heavy	normal	white	three	tufted	tan	free	normal	large	medium	green	cone-oval	pointed	medium	darkgreen	heavy	verypitted	normal
GB-0250	normal	typical	few	green	normal	sunred	heavy	none	large	heavy	three	absent	reduced	yellow	darkyellow	heavy	normal	cream	three	sparse	green	free	normal	large	medium	green	cone-oval	moderatelypointed	medium	darkgreen	heavy	pitted	normal
GB-0251	normal	typical	few	green	normal	sunred	heavy	none	medium	heavy	three	absent	present	yellow	darkyellow	heavy	normal	white	three	tufted	green	free	normal	large	medium	green	cone-oval	pointed	medium	darkgreen	heavy	verypitted	normal
GB-0252	normal	typical	few	green	normal	sunred	heavy	none	medium	heavy	three	present	present	yellow	darkyellow	heavy	normal	white	three	tufted	tan	free	normal	large	medium	green	cone-oval	pointed	medium	darkgreen	heavy	verypitted	normal
GB-0253	normal	typical	few	green	normal	sunred	heavy	none	medium	heavy	three	present	present	yellow	darkyellow	heavy	normal	white	three	tufted	tan	free	normal	large	medium	green	cone-oval	pointed	medium	darkgreen	heavy	verypitted	normal
GB-0255	normal	typical	few	green	normal	sunred	heavy	none	medium	heavy	three	present	present	yellow	darkyellow	heavy	normal	cream	three	tufted	tan	free	normal	large	medium	green	cone-oval	pointed	medium	darkgreen	heavy	verypitted	normal
GB-0257	normal	open	pilose	green	normal	sunred	heavy	none	medium	heavy	mainvein	present	present	yellow	darkyellow	medium	protruding	white	three	tufted	green	free	normal	medium	medium	green	oval	pointed	medium	darkgreen	heavy	pitted	normal
GB-0258	normal	typical	pilose	green	normal	sunred	heavy	none	medium	heavy	mainvein	present	present	yellow	darkyellow	heavy	protruding	white	three	medium	green	free	normal	medium	medium	green	cone-oval	pointed	medium	darkgreen	heavy	lightlypitted	normal
GB-0259	normal	typical	none	green	normal	sunred	heavy	none	medium	heavy	three	present	present	yellow	darkyellow	medium	normal	white	four	tufted	green	free	normal	medium	medium	green	cone-oval	pointed	medium	darkgreen	heavy	verypitted	normal
GB-0260	normal	typical	few	green	normal	sunred	heavy	none	medium	heavy	three	present	present	yellow	darkyellow	heavy	normal	white	three	tufted	green	free	normal	large	medium	green	oval	pointed	medium	darkgreen	heavy	verypitted	normal
GB-0262	normal	typical	few	green	normal	sunred	heavy	none	large	heavy	three	present	present	yellow	cream	heavy	normal	cream	three	sparse	green	free	normal	large	medium	green	cone	pointed	medium	darkgreen	heavy	verypitted	normal
GB-0271	normal	typical	none	green	normal	sunred	heavy	none	medium	heavy	three	present	present	lightyellow	darkyellow	none	protruding	white	three	tufted	tan	free	normal	medium	medium	sunred	oval	pointed	medium	darkgreen	heavy	verypitted	normal
GB-0280	normal	segofftype	few	green	normal	sunred	heavy	none	segofftype	heavy	three	present	present	yellow	darkyellow	medium	protruding	white	three	none	lintless	free	normal	large	medium	green	oval	pointed	medium	darkgreen	heavy	verypitted	normal
GB-0288	normal	typical	few	green	normal	sunred	heavy	none	medium	heavy	three	present	present	yellow	darkyellow	heavy	normal	cream	three	sparse	tan	free	normal	large	medium	green	cone-oval	pointed	medium	darkgreen	heavy	verypitted	normal
GB-0292	normal	typical	none	green	normal	red	heavy	none	medium	heavy	mainvein	absent	absent	yellow	darkyellow	medium	protruding	cream	three	tufted	tan	free	normal	medium	medium	sunred	cone-oval	pointed	medium	darkgreen	heavy	verypitted	normal
GB-0293	normal	typical	moderate	green	normal	sunred	heavy	none	medium	heavy	three	absent	absent	yellow	darkyellow	heavy	normal	cream	three	sparse	tan	free	normal	large	medium	sunred	cone-oval	pointed	medium	darkgreen	heavy	verypitted	normal
GB-0316	normal	typical	moderate	green	normal	sunred	heavy	none	medium	heavy	mainvein	present	present	yellow	yellow	medium	protruding	tan	three	sparse	brown	free	normal	medium	medium	sunred	cone	pointed	medium	darkgreen	heavy	pitted	normal
GB-0317	normal	dense	pilose	green	normal	sunred	heavy	pilose	medium	heavy	mainvein	present	present	yellow	darkyellow	heavy	protruding	white	three	tufted	tan	free	normal	large	medium	green	cone-oval	pointed	medium	darkgreen	heavy	verypitted	normal
GB-0333	normal	typical	few	green	normal	sunred	heavy	none	medium	heavy	mainvein	reduced	present	yellow	darkyellow	medium	normal	brown	three	tufted	brown	free	normal	medium	medium	green	cone-oval	pointed	medium	darkgreen	heavy	verypitted	normal
GB-0348	normal	typical	pilose	green	normal	sunred	heavy	none	medium	heavy	three	reduced	present	yellow	darkyellow	medium	protruding	white	three	medium	tan	free	normal	medium	medium	sunred	cone	pointed	medium	green	heavy	verypitted	normal
GB-0359	normal	typical	few	green	normal	sunred	heavy	none	medium	heavy	mainvein	present	present	yellow	darkyellow	heavy	normal	cream	three	sparse	green	free	normal	large	medium	sunred	cone-oval	pointed	medium	darkgreen	heavy	verypitted	normal
GB-0364	normal	typical	few	green	normal	sunred	heavy	none	medium	heavy	three	present	present	yellow	darkyellow	medium	normal	cream	three	sparse	green	free	normal	large	medium	green	cone-oval	pointed	medium	darkgreen	heavy	verypitted	normal
GB-0389	normal	typical	moderate	green	normal	sunred	heavy	none	medium	heavy	two	present	present	yellow	darkyellow	light	protruding	white	three	tufted	brown	free	normal	medium	medium	sunred	cone	pointed	large	green	heavy	verypitted	normal
GB-0391	normal	typical	few	green	segofftype	sunred	heavy	none	medium	heavy	three	present	present	yellow	darkyellow	medium	extremeprotruding	white	three	tufted	brown	free	normal	medium	medium	sunred	oval	pointed	medium	green	heavy	verypitted	normal
GB-0394	normal	typical	few	green	normal	sunred	heavy	none	medium	heavy	three	present	present	yellow	darkyellow	medium	protruding	white	three	sparse	tan	free	normal	medium	medium	sunred	cone	pointed	medium	darkgreen	heavy	pitted	normal
GB-0427	normal	typical	few	green	normal	sunred	heavy	none	medium	heavy	three	present	present	yellow	darkyellow	medium	normal	white	three	tufted	green	semikidney	normal	medium	medium	green	oval	pointed	medium	green	heavy	verypitted	normal
GB-0435	normal	typical	none	green	normal	sunred	heavy	none	medium	heavy	three	present	present	yellow	darkyellow	none	normal	white	three	tufted	green	kidney	normal	medium	medium	sunred	oval	pointed	medium	darkgreen	heavy	verypitted	normal
GB-0446	normal	typical	few	green	segofftype	sunred	heavy	none	medium	heavy	three	present	present	yellow	darkyellow	heavy	normal	white	three	none	lintless	free	normal	large	medium	green	oval	pointed	medium	darkgreen	heavy	verypitted	normal
GB-0451	normal	typical	few	green	normal	sunred	heavy	none	medium	heavy	three	present	present	yellow	darkyellow	heavy	normal	white	three	sparse	tan	free	normal	large	medium	green	cone-oval	pointed	medium	darkgreen	heavy	verypitted	normal
GB-0464	normal	dense	few	green	normal	sunred	heavy	none	large	heavy	three	present	present	yellow	darkyellow	none	normal	white	three	tufted	green	semikidney	recurved	large	medium	green	oval	pointed	medium	green	heavy	verypitted	normal
GB-0507	normal	typical	pilose	red	normal	red	medium	none	medium	medium	mainvein	present	present	yellow	darkyellow	none	normal	white	three	tufted	green	free	normal	medium	medium	red	oval	pointed	medium	red	heavy	verypitted	normal
GB-0512	normal	segofftype	few	green	normal	sunred	heavy	none	large	heavy	three	present	present	yellow	darkyellow	light	protruding	white	three	medium	green	free	normal	large	medium	green	cone-oval	pointed	medium	darkgreen	heavy	verypitted	normal
GB-0538	normal	typical	pilose	green	normal	sunred	heavy	pilose	medium	heavy	mainvein	present	present	yellow	darkyellow	heavy	normal	white	three	tufted	offwhite	free	normal	large	medium	green	cone-oval	pointed	medium	darkgreen	heavy	verypitted	normal
GB-0539	normal	typical	pilose	green	normal	sunred	heavy	pilose	medium	heavy	mainvein	present	present	yellow	darkyellow	heavy	normal	white	three	tufted	tan	free	normal	large	medium	sunred	cone-oval	moderatelypointed	medium	darkgreen	heavy	verypitted	normal
GB-0566	normal	typical	pilose	green	normal	sunred	heavy	pilose	medium	heavy	mainvein	present	present	yellow	darkyellow	heavy	normal	white	three	tufted	cream	free	normal	large	medium	sunred	cone-oval	pointed	medium	darkgreen	heavy	verypitted	normal
GB-0570	normal	typical	few	green	normal	red	heavy	none	medium	heavy	three	present	present	yellow	yellow	medium	normal	tan	four	tufted	brown	free	normal	medium	medium	sunred	oval	pointed	medium	darkgreen	heavy	verypitted	normal
GB-0582	normal	dense	few	segofftype	normal	segofftype	heavy	none	large	heavy	mainvein	present	present	yellow	darkyellow	none	normal	white	three	tufted	tan	free	normal	large	medium	red	cone-oval	pointed	medium	darkgreen	heavy	verypitted	normal
GB-0603	normal	typical	few	green	normal	sunred	heavy	none	medium	heavy	three	present	present	yellow	darkyellow	segofftype	normal	cream	three	tufted	tan	free	normal	large	medium	green	cone-oval	moderatelypointed	medium	darkgreen	heavy	verypitted	normal
GB-0605	normal	typical	few	green	normal	sunred	heavy	none	medium	heavy	three	present	present	yellow	darkyellow	heavy	normal	cream	three	sparse	tan	free	normal	large	medium	green	cone-oval	moderatelypointed	medium	darkgreen	heavy	verypitted	normal
GB-0621	normal	dense	segofftype	green	normal	sunred	heavy	segofftype	medium	heavy	three	absent	absent	lightyellow	cream	none	normal	white	four	tufted	tan	free	normal	large	medium	green	round	pointed	small	green	heavy	lightlypitted	normal
GB-0622	normal	typical	moderate	green	normal	sunred	heavy	none	medium	heavy	three	present	present	yellow	darkyellow	heavy	normal	cream	three	sparse	green	free	normal	large	medium	green	round	moderatelypointed	medium	darkgreen	heavy	verypitted	normal
GB-0627	normal	dense	pilose	green	normal	red	heavy	none	large	heavy	mainvein	present	present	yellow	darkyellow	medium	protruding	cream	three	medium	green	free	normal	large	medium	sunred	oval	moderatelypointed	medium	green	medium	pitted	normal
GB-0629	normal	typical	few	green	normal	sunred	heavy	none	medium	heavy	mainvein	present	present	yellow	darkyellow	heavy	normal	white	three	sparse	tan	free	normal	large	medium	green	cone-oval	pointed	medium	darkgreen	heavy	verypitted	normal
GB-0638	normal	typical	few	green	normal	sunred	heavy	none	medium	heavy	three	present	present	yellow	darkyellow	heavy	normal	white	three	none	lintless	free	normal	large	medium	green	cone-oval	pointed	medium	darkgreen	heavy	verypitted	normal
GB-0648	normal	dense	few	green	normal	sunred	heavy	none	large	heavy	mainvein	present	present	yellow	darkyellow	heavy	protruding	white	three	sparse	tan	free	normal	large	medium	green	round	moderatelypointed	medium	darkgreen	heavy	verypitted	normal
GB-0649	normal	dense	moderate	green	normal	sunred	heavy	none	large	heavy	mainvein	present	present	yellow	darkyellow	heavy	normal	white	three	tufted	green	free	normal	large	medium	green	oval	pointed	medium	darkgreen	heavy	verypitted	normal
GB-0650	normal	dense	few	green	normal	sunred	heavy	none	large	heavy	two	present	present	yellow	darkyellow	heavy	normal	white	three	sparse	tan	free	normal	large	medium	green	oval	moderatelypointed	medium	darkgreen	heavy	verypitted	normal
GB-0651	normal	dense	few	green	normal	sunred	heavy	none	large	heavy	three	present	present	yellow	darkyellow	heavy	normal	white	three	tufted	tan	free	normal	large	medium	green	cone	pointed	medium	darkgreen	heavy	verypitted	normal
GB-0652	normal	dense	moderate	green	normal	sunred	heavy	none	large	heavy	mainvein	present	present	yellow	darkyellow	heavy	normal	white	three	tufted	tan	free	normal	large	medium	green	cone	pointed	medium	darkgreen	heavy	verypitted	normal
GB-0653	normal	dense	moderate	green	normal	sunred	heavy	none	large	heavy	mainvein	present	present	yellow	darkyellow	heavy	protruding	white	three	tufted	tan	free	normal	large	medium	green	cone-oval	moderatelypointed	medium	darkgreen	heavy	verypitted	normal
GB-0654	normal	typical	pilose	green	normal	sunred	heavy	pilose	medium	heavy	three	present	present	yellow	darkyellow	heavy	normal	white	three	sparse	green	free	normal	large	medium	green	cone-oval	pointed	medium	darkgreen	heavy	verypitted	normal
GB-0656	normal	dense	pilose	green	normal	sunred	heavy	pilose	medium	heavy	mainvein	present	present	yellow	darkyellow	heavy	normal	white	three	sparse	green	free	normal	large	medium	green	oval	pointed	medium	darkgreen	heavy	verypitted	normal
GB-0657	normal	dense	pilose	green	normal	sunred	heavy	pilose	medium	heavy	mainvein	present	present	yellow	darkyellow	heavy	normal	white	three	tufted	tan	free	normal	large	medium	green	oval	pointed	medium	darkgreen	heavy	verypitted	normal
GB-0658	normal	dense	pilose	green	normal	sunred	heavy	pilose	medium	heavy	mainvein	present	present	yellow	darkyellow	heavy	normal	white	three	tufted	tan	free	normal	large	medium	sunred	cone-oval	pointed	medium	darkgreen	heavy	verypitted	normal
GB-0659	normal	dense	pilose	green	segofftype	sunred	heavy	pilose	medium	heavy	mainvein	present	present	yellow	darkyellow	heavy	normal	white	three	tufted	tan	free	normal	large	medium	sunred	cone-oval	pointed	medium	darkgreen	heavy	verypitted	normal
GB-0662	normal	typical	few	green	normal	sunred	heavy	none	medium	heavy	three	present	present	yellow	darkyellow	heavy	normal	cream	three	tufted	green	free	normal	large	medium	sunred	cone-oval	pointed	medium	darkgreen	heavy	verypitted	normal
GB-0677	normal	typical	few	green	normal	red	heavy	none	large	heavy	three	present	present	yellow	darkyellow	medium	protruding	rust	three	tufted	rust	free	normal	medium	medium	sunred	cone-oval	pointed	medium	green	heavy	verypitted	normal
GB-0678	normal	typical	few	green	normal	sunred	heavy	none	large	heavy	three	present	present	yellow	darkyellow	medium	protruding	white	three	tufted	green	free	normal	medium	medium	green	oval	pointed	medium	green	heavy	verypitted	normal
GB-0679	normal	typical	few	green	normal	sunred	heavy	none	large	heavy	three	present	present	yellow	darkyellow	heavy	normal	white	three	tufted	tan	free	normal	large	medium	green	cone-oval	pointed	medium	darkgreen	heavy	verypitted	normal
GB-0680	normal	typical	few	green	normal	sunred	heavy	none	large	heavy	three	present	present	yellow	darkyellow	heavy	normal	white	three	sparse	green	free	normal	large	medium	green	cone-oval	pointed	medium	darkgreen	heavy	verypitted	normal
GB-0681	normal	typical	none	green	normal	sunred	heavy	none	medium	heavy	three	reduced	present	yellow	darkyellow	heavy	protruding	white	three	sparse	tan	free	normal	large	medium	green	cone-oval	pointed	medium	darkgreen	heavy	pitted	normal
GB-0682	normal	typical	none	green	normal	sunred	heavy	none	medium	heavy	three	reduced	present	yellow	darkyellow	medium	protruding	white	three	tufted	tan	free	normal	large	medium	green	cone-oval	pointed	medium	darkgreen	heavy	pitted	normal
GB-0683	normal	typical	few	green	normal	sunred	heavy	none	medium	heavy	three	present	present	yellow	darkyellow	heavy	protruding	cream	three	sparse	tan	free	normal	large	medium	green	cone-oval	pointed	medium	darkgreen	heavy	verypitted	normal
GB-0684	normal	typical	few	green	normal	sunred	heavy	none	medium	heavy	three	present	present	yellow	darkyellow	heavy	protruding	white	three	tufted	tan	free	normal	large	medium	green	oval	pointed	medium	darkgreen	heavy	verypitted	normal
GB-0685	normal	compact	few	green	normal	sunred	heavy	none	large	heavy	three	present	present	yellow	darkyellow	heavy	protruding	cream	three	medium	tan	free	normal	large	medium	green	oval	moderatelypointed	medium	darkgreen	heavy	verypitted	cluster
GB-0686	normal	typical	few	green	normal	sunred	heavy	none	medium	heavy	three	present	present	yellow	darkyellow	heavy	protruding	white	three	sparse	tan	free	normal	large	medium	green	cone-oval	pointed	medium	darkgreen	heavy	verypitted	normal
GB-0695	stovepipe	typical	few	green	normal	sunred	heavy	none	large	heavy	mainvein	present	present	lightyellow	darkyellow	heavy	normal	cream	three	high	tan	free	normal	large	medium	green	cone-oval	pointed	medium	darkgreen	heavy	verypitted	cluster
GB-0696	segofftype	typical	few	green	normal	green	heavy	none	medium	heavy	three	present	present	segofftype	darkyellow	heavy	normal	white	three	high	tan	free	normal	large	medium	green	cone-oval	pointed	medium	darkgreen	heavy	verypitted	segofftype
GB-0697	stovepipe	typical	few	green	normal	sunred	heavy	none	large	heavy	mainvein	present	present	lightyellow	darkyellow	heavy	protruding	cream	three	high	tan	free	normal	large	medium	green	oval	pointed	medium	darkgreen	heavy	pitted	cluster
GB-0699	normal	typical	segofftype	green	normal	sunred	heavy	none	large	heavy	mainvein	present	present	yellow	darkyellow	heavy	normal	cream	three	tufted	tan	free	normal	large	medium	green	oval	pointed	medium	darkgreen	heavy	verypitted	normal
GB-0701	normal	typical	pilose	green	normal	sunred	heavy	pilose	large	heavy	three	present	present	yellow	darkyellow	heavy	normal	white	three	tufted	tan	free	normal	large	medium	green	cone-oval	pointed	medium	darkgreen	heavy	verypitted	normal
GB-0702	normal	typical	pilose	green	normal	sunred	heavy	pilose	large	heavy	mainvein	present	present	yellow	darkyellow	heavy	protruding	white	three	tufted	tan	free	normal	large	medium	sunred	cone-oval	pointed	medium	darkgreen	heavy	verypitted	normal
GB-0703	normal	dense	pilose	green	normal	sunred	heavy	pilose	large	heavy	mainvein	present	present	yellow	darkyellow	heavy	protruding	white	three	tufted	tan	free	normal	large	medium	green	oval	pointed	medium	darkgreen	heavy	verypitted	normal
GB-0704	normal	typical	few	green	normal	sunred	heavy	none	large	heavy	mainvein	present	present	yellow	darkyellow	medium	normal	cream	three	tufted	green	free	normal	large	medium	green	oval	pointed	medium	darkgreen	heavy	pitted	normal
GB-0707	normal	dense	pilose	green	normal	sunred	heavy	none	large	heavy	mainvein	present	present	yellow	darkyellow	heavy	protruding	cream	three	tufted	green	kidney	normal	large	medium	green	oval	pointed	medium	darkgreen	heavy	verypitted	normal
GB-0712	normal	typical	few	green	normal	sunred	heavy	none	medium	heavy	three	present	present	yellow	darkyellow	heavy	protruding	cream	three	sparse	green	free	normal	large	medium	green	cone	pointed	medium	darkgreen	heavy	pitted	normal
GB-0718	normal	typical	none	green	normal	sunred	heavy	none	medium	heavy	three	present	present	yellow	darkyellow	medium	protruding	white	three	tufted	green	free	normal	large	medium	green	cone-oval	pointed	medium	darkgreen	heavy	verypitted	normal
GB-0726	normal	typical	few	green	normal	sunred	heavy	none	medium	heavy	three	present	present	yellow	darkyellow	heavy	protruding	cream	three	sparse	tan	free	normal	large	medium	sunred	oval	moderatelypointed	medium	darkgreen	heavy	verypitted	normal
GB-0727	normal	typical	few	green	normal	sunred	heavy	none	medium	heavy	three	present	present	yellow	darkyellow	heavy	protruding	cream	three	medium	tan	free	normal	large	medium	green	oval	pointed	medium	darkgreen	heavy	verypitted	normal
GB-0728	normal	open	few	green	normal	sunred	heavy	none	medium	heavy	mainvein	present	present	yellow	darkyellow	heavy	protruding	cream	three	medium	green	free	normal	large	medium	green	cone-oval	pointed	medium	darkgreen	heavy	verypitted	normal
GB-0729	normal	typical	few	green	normal	sunred	heavy	none	medium	heavy	three	present	present	yellow	darkyellow	heavy	protruding	white	three	medium	tan	free	normal	large	medium	green	cone-oval	pointed	medium	darkgreen	heavy	verypitted	normal
GB-0730	normal	typical	few	green	normal	sunred	heavy	none	medium	heavy	three	present	present	yellow	darkyellow	heavy	protruding	cream	three	sparse	tan	free	normal	large	medium	green	cone-oval	pointed	medium	darkgreen	heavy	verypitted	normal
GB-0731	normal	typical	few	green	normal	sunred	heavy	none	medium	heavy	three	present	present	yellow	darkyellow	heavy	protruding	cream	three	sparse	green	free	normal	large	medium	green	cone-oval	pointed	medium	darkgreen	heavy	verypitted	normal
GB-0734	normal	typical	few	green	normal	sunred	heavy	few	medium	heavy	three	present	present	yellow	darkyellow	heavy	protruding	white	three	sparse	tan	free	normal	large	medium	green	oval	pointed	medium	darkgreen	heavy	verypitted	normal
GB-0735	normal	typical	few	green	normal	sunred	heavy	none	medium	heavy	three	present	present	yellow	darkyellow	heavy	protruding	white	three	sparse	tan	free	normal	large	medium	green	oval	pointed	medium	darkgreen	heavy	pitted	normal
GB-0737	normal	typical	few	green	normal	sunred	heavy	none	medium	heavy	three	present	present	yellow	darkyellow	heavy	protruding	white	three	sparse	tan	free	normal	large	medium	green	oval	pointed	medium	darkgreen	heavy	verypitted	normal
GB-0738	normal	open	few	green	normal	sunred	heavy	none	medium	heavy	three	present	present	yellow	darkyellow	heavy	protruding	white	three	sparse	tan	free	normal	large	medium	green	oval	pointed	medium	darkgreen	heavy	verypitted	normal
GB-0739	normal	typical	few	green	normal	sunred	heavy	none	medium	heavy	three	present	present	yellow	darkyellow	heavy	protruding	white	three	tufted	tan	free	normal	large	medium	green	oval	pointed	medium	darkgreen	heavy	verypitted	normal
GB-0740	normal	typical	few	green	normal	sunred	heavy	none	medium	heavy	three	present	present	yellow	darkyellow	heavy	protruding	white	three	tufted	tan	free	normal	large	medium	green	cone-oval	moderatelypointed	medium	darkgreen	heavy	verypitted	normal
GB-0741	normal	typical	few	green	normal	sunred	heavy	none	medium	heavy	three	present	present	yellow	darkyellow	heavy	protruding	white	three	tufted	tan	free	normal	large	medium	green	oval	pointed	medium	darkgreen	heavy	verypitted	normal
GB-0742	normal	typical	few	green	normal	sunred	heavy	none	medium	heavy	three	present	present	yellow	darkyellow	heavy	protruding	white	three	tufted	tan	free	normal	large	medium	green	cone-oval	pointed	large	darkgreen	heavy	verypitted	normal
GB-0743	normal	typical	few	green	normal	sunred	heavy	none	medium	heavy	three	present	present	yellow	darkyellow	heavy	protruding	cream	three	tufted	green	free	normal	large	medium	green	oval	pointed	medium	darkgreen	heavy	verypitted	normal
GB-0744	normal	typical	few	green	normal	sunred	heavy	none	medium	heavy	three	present	present	yellow	darkyellow	heavy	protruding	white	three	tufted	tan	free	normal	large	medium	green	oval	pointed	medium	darkgreen	heavy	verypitted	normal
GB-0745	normal	typical	few	green	normal	sunred	heavy	none	medium	heavy	three	present	present	yellow	darkyellow	heavy	protruding	cream	three	sparse	green	free	normal	large	medium	green	cone-oval	pointed	medium	darkgreen	heavy	verypitted	normal
GB-0746	normal	typical	few	green	normal	sunred	heavy	none	medium	heavy	three	present	present	yellow	darkyellow	heavy	protruding	cream	three	tufted	tan	free	normal	large	medium	green	oval	pointed	medium	darkgreen	heavy	verypitted	normal
GB-0750	normal	typical	moderate	green	normal	sunred	heavy	moderate	medium	heavy	three	present	present	cream	cream	none	normal	white	four	high	white	free	normal	large	medium	green	cone-oval	blunt	large	green	medium	smooth	normal
GB-0762	normal	typical	few	green	normal	sunred	heavy	none	medium	heavy	three	present	present	yellow	darkyellow	heavy	protruding	white	three	tufted	tan	free	normal	large	medium	green	oval	pointed	medium	darkgreen	heavy	verypitted	normal
GB-0768	normal	dense	pilose	green	normal	green	heavy	pilose	large	heavy	mainvein	present	present	yellow	darkyellow	heavy	protruding	white	three	tufted	offwhite	free	normal	large	medium	green	cone	pointed	medium	darkgreen	heavy	verypitted	normal
GB-0779	normal	typical	few	green	normal	sunred	heavy	none	medium	heavy	three	present	present	yellow	darkyellow	heavy	protruding	cream	three	sparse	green	free	normal	large	medium	green	cone-oval	pointed	medium	darkgreen	heavy	verypitted	normal
GB-0780	normal	typical	few	green	normal	sunred	heavy	none	medium	heavy	three	present	present	yellow	darkyellow	heavy	normal	cream	three	sparse	green	free	normal	large	medium	green	cone	pointed	medium	darkgreen	heavy	verypitted	normal
GB-0782	normal	typical	few	green	normal	sunred	heavy	none	medium	heavy	three	present	present	yellow	darkyellow	heavy	protruding	cream	three	tufted	tan	free	normal	large	medium	green	cone-oval	pointed	medium	darkgreen	heavy	verypitted	normal
GB-0783	normal	typical	pilose	green	normal	sunred	heavy	pilose	medium	heavy	mainvein	present	present	yellow	darkyellow	heavy	normal	white	three	sparse	green	free	normal	large	medium	green	cone-oval	moderatelypointed	medium	darkgreen	heavy	verypitted	cluster
GB-0784	normal	typical	few	green	normal	sunred	heavy	none	medium	heavy	three	present	present	yellow	darkyellow	heavy	protruding	white	three	sparse	tan	free	normal	large	medium	green	cone-oval	moderatelypointed	medium	darkgreen	heavy	verypitted	cluster
GB-0785	normal	typical	few	green	normal	sunred	heavy	none	medium	heavy	three	present	present	yellow	darkyellow	heavy	normal	white	three	tufted	tan	free	normal	large	medium	green	oval	pointed	medium	darkgreen	heavy	verypitted	cluster
GB-0786	stovepipe	typical	pilose	green	normal	sunred	heavy	pilose	large	heavy	three	present	present	yellow	darkyellow	heavy	normal	cream	three	tufted	tan	free	normal	large	medium	green	cone-oval	pointed	medium	darkgreen	heavy	verypitted	normal
GB-0791	normal	typical	pilose	green	normal	sunred	heavy	pilose	large	heavy	three	present	present	yellow	darkyellow	heavy	normal	white	three	medium	tan	free	normal	large	medium	green	cone-oval	pointed	medium	darkgreen	heavy	verypitted	normal
GB-0792	stovepipe	typical	few	green	normal	sunred	heavy	none	large	heavy	three	present	present	yellow	darkyellow	heavy	normal	cream	three	medium	tan	free	normal	large	medium	green	cone	blunt	medium	darkgreen	heavy	verypitted	normal
GB-0795	normal	typical	few	green	normal	sunred	heavy	none	large	heavy	two	present	present	yellow	darkyellow	heavy	protruding	cream	three	sparse	tan	free	normal	large	medium	green	cone-oval	pointed	medium	darkgreen	heavy	verypitted	normal
GB-0796	normal	typical	pilose	green	normal	sunred	heavy	pilose	medium	heavy	mainvein	present	present	yellow	darkyellow	heavy	normal	white	three	sparse	tan	free	normal	large	medium	green	oval	pointed	medium	darkgreen	heavy	verypitted	cluster
GB-0799	normal	typical	segofftype	green	normal	sunred	heavy	segofftype	medium	heavy	three	present	present	yellow	darkyellow	heavy	protruding	white	three	sparse	tan	free	normal	large	medium	green	oval	pointed	medium	darkgreen	heavy	verypitted	normal
GB-0803	normal	typical	pilose	green	normal	sunred	heavy	pilose	medium	heavy	three	present	present	yellow	darkyellow	heavy	normal	cream	three	sparse	tan	free	normal	large	medium	green	cone-oval	pointed	medium	darkgreen	heavy	verypitted	normal
GB-0805	normal	typical	pilose	green	normal	sunred	heavy	pilose	medium	heavy	two	reduced	reduced	yellow	darkyellow	heavy	normal	white	three	sparse	tan	free	normal	large	medium	green	round	moderatelypointed	medium	darkgreen	heavy	verypitted	cluster
GB-0807	normal	typical	few	green	normal	sunred	heavy	none	medium	heavy	three	reduced	reduced	yellow	darkyellow	heavy	normal	cream	three	sparse	tan	free	normal	large	medium	green	cone-oval	pointed	medium	darkgreen	heavy	verypitted	normal
GB-0808	stovepipe	typical	few	green	normal	sunred	heavy	none	large	heavy	three	present	present	yellow	darkyellow	heavy	normal	cream	four	medium	tan	free	normal	large	medium	green	cone-oval	pointed	medium	darkgreen	heavy	verypitted	cluster
GB-0816	normal	typical	few	green	normal	sunred	heavy	none	large	heavy	two	present	present	yellow	darkyellow	heavy	protruding	segofftype	three	tufted	tan	free	normal	large	medium	green	oval	pointed	medium	darkgreen	heavy	verypitted	normal
GB-0817	normal	typical	moderate	green	normal	sunred	heavy	none	large	heavy	three	present	present	yellow	darkyellow	medium	normal	brown	four	none	lintless	free	normal	medium	medium	green	round	moderatelypointed	medium	green	heavy	pitted	normal
GB-0849	normal	typical	few	green	normal	sunred	heavy	none	medium	heavy	three	present	present	yellow	darkyellow	heavy	normal	white	three	tufted	green	free	normal	large	medium	green	round	moderatelypointed	medium	darkgreen	heavy	verypitted	normal
GB-0851	normal	typical	few	green	normal	sunred	heavy	none	medium	heavy	three	present	present	yellow	darkyellow	heavy	normal	cream	three	sparse	tan	free	normal	large	medium	green	cone-oval	pointed	medium	darkgreen	heavy	verypitted	normal
GB-0853	normal	typical	pilose	green	normal	sunred	heavy	pilose	medium	heavy	three	present	present	yellow	darkyellow	heavy	normal	white	three	tufted	tan	free	normal	large	medium	green	cone-oval	pointed	medium	darkgreen	heavy	verypitted	normal
GB-0855	normal	typical	moderate	green	normal	sunred	heavy	none	medium	heavy	three	reduced	present	yellow	darkyellow	heavy	normal	white	three	tufted	green	free	normal	large	medium	green	cone-oval	pointed	medium	darkgreen	heavy	verypitted	normal
GB-0856	normal	typical	few	green	normal	sunred	heavy	none	medium	heavy	three	present	present	yellow	darkyellow	heavy	normal	white	three	sparse	tan	free	normal	large	medium	green	oval	moderatelypointed	medium	darkgreen	heavy	verypitted	normal
GB-0857	normal	typical	moderate	green	normal	sunred	heavy	none	medium	heavy	three	present	present	yellow	darkyellow	heavy	normal	cream	three	tufted	tan	free	normal	large	medium	green	cone	pointed	medium	darkgreen	heavy	verypitted	normal
GB-0859	normal	typical	few	green	normal	sunred	heavy	none	medium	heavy	three	present	present	yellow	darkyellow	heavy	normal	white	three	tufted	tan	free	normal	large	medium	green	cone-oval	pointed	medium	darkgreen	heavy	verypitted	normal
GB-0860	normal	typical	few	green	normal	sunred	heavy	none	medium	heavy	three	present	present	yellow	darkyellow	heavy	normal	white	three	sparse	green	free	normal	large	medium	green	cone-oval	pointed	medium	darkgreen	heavy	pitted	normal
GB-0861	normal	typical	few	green	segofftype	sunred	heavy	none	medium	heavy	three	present	present	yellow	darkyellow	heavy	normal	white	three	medium	green	free	normal	large	medium	green	cone-oval	pointed	medium	darkgreen	heavy	verypitted	normal
GB-0961	normal	typical	few	green	normal	sunred	heavy	none	large	heavy	three	present	present	yellow	darkyellow	heavy	normal	cream	three	tufted	tan	free	normal	large	medium	green	cone-oval	pointed	medium	darkgreen	heavy	verypitted	normal
GB-0991	normal	typical	few	green	normal	sunred	heavy	none	medium	heavy	three	absent	present	yellow	darkyellow	heavy	normal	white	three	tufted	green	free	normal	large	medium	sunred	cone-oval	pointed	medium	darkgreen	heavy	verypitted	normal
GB-0992	normal	typical	few	green	normal	sunred	heavy	few	medium	heavy	three	reduced	reduced	yellow	darkyellow	heavy	normal	white	three	tufted	green	free	normal	large	medium	green	cone-oval	pointed	medium	darkgreen	heavy	verypitted	normal
GB-0993	normal	typical	few	green	normal	sunred	heavy	none	medium	heavy	three	present	present	yellow	darkyellow	heavy	normal	white	three	tufted	tan	free	normal	large	medium	green	cone-oval	pointed	medium	darkgreen	heavy	verypitted	normal
GB-0994	normal	typical	few	green	normal	sunred	heavy	few	medium	heavy	three	reduced	reduced	yellow	darkyellow	heavy	normal	white	three	tufted	green	free	normal	large	medium	green	cone-oval	pointed	medium	darkgreen	heavy	verypitted	normal
GB-0995	normal	typical	few	green	normal	sunred	heavy	few	medium	heavy	three	present	present	yellow	darkyellow	heavy	normal	white	three	tufted	tan	free	normal	large	medium	green	cone-oval	pointed	medium	darkgreen	heavy	verypitted	normal
GB-0996	normal	typical	few	green	normal	sunred	heavy	none	medium	heavy	three	present	present	yellow	darkyellow	heavy	normal	white	three	sparse	tan	free	normal	large	medium	green	cone-oval	pointed	medium	darkgreen	heavy	verypitted	normal
GB-0997	normal	typical	few	green	normal	sunred	heavy	none	medium	heavy	three	absent	present	yellow	darkyellow	heavy	normal	white	three	tufted	tan	free	normal	large	medium	green	cone-oval	pointed	medium	darkgreen	heavy	verypitted	normal
GB-0998	normal	typical	few	green	normal	sunred	heavy	none	medium	heavy	three	absent	reduced	yellow	darkyellow	heavy	protruding	white	three	tufted	tan	free	normal	large	medium	green	cone-oval	pointed	medium	darkgreen	heavy	verypitted	normal
GB-0999	normal	typical	few	green	normal	sunred	heavy	none	medium	heavy	three	present	present	yellow	darkyellow	heavy	protruding	white	three	tufted	tan	free	normal	large	medium	green	cone-oval	pointed	medium	darkgreen	heavy	verypitted	normal
GB-1000	normal	typical	few	green	normal	sunred	heavy	none	medium	heavy	three	reduced	present	yellow	darkyellow	heavy	protruding	white	three	tufted	green	free	normal	large	medium	green	cone-oval	pointed	medium	darkgreen	heavy	verypitted	normal
GB-1001	normal	typical	few	green	normal	sunred	heavy	none	medium	heavy	three	present	present	yellow	darkyellow	heavy	protruding	white	three	tufted	tan	free	normal	large	medium	green	cone-oval	pointed	large	darkgreen	heavy	verypitted	normal
GB-1002	normal	typical	few	green	normal	sunred	heavy	none	medium	heavy	three	present	present	yellow	darkyellow	heavy	normal	white	three	tufted	green	free	normal	large	medium	green	cone-oval	pointed	large	darkgreen	heavy	verypitted	normal
GB-1003	normal	typical	few	green	normal	sunred	heavy	none	medium	heavy	three	present	present	yellow	darkyellow	heavy	normal	white	three	tufted	tan	free	normal	large	medium	green	cone-oval	pointed	medium	darkgreen	heavy	verypitted	normal
GB-1004	normal	typical	few	green	normal	sunred	heavy	none	medium	heavy	three	absent	absent	yellow	darkyellow	heavy	normal	white	three	tufted	green	free	normal	large	medium	green	cone-oval	pointed	medium	darkgreen	heavy	verypitted	normal
GB-1006	spreading	typical	hairy	green	normal	sunred	heavy	hairy	medium	heavy	three	present	present	yellow	yellow	none	normal	white	five	high	white	free	normal	large	medium	sunred	round	moderatelypointed	medium	green	medium	lightlypitted	normal
GB-1009	normal	typical	hairy	green	normal	sunred	heavy	hairy	medium	heavy	three	present	present	yellow	yellow	none	normal	white	four	tufted	tan	free	normal	large	medium	sunred	round	pointed	medium	green	heavy	smooth	normal
GB-1023	normal	typical	few	green	normal	sunred	heavy	none	medium	heavy	three	present	present	yellow	darkyellow	heavy	normal	white	three	sparse	tan	free	normal	large	medium	green	cone-oval	pointed	medium	darkgreen	heavy	verypitted	normal
GB-1025	normal	typical	few	green	normal	sunred	heavy	none	medium	heavy	three	present	present	yellow	darkyellow	heavy	normal	white	three	tufted	tan	free	normal	large	medium	green	cone-oval	pointed	medium	darkgreen	heavy	verypitted	cluster
GB-1026	normal	typical	few	green	normal	sunred	heavy	none	medium	heavy	three	present	present	yellow	darkyellow	heavy	normal	white	three	sparse	tan	free	normal	large	medium	green	cone-oval	moderatelypointed	medium	darkgreen	heavy	verypitted	normal
GB-1027	normal	typical	few	green	normal	sunred	heavy	none	medium	heavy	three	present	present	yellow	darkyellow	heavy	normal	white	three	tufted	tan	free	normal	large	medium	green	round	pointed	medium	darkgreen	heavy	verypitted	cluster
GB-1028	normal	typical	few	green	normal	sunred	heavy	none	medium	heavy	three	present	present	yellow	darkyellow	heavy	normal	white	three	tufted	green	free	normal	large	medium	green	cone-oval	moderatelypointed	medium	darkgreen	heavy	verypitted	normal
GB-1030	normal	typical	few	green	normal	sunred	heavy	none	medium	heavy	three	present	present	yellow	darkyellow	heavy	normal	cream	three	tufted	tan	free	normal	large	medium	green	cone-oval	moderatelypointed	medium	darkgreen	heavy	verypitted	normal
GB-1032	normal	typical	few	green	normal	sunred	heavy	none	medium	heavy	three	present	present	lightyellow	darkyellow	heavy	normal	cream	three	medium	green	free	normal	large	medium	green	cone-oval	pointed	medium	darkgreen	heavy	pitted	normal
GB-1040	normal	dense	veryhairy	green	normal	sunred	heavy	veryhairy	large	heavy	three	present	present	lightyellow	cream	none	normal	white	four	high	tan	free	normal	large	medium	green	round	pointed	medium	green	heavy	smooth	normal
GB-1042	normal	typical	pilose	green	normal	sunred	heavy	none	large	heavy	three	present	present	yellow	darkyellow	heavy	protruding	cream	three	tufted	green	free	normal	large	medium	green	cone	pointed	large	green	heavy	verypitted	normal
GB-1049	normal	typical	few	green	normal	sunred	heavy	none	medium	heavy	three	present	present	yellow	darkyellow	heavy	normal	white	three	tufted	tan	free	normal	large	medium	green	cone-oval	pointed	medium	darkgreen	heavy	verypitted	normal
GB-1050	normal	typical	moderate	green	normal	sunred	heavy	none	medium	heavy	three	present	present	yellow	darkyellow	heavy	normal	cream	three	tufted	green	free	normal	large	medium	green	cone-oval	pointed	medium	darkgreen	heavy	verypitted	normal
GB-1052	normal	typical	few	green	normal	sunred	heavy	none	medium	heavy	three	reduced	reduced	yellow	darkyellow	heavy	normal	white	three	tufted	tan	free	normal	large	medium	green	cone-oval	pointed	medium	darkgreen	heavy	verypitted	normal
GB-1053	normal	typical	few	green	normal	sunred	heavy	none	medium	heavy	three	present	present	yellow	darkyellow	heavy	normal	cream	three	tufted	green	free	normal	large	medium	green	cone-oval	pointed	medium	darkgreen	heavy	verypitted	normal
GB-1054	normal	typical	few	green	normal	sunred	heavy	none	medium	heavy	three	present	present	yellow	darkyellow	heavy	normal	cream	three	sparse	green	free	normal	large	medium	green	cone-oval	pointed	medium	darkgreen	heavy	verypitted	normal
GB-1055	normal	typical	moderate	green	normal	sunred	heavy	none	medium	heavy	three	present	present	yellow	darkyellow	heavy	normal	cream	three	tufted	tan	free	normal	large	medium	green	cone-oval	pointed	medium	darkgreen	heavy	verypitted	normal
GB-1056	normal	typical	few	green	normal	sunred	heavy	few	medium	heavy	three	present	present	yellow	darkyellow	heavy	normal	white	three	sparse	tan	free	normal	large	medium	green	cone-oval	pointed	medium	darkgreen	heavy	verypitted	normal
GB-1057	normal	typical	few	green	normal	red	heavy	none	medium	heavy	three	present	present	yellow	darkyellow	heavy	normal	cream	three	tufted	tan	free	normal	large	medium	green	cone-oval	pointed	medium	darkgreen	heavy	verypitted	normal
GB-1058	normal	typical	moderate	green	normal	sunred	heavy	none	medium	heavy	three	present	present	yellow	darkyellow	heavy	normal	cream	three	tufted	tan	free	normal	large	medium	green	cone-oval	pointed	medium	darkgreen	heavy	verypitted	normal
GB-1059	normal	typical	few	green	normal	sunred	heavy	none	medium	heavy	three	present	present	yellow	darkyellow	heavy	normal	cream	three	tufted	tan	free	normal	large	medium	green	cone-oval	pointed	medium	darkgreen	heavy	pitted	normal
GB-1062	normal	typical	few	green	normal	red	heavy	none	medium	heavy	mainvein	absent	reduced	yellow	darkyellow	medium	normal	white	three	tufted	green	free	normal	large	medium	green	cone-oval	pointed	medium	darkgreen	heavy	verypitted	normal
GB-1065	normal	typical	few	green	normal	sunred	heavy	none	medium	heavy	three	present	present	yellow	darkyellow	heavy	normal	white	three	sparse	green	free	normal	large	medium	green	cone-oval	pointed	medium	darkgreen	heavy	verypitted	normal
GB-1071	normal	typical	few	green	normal	sunred	heavy	none	medium	heavy	three	present	present	yellow	darkyellow	heavy	normal	white	three	tufted	tan	free	normal	large	medium	green	cone-oval	pointed	medium	darkgreen	heavy	verypitted	segofftype
GB-1072	normal	typical	few	green	normal	sunred	heavy	none	medium	heavy	three	present	present	yellow	darkyellow	heavy	protruding	cream	three	sparse	tan	free	normal	large	medium	green	oval	pointed	medium	darkgreen	heavy	verypitted	normal
GB-1075	normal	typical	few	green	normal	sunred	heavy	none	medium	heavy	three	present	present	yellow	darkyellow	heavy	normal	white	three	medium	green	free	normal	large	medium	green	cone-oval	pointed	medium	darkgreen	heavy	verypitted	normal
GB-1076	normal	typical	few	green	normal	sunred	heavy	none	medium	heavy	three	present	present	yellow	darkyellow	heavy	normal	white	three	sparse	green	free	normal	large	medium	green	oval	pointed	medium	darkgreen	heavy	verypitted	normal
GB-1081	normal	typical	few	green	normal	sunred	heavy	none	medium	heavy	three	present	present	yellow	darkyellow	heavy	normal	cream	three	sparse	tan	free	normal	large	medium	green	cone-oval	pointed	medium	darkgreen	heavy	verypitted	normal
GB-1086	normal	typical	few	green	normal	sunred	heavy	none	medium	heavy	three	present	present	yellow	darkyellow	heavy	normal	cream	three	tufted	tan	free	normal	large	medium	green	cone-oval	moderatelypointed	medium	darkgreen	heavy	verypitted	normal
GB-1087	normal	typical	few	green	normal	sunred	heavy	none	medium	heavy	three	present	present	yellow	darkyellow	heavy	normal	cream	three	medium	tan	free	normal	large	medium	green	oval	pointed	medium	darkgreen	heavy	verypitted	cluster
GB-1093	normal	typical	few	green	normal	sunred	heavy	none	medium	heavy	three	present	present	yellow	darkyellow	heavy	normal	cream	three	sparse	tan	free	normal	large	medium	green	oval	pointed	medium	darkgreen	heavy	verypitted	normal
GB-1094	normal	typical	segofftype	green	normal	sunred	heavy	pilose	medium	heavy	three	present	present	yellow	darkyellow	heavy	normal	cream	three	sparse	tan	free	normal	large	medium	green	cone-oval	pointed	medium	darkgreen	heavy	verypitted	normal
GB-1097	normal	typical	few	green	normal	sunred	heavy	none	medium	heavy	three	present	present	yellow	darkyellow	heavy	normal	cream	three	segofftype	tan	free	normal	large	medium	green	cone-oval	pointed	medium	darkgreen	heavy	verypitted	normal
GB-1098	normal	typical	few	green	normal	sunred	heavy	none	medium	heavy	three	present	present	yellow	darkyellow	heavy	normal	cream	three	sparse	tan	free	normal	large	medium	green	cone-oval	pointed	medium	darkgreen	heavy	verypitted	cluster
GB-1099	normal	typical	hairy	green	normal	sunred	heavy	hairy	medium	heavy	three	present	reduced	cream	cream	none	normal	tan	four	high	tan	free	normal	large	medium	green	round	pointed	medium	green	medium	smooth	normal
GB-1102	normal	typical	pilose	green	normal	sunred	heavy	pilose	medium	heavy	mainvein	absent	reduced	yellow	darkyellow	heavy	normal	cream	three	medium	tan	free	normal	large	medium	green	cone-oval	pointed	medium	darkgreen	heavy	verypitted	cluster
GB-1103	normal	typical	few	green	normal	sunred	heavy	none	medium	heavy	three	present	present	yellow	darkyellow	heavy	normal	white	three	tufted	tan	free	normal	large	medium	green	cone-oval	pointed	medium	darkgreen	heavy	verypitted	cluster
GB-1109	normal	typical	segofftype	green	normal	sunred	heavy	segofftype	medium	heavy	mainvein	present	present	yellow	darkyellow	heavy	normal	cream	three	tufted	tan	free	normal	large	medium	green	cone-oval	pointed	medium	darkgreen	heavy	verypitted	cluster
GB-1111	normal	typical	few	green	normal	sunred	heavy	none	medium	heavy	three	present	present	yellow	darkyellow	heavy	normal	cream	three	sparse	tan	free	normal	large	medium	green	oval	pointed	medium	darkgreen	heavy	verypitted	cluster
GB-1113	normal	typical	pilose	green	normal	sunred	heavy	none	medium	heavy	mainvein	present	present	yellow	darkyellow	heavy	normal	cream	three	tufted	tan	free	normal	large	medium	green	cone-oval	pointed	medium	darkgreen	heavy	verypitted	cluster
GB-1114	normal	typical	pilose	green	normal	sunred	heavy	pilose	medium	heavy	three	present	present	yellow	darkyellow	heavy	normal	white	three	sparse	offwhite	free	normal	large	medium	green	cone	pointed	medium	darkgreen	heavy	verypitted	normal
GB-1116	normal	typical	few	green	normal	sunred	heavy	none	medium	heavy	three	present	present	yellow	darkyellow	heavy	normal	white	three	sparse	tan	free	normal	large	medium	green	cone-oval	pointed	medium	darkgreen	heavy	verypitted	normal
GB-1117	stovepipe	typical	pilose	green	normal	sunred	heavy	pilose	medium	heavy	three	present	reduced	yellow	darkyellow	heavy	normal	cream	three	sparse	tan	free	normal	large	medium	green	cone-oval	pointed	medium	darkgreen	heavy	verypitted	cluster
GB-1119	normal	typical	segofftype	green	normal	sunred	heavy	segofftype	medium	heavy	three	present	present	yellow	darkyellow	heavy	normal	cream	three	sparse	tan	free	normal	large	medium	green	cone-oval	pointed	medium	darkgreen	heavy	verypitted	cluster
GB-1120	normal	typical	segofftype	green	normal	sunred	heavy	segofftype	medium	heavy	three	present	present	yellow	darkyellow	heavy	normal	cream	three	tufted	tan	free	normal	large	medium	green	cone-oval	moderatelypointed	medium	darkgreen	heavy	verypitted	cluster
GB-1122	normal	typical	few	green	normal	sunred	heavy	none	medium	heavy	three	present	present	yellow	darkyellow	heavy	normal	cream	three	tufted	tan	free	normal	large	medium	green	cone-oval	pointed	medium	darkgreen	heavy	verypitted	normal
GB-1123	normal	typical	moderate	green	normal	sunred	heavy	moderate	medium	heavy	three	present	present	yellow	darkyellow	heavy	normal	white	three	tufted	tan	free	normal	large	medium	green	cone-oval	pointed	medium	darkgreen	heavy	verypitted	normal
GB-1124	normal	typical	few	green	normal	sunred	heavy	none	medium	heavy	three	present	present	yellow	darkyellow	heavy	normal	cream	three	tufted	tan	free	normal	large	medium	green	cone-oval	pointed	medium	darkgreen	heavy	verypitted	normal
GB-1125	normal	typical	moderate	green	normal	sunred	heavy	none	medium	heavy	three	present	present	yellow	darkyellow	heavy	normal	cream	three	tufted	tan	free	normal	large	medium	green	cone-oval	moderatelypointed	medium	darkgreen	heavy	verypitted	normal
GB-1126	normal	typical	few	green	normal	sunred	heavy	none	medium	heavy	three	present	present	yellow	darkyellow	heavy	normal	cream	three	tufted	tan	free	normal	large	medium	green	cone-oval	pointed	medium	darkgreen	heavy	verypitted	normal
GB-1127	normal	typical	pilose	green	normal	sunred	heavy	pilose	medium	heavy	three	present	present	yellow	darkyellow	heavy	normal	cream	three	tufted	tan	free	normal	large	medium	green	cone-oval	pointed	medium	darkgreen	heavy	verypitted	normal
GB-1128	normal	typical	few	green	normal	sunred	heavy	none	medium	heavy	three	absent	absent	yellow	darkyellow	heavy	normal	cream	three	sparse	tan	free	normal	large	medium	green	cone-oval	pointed	medium	darkgreen	heavy	verypitted	normal
GB-1129	normal	typical	few	green	normal	sunred	heavy	none	medium	heavy	three	present	present	yellow	darkyellow	heavy	normal	cream	three	sparse	tan	free	normal	large	medium	green	cone-oval	pointed	medium	darkgreen	heavy	verypitted	cluster
GB-1130	normal	typical	few	green	normal	sunred	heavy	none	medium	heavy	three	present	present	yellow	darkyellow	heavy	normal	cream	three	sparse	tan	free	normal	large	medium	green	cone-oval	pointed	medium	darkgreen	heavy	verypitted	cluster
GB-1131	normal	typical	few	green	normal	sunred	heavy	none	medium	heavy	three	present	present	yellow	darkyellow	heavy	normal	cream	three	sparse	tan	free	normal	large	medium	green	cone-oval	pointed	medium	darkgreen	heavy	verypitted	normal
GB-1132	normal	typical	few	green	normal	sunred	heavy	none	medium	heavy	three	reduced	reduced	yellow	darkyellow	heavy	normal	cream	three	sparse	tan	free	normal	large	medium	green	cone-oval	pointed	medium	darkgreen	heavy	verypitted	normal
GB-1133	normal	typical	few	green	normal	sunred	heavy	none	medium	heavy	three	present	present	yellow	darkyellow	heavy	normal	white	three	sparse	tan	free	normal	large	medium	green	cone-oval	pointed	medium	darkgreen	heavy	verypitted	normal
GB-1134	normal	typical	moderate	green	normal	sunred	heavy	none	medium	heavy	three	present	absent	yellow	darkyellow	heavy	normal	cream	three	sparse	tan	free	normal	large	medium	green	cone-oval	pointed	medium	darkgreen	heavy	verypitted	normal
GB-1135	normal	typical	moderate	green	normal	sunred	heavy	none	medium	heavy	three	present	present	yellow	darkyellow	heavy	normal	cream	three	sparse	tan	free	normal	large	medium	green	cone-oval	pointed	medium	darkgreen	heavy	verypitted	normal
GB-1136	normal	typical	few	green	normal	sunred	heavy	none	medium	heavy	three	present	present	yellow	darkyellow	heavy	normal	cream	three	tufted	tan	free	normal	large	medium	green	cone-oval	pointed	medium	darkgreen	heavy	verypitted	normal
GB-1137	normal	typical	few	green	normal	sunred	heavy	none	medium	heavy	three	present	present	yellow	darkyellow	heavy	protruding	cream	three	tufted	green	free	normal	large	medium	green	cone-oval	pointed	medium	darkgreen	heavy	verypitted	normal
GB-1138	normal	typical	moderate	green	normal	sunred	heavy	none	medium	heavy	three	present	present	yellow	darkyellow	heavy	normal	white	three	tufted	tan	free	normal	large	medium	green	cone-oval	pointed	medium	darkgreen	heavy	pitted	normal
GB-1139	normal	typical	moderate	green	normal	sunred	heavy	none	medium	heavy	three	present	present	yellow	darkyellow	heavy	protruding	white	three	sparse	tan	free	normal	large	medium	green	cone-oval	pointed	medium	darkgreen	heavy	pitted	normal
GB-1141	normal	typical	few	green	normal	sunred	heavy	none	medium	heavy	three	present	reduced	yellow	darkyellow	heavy	protruding	cream	three	tufted	tan	free	normal	large	medium	green	cone-oval	pointed	medium	darkgreen	heavy	verypitted	normal
GB-1142	normal	typical	moderate	green	normal	sunred	heavy	none	medium	heavy	three	present	reduced	yellow	darkyellow	heavy	normal	cream	three	sparse	tan	free	normal	large	medium	green	cone-oval	pointed	medium	darkgreen	heavy	verypitted	normal
GB-1143	normal	typical	few	green	normal	sunred	heavy	none	medium	heavy	three	absent	absent	yellow	darkyellow	heavy	normal	white	three	sparse	tan	free	normal	large	medium	green	cone-oval	pointed	medium	darkgreen	heavy	verypitted	normal
GB-1144	normal	typical	few	green	normal	sunred	heavy	none	medium	heavy	three	present	present	yellow	darkyellow	heavy	normal	white	three	sparse	tan	free	normal	large	medium	green	cone-oval	pointed	medium	darkgreen	heavy	verypitted	normal
GB-1145	normal	typical	few	green	normal	sunred	heavy	none	medium	heavy	three	present	present	yellow	darkyellow	heavy	normal	cream	three	sparse	tan	free	normal	large	medium	green	cone-oval	pointed	medium	darkgreen	heavy	verypitted	normal
GB-1146	normal	typical	few	green	normal	sunred	heavy	pilose	medium	heavy	three	present	present	yellow	darkyellow	heavy	normal	cream	three	sparse	tan	free	normal	large	medium	green	cone-oval	pointed	medium	darkgreen	heavy	verypitted	normal
GB-1148	normal	typical	pilose	green	normal	sunred	heavy	pilose	medium	heavy	three	present	present	yellow	darkyellow	heavy	normal	cream	three	tufted	tan	free	normal	large	medium	green	cone-oval	pointed	medium	darkgreen	heavy	pitted	normal
GB-1151	normal	typical	pilose	green	normal	sunred	heavy	pilose	medium	heavy	three	present	present	yellow	darkyellow	heavy	normal	cream	three	tufted	tan	free	normal	large	medium	green	cone-oval	pointed	medium	darkgreen	heavy	verypitted	cluster
GB-1153	normal	typical	few	green	normal	sunred	heavy	none	medium	heavy	three	present	present	yellow	darkyellow	heavy	normal	cream	three	tufted	tan	free	normal	large	medium	green	cone-oval	pointed	medium	darkgreen	heavy	verypitted	normal
GB-1154	normal	typical	few	green	normal	sunred	heavy	none	medium	heavy	three	present	present	yellow	darkyellow	heavy	normal	cream	three	medium	tan	free	normal	large	medium	green	round	pointed	medium	darkgreen	heavy	pitted	normal
GB-1155	normal	typical	few	green	normal	sunred	heavy	none	medium	heavy	three	present	reduced	yellow	darkyellow	heavy	normal	cream	three	sparse	green	free	normal	large	medium	green	cone-oval	moderatelypointed	medium	darkgreen	heavy	verypitted	normal
GB-1157	normal	typical	few	green	normal	sunred	heavy	none	medium	heavy	three	present	present	yellow	darkyellow	heavy	normal	white	three	sparse	tan	free	normal	large	medium	green	cone-oval	pointed	medium	darkgreen	heavy	verypitted	normal
GB-1158	normal	typical	few	green	normal	sunred	heavy	none	medium	heavy	three	present	present	yellow	darkyellow	heavy	protruding	white	three	sparse	tan	free	normal	large	medium	green	cone-oval	pointed	medium	darkgreen	heavy	verypitted	normal
GB-1159	normal	typical	moderate	green	normal	sunred	heavy	none	medium	heavy	three	present	present	yellow	darkyellow	heavy	protruding	cream	three	sparse	tan	free	normal	large	medium	green	cone-oval	pointed	medium	darkgreen	heavy	verypitted	normal
GB-1160	normal	typical	few	green	normal	sunred	heavy	none	medium	heavy	three	present	present	yellow	darkyellow	heavy	normal	white	three	sparse	tan	free	normal	large	medium	green	cone-oval	moderatelypointed	medium	darkgreen	heavy	verypitted	normal
GB-1161	normal	typical	few	green	normal	sunred	heavy	none	medium	heavy	three	present	present	yellow	darkyellow	heavy	normal	white	three	sparse	tan	free	normal	large	medium	green	cone-oval	moderatelypointed	medium	darkgreen	heavy	verypitted	normal
GB-1162	normal	typical	few	green	normal	sunred	heavy	none	medium	heavy	three	present	present	yellow	darkyellow	heavy	normal	white	three	tufted	tan	free	normal	large	medium	green	cone-oval	pointed	medium	darkgreen	heavy	verypitted	normal
GB-1163	normal	typical	few	green	normal	sunred	heavy	none	medium	heavy	three	present	present	yellow	darkyellow	heavy	normal	cream	three	sparse	tan	free	normal	large	medium	green	cone-oval	pointed	medium	darkgreen	heavy	verypitted	cluster
GB-1165	normal	typical	few	green	normal	sunred	heavy	none	medium	heavy	three	present	present	yellow	darkyellow	heavy	normal	white	three	sparse	tan	free	normal	large	medium	green	cone-oval	pointed	medium	darkgreen	heavy	verypitted	normal
GB-1166	normal	typical	few	green	normal	sunred	heavy	none	medium	heavy	three	present	present	yellow	darkyellow	heavy	normal	white	three	sparse	tan	free	normal	large	medium	green	cone-oval	pointed	medium	darkgreen	heavy	verypitted	normal
GB-1167	normal	typical	few	green	normal	sunred	heavy	none	medium	heavy	three	present	present	yellow	darkyellow	heavy	normal	white	three	sparse	green	free	normal	large	medium	green	cone-oval	pointed	medium	darkgreen	heavy	verypitted	normal
GB-1168	normal	typical	few	green	normal	sunred	heavy	none	medium	heavy	three	present	present	yellow	darkyellow	heavy	normal	white	three	sparse	tan	free	normal	large	medium	green	cone-oval	pointed	medium	darkgreen	heavy	verypitted	normal
GB-1169	normal	typical	few	green	normal	sunred	heavy	none	medium	heavy	three	present	present	yellow	darkyellow	heavy	normal	white	three	sparse	tan	free	normal	large	medium	green	cone-oval	pointed	medium	darkgreen	heavy	verypitted	normal
GB-1170	normal	typical	few	green	normal	sunred	heavy	none	medium	heavy	three	present	present	yellow	darkyellow	heavy	normal	white	three	sparse	green	free	normal	large	medium	green	cone-oval	pointed	medium	darkgreen	heavy	verypitted	normal
GB-1171	normal	typical	few	green	normal	sunred	heavy	none	medium	heavy	three	present	present	yellow	darkyellow	heavy	protruding	cream	three	tufted	tan	free	normal	large	medium	green	cone-oval	pointed	medium	darkgreen	heavy	verypitted	normal
GB-1172	normal	typical	few	green	normal	sunred	heavy	none	medium	heavy	three	present	present	yellow	darkyellow	heavy	normal	cream	three	sparse	tan	free	normal	large	medium	green	cone-oval	pointed	medium	darkgreen	heavy	verypitted	normal
GB-1174	normal	typical	few	green	normal	sunred	heavy	none	medium	heavy	three	present	present	yellow	darkyellow	heavy	normal	white	three	tufted	tan	free	normal	large	medium	green	cone-oval	pointed	medium	darkgreen	heavy	verypitted	normal
GB-1175	normal	typical	few	green	normal	sunred	heavy	none	medium	heavy	three	reduced	absent	yellow	darkyellow	heavy	normal	cream	three	tufted	tan	free	normal	large	medium	green	cone-oval	pointed	medium	darkgreen	heavy	verypitted	normal
GB-1176	normal	typical	moderate	green	normal	sunred	heavy	none	medium	heavy	three	present	present	yellow	darkyellow	heavy	normal	cream	three	sparse	tan	free	normal	large	medium	green	cone-oval	pointed	medium	darkgreen	heavy	verypitted	normal
GB-1177	normal	typical	few	green	normal	sunred	heavy	none	medium	heavy	three	present	present	yellow	darkyellow	heavy	normal	cream	three	sparse	tan	free	normal	large	medium	green	cone-oval	pointed	medium	darkgreen	heavy	verypitted	normal
GB-1179	normal	typical	few	green	normal	sunred	heavy	none	medium	heavy	three	present	present	yellow	darkyellow	heavy	protruding	cream	three	sparse	tan	free	normal	large	medium	green	cone-oval	pointed	medium	darkgreen	heavy	verypitted	normal
GB-1180	normal	typical	few	green	normal	sunred	heavy	none	medium	heavy	three	present	present	yellow	darkyellow	heavy	normal	cream	three	sparse	tan	free	normal	large	medium	green	cone-oval	pointed	medium	darkgreen	heavy	verypitted	normal
GB-1182	normal	typical	few	green	normal	sunred	heavy	none	medium	heavy	three	present	present	yellow	darkyellow	heavy	normal	cream	three	sparse	tan	free	normal	large	medium	green	cone-oval	pointed	medium	darkgreen	heavy	verypitted	normal
GB-1183	normal	typical	few	green	normal	sunred	heavy	none	medium	heavy	three	present	present	yellow	darkyellow	heavy	normal	cream	three	sparse	tan	free	normal	large	medium	green	cone-oval	pointed	medium	darkgreen	heavy	verypitted	normal
GB-1184	normal	typical	few	green	normal	sunred	heavy	none	medium	heavy	three	present	present	yellow	darkyellow	heavy	normal	white	three	sparse	tan	free	normal	large	medium	green	cone-oval	pointed	medium	darkgreen	heavy	verypitted	normal
GB-1186	normal	typical	few	green	normal	sunred	heavy	none	medium	heavy	three	present	present	yellow	darkyellow	heavy	normal	white	three	sparse	tan	free	normal	large	medium	green	cone-oval	pointed	medium	darkgreen	heavy	verypitted	normal
GB-1187	normal	typical	few	green	normal	sunred	heavy	none	medium	heavy	three	present	present	yellow	darkyellow	heavy	normal	cream	three	sparse	tan	free	normal	large	medium	green	cone	pointed	medium	darkgreen	heavy	pitted	normal
GB-1188	normal	typical	few	green	normal	sunred	heavy	none	medium	heavy	three	present	present	yellow	darkyellow	heavy	normal	white	three	sparse	tan	free	normal	large	medium	green	cone-oval	pointed	medium	darkgreen	heavy	pitted	normal
GB-1189	normal	typical	few	green	normal	sunred	heavy	none	medium	heavy	three	present	present	yellow	darkyellow	heavy	normal	cream	three	sparse	tan	free	normal	large	medium	green	cone-oval	moderatelypointed	medium	darkgreen	heavy	verypitted	normal
GB-1190	normal	typical	few	green	normal	sunred	heavy	none	medium	heavy	three	present	present	yellow	darkyellow	heavy	normal	white	three	sparse	tan	free	normal	large	medium	green	cone-oval	pointed	medium	darkgreen	heavy	pitted	normal
GB-1191	normal	typical	few	green	normal	sunred	heavy	none	medium	heavy	three	present	present	yellow	darkyellow	heavy	normal	white	three	sparse	tan	free	normal	large	medium	green	cone-oval	pointed	medium	darkgreen	heavy	verypitted	normal
GB-1192	normal	typical	few	green	normal	sunred	heavy	none	medium	heavy	three	present	present	yellow	darkyellow	heavy	normal	cream	three	tufted	tan	free	normal	large	medium	green	cone-oval	pointed	medium	darkgreen	heavy	pitted	normal
GB-1193	normal	typical	few	green	normal	sunred	heavy	none	medium	heavy	three	present	present	yellow	darkyellow	heavy	normal	cream	three	sparse	tan	free	normal	large	medium	green	cone-oval	pointed	medium	darkgreen	heavy	verypitted	normal
GB-1194	normal	typical	few	green	normal	sunred	heavy	none	medium	heavy	three	present	present	yellow	darkyellow	heavy	normal	cream	three	sparse	tan	free	normal	large	medium	green	cone-oval	pointed	medium	darkgreen	heavy	verypitted	normal
GB-1195	normal	typical	few	green	normal	sunred	heavy	none	medium	heavy	three	present	present	yellow	darkyellow	heavy	normal	cream	three	sparse	tan	free	normal	large	medium	green	cone-oval	pointed	medium	darkgreen	heavy	verypitted	normal
GB-1196	normal	typical	few	green	normal	sunred	heavy	none	medium	heavy	three	present	present	yellow	darkyellow	heavy	normal	cream	three	sparse	tan	free	normal	large	medium	green	cone-oval	pointed	medium	darkgreen	heavy	verypitted	normal
GB-1197	normal	typical	few	green	normal	sunred	heavy	none	medium	heavy	three	present	present	yellow	darkyellow	heavy	normal	cream	three	sparse	tan	free	normal	large	medium	green	cone-oval	pointed	medium	darkgreen	heavy	verypitted	normal
GB-1198	normal	typical	few	green	normal	sunred	heavy	none	medium	heavy	three	present	present	yellow	darkyellow	heavy	normal	cream	three	tufted	tan	free	normal	large	medium	green	cone-oval	pointed	medium	darkgreen	heavy	verypitted	normal
GB-1199	normal	typical	moderate	green	normal	sunred	heavy	none	medium	heavy	three	present	present	yellow	darkyellow	heavy	normal	cream	three	sparse	tan	free	normal	large	medium	green	cone-oval	pointed	medium	darkgreen	heavy	pitted	normal
GB-1200	normal	typical	few	green	normal	sunred	heavy	none	medium	heavy	three	present	present	yellow	darkyellow	heavy	normal	cream	three	sparse	tan	free	normal	large	medium	green	cone-oval	pointed	medium	darkgreen	heavy	verypitted	normal
GB-1201	normal	typical	few	green	normal	sunred	heavy	none	medium	heavy	three	present	present	yellow	darkyellow	heavy	normal	cream	three	sparse	tan	free	normal	large	medium	green	cone-oval	pointed	medium	darkgreen	heavy	verypitted	normal
GB-1202	normal	typical	few	green	normal	sunred	heavy	none	medium	heavy	three	present	present	yellow	darkyellow	heavy	normal	cream	three	sparse	tan	free	normal	large	medium	green	cone-oval	pointed	medium	darkgreen	heavy	verypitted	normal
GB-1203	normal	typical	few	green	normal	sunred	heavy	none	medium	heavy	three	present	present	yellow	darkyellow	heavy	normal	cream	three	tufted	tan	free	normal	large	medium	green	cone-oval	moderatelypointed	medium	darkgreen	heavy	verypitted	normal
GB-1204	normal	typical	few	green	normal	sunred	heavy	none	medium	heavy	three	present	present	yellow	darkyellow	heavy	normal	cream	three	sparse	tan	free	normal	large	medium	green	cone-oval	pointed	medium	darkgreen	heavy	verypitted	cluster
GB-1205	normal	typical	few	green	normal	sunred	heavy	none	medium	heavy	three	present	present	yellow	darkyellow	heavy	normal	cream	three	tufted	tan	free	normal	large	medium	green	cone-oval	pointed	medium	darkgreen	heavy	verypitted	normal
GB-1206	normal	typical	few	green	normal	sunred	heavy	none	medium	heavy	three	present	present	yellow	darkyellow	heavy	normal	white	three	sparse	green	free	normal	large	medium	green	cone-oval	pointed	medium	darkgreen	heavy	pitted	normal
GB-1207	normal	typical	few	green	normal	sunred	heavy	none	medium	heavy	three	present	present	yellow	darkyellow	heavy	normal	white	three	sparse	tan	free	normal	large	medium	green	cone-oval	pointed	large	darkgreen	heavy	verypitted	normal
GB-1208	normal	typical	few	green	normal	sunred	heavy	none	large	heavy	three	present	present	yellow	darkyellow	heavy	normal	cream	three	sparse	tan	free	normal	large	medium	green	cone-oval	pointed	medium	darkgreen	heavy	verypitted	normal
GB-1209	normal	typical	few	green	normal	sunred	heavy	none	medium	heavy	three	present	present	yellow	darkyellow	heavy	normal	white	three	sparse	tan	free	normal	large	medium	green	cone-oval	pointed	medium	darkgreen	heavy	verypitted	normal
GB-1210	normal	typical	few	green	normal	sunred	heavy	none	medium	heavy	three	present	present	yellow	darkyellow	heavy	normal	white	three	sparse	tan	free	normal	large	medium	green	oval	pointed	medium	darkgreen	heavy	verypitted	normal
GB-1211	normal	typical	few	green	normal	sunred	heavy	none	medium	heavy	three	present	present	yellow	darkyellow	heavy	normal	white	three	tufted	tan	free	normal	large	medium	green	cone-oval	pointed	medium	darkgreen	heavy	verypitted	normal
GB-1212	normal	typical	few	green	normal	sunred	heavy	none	medium	heavy	three	present	present	yellow	darkyellow	heavy	normal	white	three	medium	tan	free	normal	large	medium	green	cone-oval	pointed	medium	darkgreen	heavy	verypitted	normal
GB-1213	normal	typical	few	green	normal	sunred	heavy	none	medium	heavy	three	present	present	yellow	darkyellow	heavy	normal	white	three	sparse	tan	free	normal	large	medium	green	cone-oval	pointed	medium	darkgreen	heavy	verypitted	normal
GB-1214	normal	typical	few	green	normal	sunred	heavy	none	medium	heavy	three	present	present	yellow	darkyellow	heavy	normal	cream	three	sparse	tan	free	normal	large	medium	green	cone-oval	pointed	medium	darkgreen	heavy	verypitted	normal
GB-1215	normal	typical	few	green	normal	sunred	heavy	none	medium	heavy	three	present	present	yellow	darkyellow	heavy	normal	cream	three	tufted	green	free	normal	large	medium	green	cone-oval	moderatelypointed	medium	darkgreen	heavy	verypitted	normal
GB-1216	normal	typical	few	green	normal	sunred	heavy	none	medium	heavy	three	present	present	yellow	darkyellow	heavy	normal	cream	three	tufted	tan	free	normal	large	medium	green	cone-oval	moderatelypointed	medium	darkgreen	heavy	verypitted	normal
GB-1217	normal	typical	few	green	normal	sunred	heavy	none	medium	heavy	mainvein	present	present	yellow	darkyellow	heavy	normal	cream	three	tufted	tan	free	normal	large	medium	green	cone-oval	moderatelypointed	medium	darkgreen	heavy	verypitted	normal
GB-1218	normal	typical	few	green	normal	sunred	heavy	none	medium	heavy	three	present	present	yellow	darkyellow	heavy	normal	white	three	sparse	tan	free	normal	large	medium	green	cone-oval	pointed	medium	darkgreen	heavy	verypitted	normal
GB-1220	normal	typical	few	green	normal	sunred	heavy	none	medium	heavy	three	present	present	yellow	darkyellow	heavy	normal	cream	three	sparse	tan	free	normal	large	medium	green	oval	pointed	medium	darkgreen	heavy	verypitted	normal
GB-1222	normal	typical	few	green	normal	sunred	heavy	none	medium	heavy	three	present	present	yellow	darkyellow	heavy	normal	cream	three	sparse	tan	free	normal	large	medium	green	cone-oval	pointed	medium	darkgreen	heavy	verypitted	normal
GB-1223	normal	typical	few	green	normal	sunred	heavy	none	medium	heavy	three	present	present	yellow	darkyellow	heavy	protruding	cream	three	sparse	tan	free	normal	large	medium	green	cone-oval	pointed	medium	darkgreen	heavy	verypitted	normal
GB-1224	normal	typical	few	green	normal	sunred	heavy	none	medium	heavy	three	present	present	yellow	darkyellow	heavy	protruding	white	three	sparse	tan	free	normal	large	medium	green	cone-oval	pointed	medium	darkgreen	heavy	verypitted	normal
GB-1225	normal	typical	few	green	normal	sunred	heavy	none	medium	heavy	three	present	present	yellow	darkyellow	heavy	protruding	cream	three	sparse	tan	free	normal	large	medium	green	cone-oval	pointed	medium	darkgreen	heavy	verypitted	normal
GB-1227	normal	typical	few	green	normal	sunred	heavy	none	medium	heavy	three	present	present	yellow	darkyellow	heavy	protruding	cream	three	sparse	tan	free	normal	large	medium	green	cone-oval	pointed	medium	darkgreen	heavy	verypitted	normal
GB-1228	normal	typical	few	green	normal	sunred	heavy	none	medium	heavy	three	present	present	yellow	darkyellow	heavy	normal	cream	three	tufted	tan	free	normal	large	medium	green	cone-oval	moderatelypointed	medium	darkgreen	heavy	verypitted	normal
GB-1229	normal	typical	few	green	normal	sunred	heavy	none	medium	heavy	three	present	present	yellow	darkyellow	heavy	normal	white	three	sparse	tan	free	normal	large	medium	green	cone-oval	moderatelypointed	medium	darkgreen	heavy	verypitted	normal
GB-1230	normal	typical	few	green	normal	sunred	heavy	none	medium	heavy	three	present	present	yellow	darkyellow	heavy	normal	cream	three	tufted	tan	free	normal	large	medium	green	cone-oval	moderatelypointed	medium	darkgreen	heavy	verypitted	normal
GB-1231	normal	typical	few	green	normal	sunred	heavy	none	medium	heavy	three	present	present	yellow	darkyellow	heavy	normal	cream	three	sparse	tan	free	normal	large	medium	green	cone-oval	moderatelypointed	medium	darkgreen	heavy	verypitted	normal
GB-1232	normal	typical	few	green	normal	sunred	heavy	none	medium	heavy	three	present	present	yellow	darkyellow	heavy	normal	cream	three	tufted	tan	free	normal	large	medium	green	cone-oval	moderatelypointed	medium	darkgreen	heavy	verypitted	normal
GB-1233	normal	typical	few	green	normal	sunred	heavy	none	medium	heavy	three	present	present	yellow	darkyellow	heavy	normal	cream	three	sparse	tan	free	normal	large	medium	green	cone-oval	pointed	medium	darkgreen	heavy	verypitted	normal
GB-1234	normal	typical	few	green	normal	sunred	heavy	none	medium	heavy	mainvein	present	present	yellow	darkyellow	heavy	protruding	cream	three	sparse	tan	free	normal	large	medium	green	cone-oval	moderatelypointed	medium	darkgreen	heavy	verypitted	normal
GB-1235	normal	typical	few	green	normal	sunred	heavy	none	medium	heavy	three	present	present	yellow	darkyellow	heavy	normal	cream	three	tufted	tan	free	normal	large	medium	green	cone-oval	moderatelypointed	medium	darkgreen	heavy	verypitted	normal
GB-1239	normal	typical	few	green	normal	sunred	heavy	none	medium	heavy	three	present	present	yellow	darkyellow	heavy	protruding	white	three	sparse	tan	free	normal	large	medium	green	cone-oval	moderatelypointed	medium	darkgreen	heavy	verypitted	normal
GB-1240	normal	typical	few	green	normal	sunred	heavy	none	medium	heavy	three	present	present	yellow	darkyellow	heavy	normal	cream	three	sparse	tan	free	normal	large	medium	green	cone-oval	moderatelypointed	medium	darkgreen	heavy	verypitted	normal
GB-1241	normal	typical	few	green	normal	sunred	heavy	none	medium	heavy	three	present	present	yellow	darkyellow	heavy	protruding	cream	three	sparse	tan	free	normal	large	medium	green	cone-oval	moderatelypointed	medium	darkgreen	heavy	verypitted	normal
GB-1242	normal	typical	few	green	normal	sunred	heavy	none	medium	heavy	three	present	present	yellow	darkyellow	heavy	protruding	white	three	sparse	tan	free	normal	large	medium	green	cone-oval	moderatelypointed	medium	darkgreen	heavy	verypitted	normal
GB-1243	normal	typical	few	green	normal	sunred	heavy	none	medium	heavy	three	present	present	yellow	darkyellow	heavy	protruding	white	three	sparse	tan	free	normal	large	medium	green	cone	moderatelypointed	medium	darkgreen	heavy	verypitted	normal
GB-1244	normal	typical	few	green	normal	sunred	heavy	none	medium	heavy	three	present	present	yellow	darkyellow	heavy	protruding	cream	three	sparse	tan	free	normal	large	medium	green	cone-oval	moderatelypointed	medium	darkgreen	heavy	verypitted	normal
GB-1245	normal	typical	few	green	normal	sunred	heavy	none	medium	heavy	three	present	present	yellow	darkyellow	heavy	protruding	white	three	sparse	tan	free	normal	large	medium	green	cone-oval	moderatelypointed	medium	darkgreen	heavy	verypitted	normal
GB-1246	normal	typical	few	green	normal	sunred	heavy	none	medium	heavy	three	present	present	yellow	darkyellow	heavy	protruding	cream	three	sparse	tan	free	normal	large	medium	green	cone	moderatelypointed	medium	darkgreen	heavy	verypitted	normal
GB-1247	normal	typical	few	green	normal	sunred	heavy	none	medium	heavy	three	present	present	yellow	darkyellow	heavy	normal	white	three	sparse	tan	free	normal	large	medium	green	cone-oval	moderatelypointed	medium	darkgreen	heavy	verypitted	normal
GB-1248	normal	typical	few	green	normal	sunred	heavy	none	medium	heavy	three	present	present	segofftype	darkyellow	heavy	normal	white	three	sparse	tan	free	normal	large	medium	green	cone-oval	moderatelypointed	medium	darkgreen	heavy	verypitted	normal
GB-1249	normal	typical	few	green	normal	sunred	heavy	none	medium	heavy	three	present	present	yellow	darkyellow	heavy	normal	white	three	sparse	tan	free	normal	large	medium	green	cone-oval	moderatelypointed	medium	darkgreen	heavy	verypitted	normal
GB-1250	normal	typical	few	green	normal	sunred	heavy	none	medium	heavy	three	present	absent	yellow	darkyellow	heavy	normal	white	three	tufted	tan	free	normal	large	medium	green	cone-oval	moderatelypointed	medium	darkgreen	heavy	verypitted	normal
GB-1251	normal	typical	few	green	normal	sunred	heavy	none	medium	heavy	three	present	present	yellow	darkyellow	heavy	normal	cream	three	sparse	tan	free	normal	large	medium	green	cone-oval	moderatelypointed	medium	darkgreen	heavy	verypitted	normal
GB-1252	normal	typical	few	green	normal	sunred	heavy	none	medium	heavy	mainvein	present	present	yellow	darkyellow	heavy	normal	cream	three	sparse	tan	free	normal	large	medium	green	cone-oval	pointed	medium	darkgreen	heavy	verypitted	normal
GB-1253	normal	typical	moderate	green	normal	sunred	heavy	pilose	medium	heavy	three	present	present	yellow	darkyellow	heavy	normal	cream	three	sparse	tan	free	normal	large	medium	green	cone-oval	pointed	medium	darkgreen	heavy	verypitted	normal
GB-1254	normal	typical	few	green	normal	sunred	heavy	none	medium	heavy	three	present	present	yellow	darkyellow	heavy	normal	white	three	sparse	tan	free	normal	large	medium	green	cone-oval	moderatelypointed	medium	darkgreen	heavy	verypitted	normal
GB-1255	normal	typical	few	green	normal	sunred	heavy	none	medium	heavy	three	present	present	yellow	darkyellow	heavy	protruding	white	three	sparse	tan	free	normal	large	medium	green	cone-oval	moderatelypointed	medium	darkgreen	heavy	verypitted	normal
GB-1256	normal	typical	few	green	normal	sunred	heavy	none	medium	heavy	three	present	present	yellow	darkyellow	heavy	normal	cream	three	sparse	tan	free	normal	large	medium	green	cone-oval	pointed	medium	darkgreen	heavy	verypitted	normal
GB-1257	normal	typical	few	green	normal	sunred	heavy	none	medium	heavy	three	present	present	yellow	darkyellow	heavy	protruding	cream	three	sparse	tan	free	normal	large	medium	green	cone-oval	pointed	medium	darkgreen	heavy	verypitted	normal
GB-1259	normal	typical	few	green	normal	sunred	heavy	none	medium	heavy	three	present	present	yellow	darkyellow	heavy	protruding	cream	three	sparse	tan	free	normal	large	medium	green	cone-oval	pointed	medium	darkgreen	light	verypitted	normal
GB-1261	normal	typical	few	green	normal	sunred	heavy	none	medium	heavy	three	present	present	yellow	darkyellow	heavy	protruding	cream	three	sparse	tan	free	normal	large	medium	green	cone-oval	moderatelypointed	medium	darkgreen	heavy	verypitted	normal
GB-1262	normal	typical	few	green	normal	sunred	heavy	none	medium	heavy	three	present	present	yellow	darkyellow	heavy	normal	cream	three	sparse	tan	free	normal	large	medium	green	cone-oval	moderatelypointed	medium	darkgreen	heavy	verypitted	normal
GB-1264	normal	typical	few	green	normal	sunred	heavy	none	medium	heavy	three	present	present	yellow	darkyellow	heavy	normal	cream	three	sparse	tan	free	normal	large	medium	green	cone-oval	moderatelypointed	medium	darkgreen	heavy	verypitted	normal
GB-1265	normal	typical	few	green	normal	sunred	heavy	none	medium	heavy	three	present	present	yellow	darkyellow	heavy	normal	cream	three	sparse	tan	free	normal	large	medium	green	cone-oval	moderatelypointed	medium	darkgreen	heavy	verypitted	normal
GB-1266	normal	typical	few	green	normal	sunred	heavy	none	medium	heavy	three	present	present	yellow	darkyellow	heavy	normal	cream	three	sparse	green	free	normal	large	medium	sunred	cone-oval	blunt	medium	darkgreen	heavy	verypitted	normal
GB-1267	normal	typical	few	green	normal	sunred	heavy	none	medium	heavy	three	present	absent	yellow	darkyellow	heavy	normal	cream	three	sparse	tan	free	normal	large	medium	green	cone-oval	moderatelypointed	medium	darkgreen	heavy	verypitted	normal
GB-1268	normal	typical	few	green	normal	sunred	heavy	none	medium	heavy	three	present	present	yellow	darkyellow	heavy	normal	cream	three	tufted	tan	free	normal	large	medium	green	cone-oval	moderatelypointed	medium	darkgreen	heavy	verypitted	normal
GB-1269	normal	typical	few	green	normal	sunred	heavy	none	medium	heavy	three	present	present	yellow	darkyellow	heavy	normal	cream	three	sparse	tan	free	normal	large	medium	green	cone-oval	moderatelypointed	medium	darkgreen	heavy	verypitted	normal
GB-1271	normal	typical	few	green	normal	sunred	heavy	none	medium	heavy	three	present	present	yellow	darkyellow	heavy	normal	cream	three	sparse	tan	free	normal	large	medium	green	cone-oval	blunt	medium	darkgreen	heavy	verypitted	normal
GB-1272	normal	typical	few	green	normal	sunred	heavy	none	medium	heavy	three	present	present	yellow	darkyellow	heavy	normal	cream	three	sparse	green	free	normal	large	medium	green	cone-oval	blunt	medium	darkgreen	heavy	verypitted	normal
GB-1273	normal	typical	few	green	normal	sunred	heavy	none	medium	heavy	three	present	present	yellow	darkyellow	heavy	normal	cream	three	sparse	tan	free	normal	large	medium	green	cone	moderatelypointed	medium	darkgreen	heavy	verypitted	normal
GB-1274	normal	typical	few	green	normal	sunred	heavy	none	medium	heavy	mainvein	present	present	yellow	darkyellow	heavy	normal	cream	three	sparse	tan	free	normal	large	medium	green	cone-oval	moderatelypointed	medium	darkgreen	heavy	verypitted	normal
GB-1276	normal	typical	few	green	normal	sunred	heavy	none	medium	heavy	three	present	present	yellow	darkyellow	heavy	normal	white	three	sparse	tan	free	normal	large	medium	green	oval	pointed	medium	darkgreen	heavy	verypitted	normal
GB-1278	normal	typical	few	green	normal	sunred	heavy	none	medium	heavy	three	present	present	yellow	darkyellow	heavy	normal	cream	three	sparse	tan	free	normal	large	medium	green	oval	moderatelypointed	medium	darkgreen	heavy	verypitted	normal
GB-1280	normal	typical	few	green	normal	sunred	heavy	none	medium	heavy	three	present	present	yellow	darkyellow	heavy	normal	cream	three	sparse	tan	free	normal	large	medium	green	oval	pointed	medium	darkgreen	heavy	verypitted	normal
GB-1281	normal	typical	few	green	normal	sunred	heavy	none	medium	heavy	three	present	present	yellow	darkyellow	heavy	normal	cream	three	sparse	tan	free	normal	large	medium	green	cone-oval	moderatelypointed	medium	darkgreen	heavy	verypitted	normal
GB-1282	normal	typical	few	green	normal	sunred	heavy	none	medium	heavy	three	present	present	yellow	darkyellow	heavy	normal	cream	three	sparse	tan	free	normal	large	medium	green	cone-oval	moderatelypointed	medium	darkgreen	heavy	verypitted	normal
GB-1283	normal	typical	few	green	normal	sunred	heavy	none	medium	heavy	three	present	present	yellow	darkyellow	heavy	normal	cream	three	sparse	green	free	normal	large	medium	green	cone-oval	moderatelypointed	medium	darkgreen	heavy	verypitted	normal
GB-1285	normal	typical	few	green	normal	sunred	heavy	none	medium	heavy	three	present	present	yellow	darkyellow	heavy	normal	white	three	tufted	tan	free	normal	large	medium	green	cone-oval	moderatelypointed	medium	darkgreen	heavy	verypitted	normal
GB-1287	normal	typical	few	green	normal	sunred	heavy	none	medium	heavy	three	present	present	yellow	darkyellow	heavy	normal	white	three	sparse	tan	free	normal	large	medium	green	cone-oval	moderatelypointed	medium	darkgreen	heavy	verypitted	normal
GB-1288	normal	typical	moderate	green	normal	sunred	heavy	none	medium	heavy	three	present	present	yellow	darkyellow	heavy	normal	white	three	tufted	tan	free	normal	large	medium	green	cone-oval	pointed	medium	darkgreen	heavy	verypitted	normal
GB-1289	normal	typical	moderate	green	normal	sunred	heavy	none	medium	heavy	three	present	present	yellow	darkyellow	heavy	protruding	cream	three	sparse	tan	free	normal	large	medium	green	cone-oval	pointed	medium	darkgreen	heavy	verypitted	normal
GB-1290	normal	typical	few	green	normal	sunred	heavy	none	medium	heavy	three	present	reduced	yellow	darkyellow	heavy	normal	white	three	tufted	tan	free	normal	large	medium	green	cone-oval	pointed	medium	darkgreen	heavy	verypitted	normal
GB-1291	normal	typical	few	green	normal	sunred	heavy	none	medium	heavy	three	present	present	yellow	darkyellow	heavy	normal	cream	three	sparse	tan	free	normal	large	medium	green	cone-oval	pointed	medium	darkgreen	heavy	verypitted	normal
GB-1294	normal	typical	few	green	normal	sunred	heavy	none	medium	heavy	three	present	present	yellow	darkyellow	heavy	normal	cream	three	sparse	tan	free	normal	large	medium	green	cone-oval	pointed	medium	darkgreen	heavy	verypitted	normal
GB-1296	normal	typical	few	green	normal	sunred	heavy	none	medium	heavy	three	present	present	yellow	darkyellow	heavy	normal	white	three	sparse	tan	free	normal	large	medium	green	cone-oval	pointed	medium	darkgreen	heavy	pitted	normal
GB-1297	normal	typical	few	green	normal	sunred	heavy	none	medium	heavy	three	present	present	yellow	darkyellow	heavy	normal	cream	three	tufted	tan	free	normal	large	medium	green	cone-oval	pointed	medium	darkgreen	heavy	verypitted	normal
GB-1298	normal	typical	few	green	normal	sunred	heavy	none	medium	heavy	three	present	present	yellow	darkyellow	heavy	normal	cream	three	sparse	tan	free	normal	large	medium	green	cone-oval	pointed	medium	darkgreen	heavy	verypitted	normal
GB-1299	normal	typical	few	green	normal	sunred	heavy	none	medium	heavy	three	present	present	yellow	darkyellow	heavy	normal	cream	three	sparse	tan	free	normal	large	medium	green	cone-oval	pointed	medium	darkgreen	heavy	verypitted	normal
GB-1300	normal	typical	few	green	normal	sunred	heavy	none	medium	heavy	three	present	present	yellow	darkyellow	heavy	normal	cream	three	sparse	tan	free	normal	large	medium	green	cone-oval	pointed	medium	darkgreen	heavy	verypitted	normal
GB-1301	normal	typical	few	green	normal	sunred	heavy	none	medium	heavy	three	present	present	yellow	darkyellow	heavy	normal	cream	three	sparse	tan	free	normal	large	medium	green	cone-oval	pointed	medium	darkgreen	heavy	verypitted	normal
GB-1302	normal	typical	few	green	normal	sunred	heavy	none	medium	heavy	three	present	present	yellow	darkyellow	heavy	normal	cream	three	sparse	tan	free	normal	large	medium	green	cone-oval	pointed	medium	darkgreen	heavy	verypitted	normal
GB-1303	normal	typical	few	green	normal	sunred	heavy	none	medium	heavy	three	present	present	yellow	darkyellow	heavy	normal	cream	three	tufted	tan	free	normal	large	medium	green	cone-oval	pointed	medium	darkgreen	heavy	verypitted	normal
GB-1304	normal	typical	few	green	normal	sunred	heavy	none	medium	heavy	three	present	present	yellow	darkyellow	heavy	normal	cream	three	sparse	tan	free	normal	large	medium	green	cone-oval	pointed	medium	darkgreen	heavy	verypitted	normal
GB-1305	normal	typical	few	green	normal	sunred	heavy	none	medium	heavy	three	present	present	yellow	darkyellow	heavy	normal	cream	three	tufted	tan	free	normal	large	medium	green	cone-oval	pointed	medium	darkgreen	heavy	verypitted	normal
GB-1306	normal	typical	moderate	green	normal	sunred	heavy	none	medium	heavy	three	present	present	yellow	darkyellow	heavy	normal	cream	three	sparse	tan	free	normal	large	medium	green	cone-oval	pointed	medium	darkgreen	heavy	verypitted	normal
GB-1307	normal	typical	few	green	normal	sunred	heavy	none	medium	heavy	three	present	present	yellow	darkyellow	heavy	normal	cream	three	sparse	tan	free	normal	large	medium	green	cone-oval	pointed	medium	darkgreen	heavy	verypitted	normal
GB-1308	normal	typical	few	green	normal	sunred	heavy	none	medium	heavy	three	present	present	yellow	darkyellow	heavy	normal	white	three	sparse	tan	free	normal	large	medium	green	cone-oval	pointed	medium	darkgreen	heavy	verypitted	normal
GB-1309	normal	typical	few	green	normal	sunred	heavy	none	medium	heavy	three	present	present	yellow	darkyellow	heavy	normal	cream	three	sparse	tan	free	normal	large	medium	green	cone-oval	pointed	medium	darkgreen	heavy	verypitted	normal
GB-1310	normal	typical	few	green	normal	sunred	heavy	none	medium	heavy	three	present	present	yellow	darkyellow	heavy	normal	cream	three	sparse	tan	free	normal	large	medium	green	cone-oval	pointed	medium	darkgreen	heavy	verypitted	normal
GB-1311	normal	typical	few	green	normal	sunred	heavy	none	medium	heavy	three	present	present	yellow	darkyellow	heavy	normal	cream	three	sparse	tan	free	normal	large	medium	green	cone-oval	pointed	medium	darkgreen	heavy	verypitted	normal
GB-1313	normal	typical	few	green	normal	sunred	heavy	none	medium	heavy	three	present	present	yellow	darkyellow	heavy	protruding	cream	three	sparse	green	free	normal	large	medium	green	cone-oval	moderatelypointed	medium	darkgreen	heavy	verypitted	normal
GB-1315	normal	typical	few	green	normal	sunred	heavy	none	medium	heavy	three	present	present	yellow	darkyellow	heavy	normal	cream	three	sparse	green	free	normal	large	medium	green	cone-oval	pointed	medium	darkgreen	heavy	pitted	normal
GB-1316	normal	typical	few	green	normal	sunred	heavy	none	medium	heavy	three	present	present	yellow	darkyellow	heavy	normal	cream	three	sparse	tan	free	normal	large	medium	green	cone-oval	moderatelypointed	medium	darkgreen	heavy	verypitted	normal
GB-1319	normal	typical	few	green	normal	sunred	heavy	none	medium	heavy	three	present	present	yellow	darkyellow	heavy	normal	cream	three	tufted	tan	free	normal	large	medium	green	cone-oval	pointed	medium	darkgreen	heavy	pitted	normal
GB-1323	normal	typical	few	green	normal	sunred	heavy	none	medium	heavy	three	present	present	yellow	darkyellow	heavy	normal	white	three	sparse	tan	free	normal	large	medium	green	cone-oval	pointed	medium	darkgreen	heavy	verypitted	normal
GB-1330	normal	typical	segofftype	green	normal	sunred	heavy	none	medium	heavy	three	present	present	yellow	darkyellow	heavy	protruding	cream	three	sparse	green	free	normal	large	medium	green	cone-oval	pointed	medium	darkgreen	heavy	verypitted	normal
GB-1331	normal	typical	few	green	normal	sunred	heavy	none	medium	heavy	three	present	present	yellow	darkyellow	heavy	protruding	white	three	tufted	tan	free	normal	large	medium	green	cone-oval	pointed	medium	darkgreen	heavy	verypitted	normal
GB-1332	normal	typical	few	green	normal	sunred	heavy	none	medium	heavy	three	present	present	yellow	darkyellow	heavy	protruding	cream	three	tufted	tan	free	normal	large	medium	green	cone-oval	moderatelypointed	medium	darkgreen	heavy	verypitted	normal
GB-1334	normal	typical	moderate	green	normal	sunred	heavy	none	medium	heavy	two	present	present	yellow	darkyellow	heavy	normal	cream	three	tufted	tan	free	normal	large	medium	green	cone-oval	pointed	medium	darkgreen	heavy	pitted	normal
GB-1335	normal	typical	few	green	normal	sunred	heavy	none	medium	heavy	mainvein	present	reduced	yellow	darkyellow	heavy	normal	cream	three	tufted	tan	free	normal	large	medium	green	cone-oval	pointed	medium	darkgreen	heavy	verypitted	normal
GB-1336	normal	typical	few	green	normal	sunred	heavy	none	medium	heavy	three	present	present	yellow	darkyellow	heavy	protruding	cream	three	medium	green	free	normal	large	medium	green	cone-oval	pointed	medium	darkgreen	heavy	verypitted	normal
GB-1337	normal	typical	few	green	normal	sunred	heavy	none	medium	heavy	three	present	present	yellow	darkyellow	heavy	protruding	cream	three	tufted	tan	free	normal	large	medium	green	oval	pointed	medium	darkgreen	heavy	verypitted	normal
GB-1338	normal	typical	few	green	normal	sunred	heavy	none	medium	heavy	three	present	present	yellow	darkyellow	heavy	protruding	cream	three	tufted	tan	free	normal	large	medium	green	oval	pointed	medium	darkgreen	heavy	pitted	normal
GB-1339	normal	typical	few	green	normal	sunred	heavy	none	medium	heavy	mainvein	present	present	yellow	darkyellow	heavy	normal	white	three	sparse	tan	free	normal	large	medium	green	cone-oval	moderatelypointed	medium	darkgreen	heavy	verypitted	normal
GB-1340	normal	typical	few	green	normal	sunred	heavy	none	medium	heavy	absent	absent	absent	yellow	darkyellow	heavy	normal	white	three	tufted	tan	free	normal	large	medium	green	cone-oval	moderatelypointed	medium	darkgreen	heavy	pitted	normal
GB-1341	normal	open	few	green	normal	sunred	heavy	none	medium	heavy	mainvein	absent	absent	yellow	darkyellow	heavy	normal	white	three	tufted	tan	free	normal	large	medium	green	cone-oval	moderatelypointed	medium	darkgreen	heavy	verypitted	normal
GB-1342	normal	open	few	green	normal	sunred	heavy	none	medium	heavy	mainvein	absent	absent	yellow	darkyellow	heavy	normal	white	three	tufted	tan	free	normal	large	medium	green	cone-oval	moderatelypointed	medium	darkgreen	heavy	verypitted	normal
GB-1343	normal	typical	few	green	normal	sunred	heavy	none	medium	heavy	absent	absent	absent	yellow	darkyellow	heavy	normal	cream	three	tufted	tan	free	normal	large	medium	green	cone-oval	pointed	medium	darkgreen	heavy	verypitted	normal
GB-1344	normal	open	few	green	superokra	sunred	heavy	none	medium	heavy	mainvein	reduced	reduced	yellow	darkyellow	heavy	normal	cream	three	sparse	tan	free	normal	large	medium	green	oval	moderatelypointed	medium	darkgreen	heavy	pitted	normal
GB-1345	normal	typical	pilose	green	normal	sunred	heavy	pilose	medium	heavy	three	present	present	yellow	darkyellow	heavy	normal	white	three	medium	green	free	normal	large	medium	green	cone-oval	moderatelypointed	medium	darkgreen	heavy	pitted	cluster
GB-1347	normal	typical	few	green	normal	sunred	heavy	none	medium	heavy	three	present	present	yellow	darkyellow	heavy	normal	cream	three	sparse	tan	free	normal	large	medium	green	cone-oval	pointed	medium	darkgreen	heavy	verypitted	normal
GB-1348	normal	typical	few	green	normal	sunred	heavy	none	medium	heavy	three	present	present	yellow	darkyellow	heavy	normal	cream	three	sparse	green	free	normal	large	medium	green	cone-oval	pointed	medium	darkgreen	heavy	pitted	normal
GB-1349	normal	typical	few	green	normal	sunred	heavy	none	medium	heavy	three	present	present	yellow	darkyellow	heavy	normal	cream	three	sparse	green	free	normal	large	medium	green	cone-oval	pointed	medium	darkgreen	heavy	pitted	normal
GB-1350	normal	typical	moderate	green	normal	sunred	heavy	none	medium	heavy	three	present	present	yellow	darkyellow	heavy	protruding	cream	three	sparse	tan	free	normal	large	medium	green	oval	pointed	medium	darkgreen	heavy	verypitted	normal
GB-1352	normal	typical	pilose	green	normal	sunred	heavy	pilose	medium	heavy	mainvein	present	present	yellow	darkyellow	heavy	normal	white	three	tufted	tan	free	normal	large	medium	green	cone-oval	pointed	medium	darkgreen	heavy	verypitted	normal
GB-1353	normal	typical	pilose	green	normal	sunred	heavy	pilose	medium	heavy	mainvein	present	present	yellow	darkyellow	heavy	normal	white	three	sparse	green	free	normal	large	medium	green	cone-oval	pointed	medium	darkgreen	heavy	verypitted	normal
GB-1354	normal	typical	pilose	green	normal	sunred	heavy	pilose	medium	heavy	three	present	present	yellow	darkyellow	heavy	protruding	white	three	tufted	tan	free	normal	large	medium	green	cone-oval	pointed	medium	darkgreen	heavy	verypitted	normal
GB-1355	normal	typical	pilose	green	normal	sunred	heavy	pilose	medium	heavy	mainvein	present	present	yellow	darkyellow	heavy	normal	white	three	tufted	tan	free	normal	large	medium	green	cone-oval	pointed	medium	darkgreen	heavy	verypitted	normal
GB-1359	normal	typical	moderate	green	normal	sunred	heavy	none	medium	heavy	three	present	present	yellow	darkyellow	heavy	normal	cream	three	sparse	green	free	normal	large	medium	green	cone-oval	pointed	medium	darkgreen	heavy	pitted	normal
GB-1364	normal	typical	pilose	green	normal	sunred	heavy	pilose	medium	heavy	mainvein	present	present	yellow	darkyellow	heavy	normal	white	three	tufted	tan	free	normal	large	medium	green	cone-oval	pointed	medium	darkgreen	heavy	verypitted	normal
GB-1365	normal	typical	few	green	normal	sunred	heavy	none	medium	heavy	three	present	present	yellow	darkyellow	heavy	normal	cream	three	sparse	tan	free	normal	large	medium	green	cone-oval	pointed	medium	darkgreen	heavy	verypitted	normal
GB-1366	normal	typical	few	green	normal	sunred	heavy	none	medium	heavy	three	present	present	yellow	darkyellow	heavy	normal	cream	three	sparse	tan	free	normal	large	medium	green	cone-oval	pointed	medium	darkgreen	heavy	verypitted	normal
GB-1367	normal	typical	segofftype	green	normal	sunred	heavy	segofftype	medium	heavy	three	present	present	yellow	darkyellow	heavy	normal	cream	three	sparse	tan	free	normal	large	medium	green	cone-oval	moderatelypointed	medium	darkgreen	heavy	verypitted	segofftype
GB-1368	normal	typical	segofftype	green	normal	sunred	heavy	segofftype	medium	heavy	three	absent	absent	yellow	darkyellow	heavy	normal	cream	three	sparse	tan	free	normal	large	medium	green	oval	pointed	medium	darkgreen	heavy	verypitted	cluster
GB-1369	normal	typical	few	green	normal	sunred	heavy	none	medium	heavy	two	absent	reduced	yellow	darkyellow	heavy	normal	cream	three	medium	offwhite	free	normal	large	medium	green	cone-oval	moderatelypointed	medium	darkgreen	heavy	verypitted	cluster
GB-1370	normal	typical	pilose	green	normal	sunred	heavy	pilose	medium	heavy	three	present	present	yellow	darkyellow	heavy	protruding	cream	three	sparse	tan	free	normal	large	medium	green	cone-oval	pointed	medium	darkgreen	heavy	verypitted	cluster
GB-1371	normal	typical	few	green	normal	sunred	heavy	none	medium	heavy	three	present	present	yellow	darkyellow	heavy	normal	cream	three	sparse	green	free	normal	large	medium	green	cone-oval	pointed	medium	darkgreen	heavy	verypitted	normal
GB-1372	normal	typical	few	green	normal	sunred	heavy	none	medium	heavy	mainvein	present	present	yellow	darkyellow	heavy	normal	cream	three	tufted	offwhite	semikidney	normal	large	medium	green	cone-oval	pointed	medium	darkgreen	heavy	verypitted	cluster
GB-1373	normal	typical	few	green	normal	sunred	heavy	none	medium	heavy	mainvein	present	present	yellow	darkyellow	heavy	normal	cream	three	medium	offwhite	semikidney	normal	large	medium	green	cone-oval	pointed	medium	darkgreen	heavy	verypitted	cluster
GB-1374	normal	typical	pilose	green	normal	sunred	heavy	pilose	medium	heavy	three	present	present	yellow	darkyellow	heavy	normal	cream	three	medium	tan	free	normal	large	medium	green	cone-oval	pointed	medium	darkgreen	heavy	pitted	normal
GB-1375	normal	typical	pilose	green	normal	sunred	heavy	pilose	medium	heavy	two	present	present	yellow	darkyellow	heavy	protruding	white	three	medium	tan	free	normal	large	medium	green	cone-oval	pointed	medium	darkgreen	heavy	verypitted	cluster
GB-1383	normal	typical	pilose	green	normal	sunred	heavy	pilose	medium	heavy	two	present	present	yellow	darkyellow	heavy	protruding	white	three	sparse	cream	free	normal	large	medium	green	oval	pointed	medium	darkgreen	heavy	verypitted	normal
GB-1384	normal	typical	pilose	green	normal	sunred	heavy	pilose	medium	heavy	mainvein	present	present	yellow	darkyellow	heavy	protruding	white	three	tufted	tan	free	normal	large	medium	green	oval	pointed	medium	darkgreen	heavy	verypitted	normal
GB-1385	normal	typical	pilose	green	normal	sunred	heavy	pilose	medium	heavy	mainvein	present	present	yellow	darkyellow	heavy	protruding	white	three	sparse	green	free	normal	large	medium	green	oval	pointed	medium	darkgreen	heavy	verypitted	normal
GB-1386	normal	typical	pilose	green	normal	sunred	heavy	pilose	medium	heavy	mainvein	present	present	yellow	darkyellow	heavy	protruding	white	three	tufted	tan	free	normal	large	medium	green	cone-oval	pointed	medium	darkgreen	heavy	verypitted	normal
GB-1387	normal	typical	pilose	green	normal	sunred	heavy	pilose	medium	heavy	mainvein	present	present	yellow	darkyellow	heavy	normal	white	three	tufted	tan	free	normal	large	medium	green	cone-oval	pointed	medium	darkgreen	heavy	verypitted	normal
GB-1388	normal	typical	pilose	green	normal	sunred	heavy	pilose	medium	heavy	mainvein	present	present	yellow	darkyellow	heavy	protruding	white	three	tufted	cream	free	normal	large	medium	green	cone-oval	pointed	medium	darkgreen	heavy	verypitted	normal
GB-1389	normal	typical	few	green	normal	sunred	heavy	none	medium	heavy	three	present	present	yellow	darkyellow	heavy	normal	cream	three	sparse	tan	free	normal	large	medium	green	cone-oval	pointed	medium	darkgreen	heavy	verypitted	segofftype
GB-1390	normal	typical	few	green	normal	sunred	heavy	none	medium	heavy	mainvein	present	present	yellow	darkyellow	heavy	normal	cream	three	sparse	green	free	normal	large	medium	green	cone-oval	moderatelypointed	medium	darkgreen	heavy	verypitted	cluster
GB-1392	normal	typical	segofftype	green	normal	sunred	heavy	segofftype	medium	heavy	two	present	present	segofftype	darkyellow	segofftype	normal	white	three	high	tan	free	normal	large	medium	green	cone-oval	pointed	medium	darkgreen	heavy	verypitted	cluster
GB-1393	normal	typical	pilose	green	normal	sunred	heavy	few	medium	heavy	mainvein	present	present	yellow	darkyellow	heavy	normal	cream	three	sparse	tan	free	normal	large	medium	green	cone-oval	pointed	medium	darkgreen	heavy	verypitted	normal
GB-1396	normal	typical	segofftype	green	normal	sunred	heavy	segofftype	medium	heavy	mainvein	absent	present	yellow	darkyellow	heavy	normal	cream	three	tufted	green	free	normal	large	medium	green	cone-oval	pointed	medium	darkgreen	heavy	verypitted	cluster
GB-1397	normal	typical	few	green	normal	sunred	heavy	none	medium	heavy	mainvein	present	present	yellow	darkyellow	heavy	normal	cream	three	sparse	green	free	normal	large	medium	green	oval	pointed	medium	darkgreen	heavy	pitted	cluster
GB-1400	normal	typical	few	green	normal	sunred	heavy	none	medium	heavy	three	present	present	yellow	darkyellow	heavy	normal	cream	three	sparse	tan	free	normal	large	medium	green	cone-oval	pointed	medium	darkgreen	heavy	verypitted	normal
GB-1405	normal	typical	few	green	normal	sunred	heavy	none	medium	heavy	mainvein	present	present	yellow	darkyellow	heavy	normal	cream	three	sparse	tan	free	normal	large	medium	green	cone-oval	moderatelypointed	medium	darkgreen	heavy	pitted	normal
GB-1406	normal	typical	few	green	normal	sunred	heavy	none	medium	heavy	three	present	present	yellow	orange	heavy	normal	cream	three	sparse	green	free	normal	large	medium	green	cone-oval	pointed	medium	darkgreen	heavy	verypitted	normal
GB-1410	normal	typical	few	green	normal	sunred	heavy	none	medium	heavy	three	present	present	yellow	darkyellow	heavy	protruding	white	three	sparse	green	free	normal	large	medium	green	cone-oval	moderatelypointed	medium	darkgreen	heavy	verypitted	normal
GB-1411	normal	typical	moderate	green	normal	sunred	heavy	none	medium	heavy	three	present	present	yellow	darkyellow	heavy	protruding	cream	three	segofftype	tan	free	normal	large	medium	green	segofftype	moderatelypointed	medium	darkgreen	heavy	segofftype	normal
GB-1412	normal	typical	segofftype	green	normal	sunred	heavy	segofftype	medium	heavy	three	present	present	segofftype	darkyellow	segofftype	normal	cream	three	segofftype	tan	free	normal	large	medium	green	cone-oval	pointed	medium	segofftype	heavy	verypitted	segofftype
GB-1413	normal	typical	few	green	normal	sunred	heavy	none	medium	heavy	three	present	present	yellow	darkyellow	heavy	protruding	cream	three	sparse	tan	free	normal	large	medium	green	cone-oval	pointed	medium	darkgreen	heavy	pitted	normal
GB-1416	normal	typical	few	green	normal	sunred	heavy	none	medium	heavy	three	present	present	yellow	darkyellow	heavy	protruding	cream	three	sparse	tan	free	normal	large	medium	green	cone-oval	pointed	medium	darkgreen	heavy	pitted	normal
GB-1418	normal	typical	pilose	green	normal	sunred	heavy	none	medium	heavy	three	present	present	yellow	darkyellow	heavy	normal	cream	three	medium	green	free	normal	large	medium	sunred	oval	pointed	medium	darkgreen	heavy	pitted	normal
GB-1420	normal	typical	few	green	normal	sunred	heavy	none	medium	heavy	mainvein	present	present	yellow	darkyellow	heavy	normal	cream	three	sparse	tan	free	normal	large	medium	green	cone-oval	pointed	medium	darkgreen	heavy	pitted	normal
GB-1424	normal	typical	few	green	normal	sunred	heavy	none	medium	heavy	three	present	present	yellow	darkyellow	heavy	normal	cream	three	sparse	tan	free	normal	large	medium	green	cone-oval	pointed	medium	darkgreen	heavy	verypitted	normal
GB-1425	normal	typical	few	green	normal	sunred	heavy	none	medium	heavy	mainvein	present	present	yellow	darkyellow	heavy	normal	cream	three	medium	tan	free	normal	large	medium	green	oval	pointed	medium	darkgreen	heavy	verypitted	cluster
GB-1426	normal	typical	moderate	green	normal	sunred	heavy	none	medium	heavy	three	present	present	yellow	darkyellow	heavy	normal	cream	three	sparse	tan	free	normal	large	medium	green	oval	pointed	medium	darkgreen	heavy	pitted	normal
GB-1427	normal	typical	moderate	green	normal	sunred	heavy	none	medium	heavy	mainvein	present	present	yellow	darkyellow	heavy	normal	cream	three	sparse	tan	free	normal	large	medium	green	cone-oval	pointed	medium	darkgreen	heavy	pitted	normal
GB-1428	normal	typical	segofftype	green	normal	sunred	heavy	none	medium	heavy	mainvein	present	present	yellow	darkyellow	heavy	normal	white	three	medium	tan	free	normal	large	medium	green	cone-oval	moderatelypointed	medium	darkgreen	heavy	verypitted	cluster
GB-1429	normal	typical	few	green	normal	sunred	heavy	none	medium	heavy	three	present	present	yellow	darkyellow	heavy	protruding	cream	three	sparse	tan	free	normal	large	medium	green	cone-oval	pointed	medium	darkgreen	heavy	verypitted	segofftype
GB-1431	normal	typical	pilose	green	normal	sunred	heavy	none	medium	heavy	mainvein	reduced	present	yellow	darkyellow	heavy	protruding	white	three	tufted	tan	free	normal	medium	medium	green	oval	pointed	medium	darkgreen	heavy	lightlypitted	normal
GB-1432	normal	typical	few	green	normal	sunred	heavy	none	medium	heavy	three	present	present	yellow	darkyellow	heavy	normal	cream	three	sparse	green	free	normal	large	medium	green	oval	pointed	medium	darkgreen	heavy	pitted	normal
GB-1435	normal	typical	segofftype	green	normal	sunred	medium	segofftype	medium	heavy	three	present	present	yellow	darkyellow	heavy	normal	white	three	medium	green	free	normal	large	medium	green	cone-oval	pointed	medium	darkgreen	segofftype	segofftype	normal
GB-1436	normal	typical	few	green	normal	sunred	heavy	none	medium	heavy	three	present	present	yellow	darkyellow	heavy	normal	cream	three	sparse	tan	free	normal	large	medium	green	cone-oval	pointed	medium	darkgreen	heavy	verypitted	normal
GB-1438	normal	typical	few	green	normal	sunred	heavy	none	medium	heavy	three	present	present	yellow	darkyellow	heavy	normal	cream	three	sparse	tan	free	normal	large	medium	green	cone-oval	pointed	medium	darkgreen	heavy	verypitted	normal
GB-1439	normal	typical	segofftype	green	normal	sunred	heavy	segofftype	medium	heavy	three	present	present	yellow	darkyellow	heavy	normal	white	three	tufted	tan	free	normal	large	medium	green	oval	pointed	medium	darkgreen	heavy	verypitted	normal
GB-1441	normal	typical	few	green	normal	sunred	heavy	none	medium	heavy	three	present	present	yellow	darkyellow	heavy	normal	cream	three	sparse	tan	free	normal	large	medium	green	cone-oval	pointed	medium	darkgreen	heavy	verypitted	normal
GB-1444	normal	open	few	green	normal	sunred	medium	none	medium	medium	mainvein	present	present	lightyellow	darkyellow	heavy	protruding	white	three	sparse	green	free	normal	medium	medium	green	cone-oval	moderatelypointed	medium	darkgreen	heavy	pitted	normal
GB-1445	normal	typical	pilose	green	normal	sunred	heavy	none	medium	heavy	three	present	present	yellow	darkyellow	heavy	normal	white	three	high	tan	free	normal	large	medium	green	oval	pointed	medium	darkgreen	heavy	verypitted	normal
GB-1446	normal	typical	few	green	normal	sunred	heavy	none	medium	heavy	three	present	present	yellow	darkyellow	heavy	normal	cream	three	sparse	tan	free	normal	large	medium	green	oval	pointed	medium	darkgreen	heavy	verypitted	cluster
GB-1447	normal	typical	pilose	green	normal	sunred	heavy	pilose	medium	heavy	three	present	present	yellow	darkyellow	heavy	normal	cream	three	sparse	tan	free	normal	large	medium	green	cone-oval	pointed	medium	darkgreen	heavy	verypitted	cluster
GB-1448	normal	typical	few	green	normal	sunred	heavy	none	medium	heavy	mainvein	present	present	yellow	darkyellow	heavy	normal	cream	three	medium	tan	free	normal	large	medium	green	oval	moderatelypointed	medium	darkgreen	heavy	pitted	normal
GB-1451	normal	typical	few	green	normal	sunred	heavy	none	medium	heavy	mainvein	present	present	yellow	darkyellow	heavy	protruding	cream	three	tufted	tan	free	normal	large	medium	green	cone-oval	pointed	medium	darkgreen	heavy	verypitted	normal
GB-1457	normal	typical	few	green	normal	sunred	heavy	none	medium	heavy	three	present	present	yellow	darkyellow	heavy	normal	cream	three	tufted	tan	free	normal	large	medium	green	cone-oval	pointed	medium	darkgreen	heavy	verypitted	cluster
GB-1458	normal	typical	few	green	normal	sunred	heavy	none	medium	heavy	two	present	present	yellow	darkyellow	heavy	normal	cream	three	medium	tan	free	normal	large	medium	green	oval	pointed	medium	darkgreen	heavy	verypitted	normal
GB-1461	normal	typical	few	green	normal	sunred	heavy	none	medium	heavy	three	present	present	yellow	darkyellow	heavy	protruding	cream	three	sparse	tan	free	normal	large	medium	green	oval	pointed	medium	darkgreen	heavy	verypitted	normal
GB-1462	normal	typical	few	green	normal	sunred	heavy	none	medium	heavy	mainvein	present	present	yellow	darkyellow	heavy	normal	cream	three	sparse	tan	free	normal	large	medium	green	oval	pointed	medium	darkgreen	heavy	verypitted	normal
GB-1463	normal	typical	segofftype	green	normal	sunred	heavy	segofftype	medium	heavy	three	present	present	yellow	darkyellow	heavy	protruding	white	three	sparse	green	free	normal	large	medium	green	cone-oval	pointed	medium	darkgreen	heavy	verypitted	normal
GB-1464	normal	typical	few	green	normal	sunred	heavy	none	medium	heavy	three	present	present	yellow	darkyellow	heavy	normal	white	three	tufted	tan	free	normal	large	medium	green	cone-oval	pointed	medium	darkgreen	heavy	pitted	normal
GB-1465	normal	typical	few	green	normal	sunred	heavy	none	medium	heavy	three	present	present	yellow	darkyellow	heavy	normal	cream	three	tufted	tan	free	normal	large	medium	green	cone-oval	pointed	medium	darkgreen	heavy	verypitted	normal
GB-1466	normal	typical	hairy	green	normal	sunred	heavy	hairy	medium	heavy	three	present	reduced	cream	cream	none	normal	white	five	sparse	white	free	normal	large	medium	green	cone-oval	pointed	medium	darkgreen	medium	smooth	normal
GB-1469	normal	typical	few	green	normal	sunred	heavy	none	medium	heavy	two	present	present	yellow	darkyellow	heavy	normal	white	three	tufted	green	free	recurved	large	medium	green	cone-oval	moderatelypointed	medium	darkgreen	heavy	verypitted	normal
GB-1471	normal	typical	few	green	normal	sunred	heavy	none	medium	heavy	mainvein	reduced	reduced	yellow	darkyellow	heavy	normal	white	three	sparse	tan	free	normal	large	medium	green	cone-oval	pointed	medium	darkgreen	heavy	verypitted	normal
GB-1472	normal	typical	few	green	normal	sunred	heavy	none	medium	heavy	two	present	present	yellow	darkyellow	heavy	normal	cream	three	medium	green	free	normal	large	medium	green	cone-oval	pointed	medium	darkgreen	heavy	verypitted	cluster
GB-1477	normal	typical	pilose	green	normal	sunred	heavy	none	medium	heavy	three	present	present	yellow	darkyellow	heavy	normal	cream	three	tufted	green	free	normal	large	medium	green	cone-oval	pointed	medium	darkgreen	heavy	verypitted	normal
GB-1478	normal	typical	segofftype	green	normal	sunred	heavy	segofftype	medium	heavy	mainvein	present	present	yellow	darkyellow	heavy	normal	white	three	tufted	tan	free	normal	large	medium	green	cone-oval	pointed	medium	darkgreen	heavy	verypitted	normal
GB-1479	normal	typical	segofftype	green	normal	sunred	heavy	segofftype	medium	heavy	three	present	present	yellow	darkyellow	heavy	normal	white	three	sparse	green	free	normal	large	medium	green	cone-oval	pointed	medium	darkgreen	heavy	verypitted	normal
GB-1480	normal	typical	few	green	normal	sunred	heavy	none	medium	heavy	three	present	present	yellow	darkyellow	heavy	normal	white	three	tufted	tan	free	normal	large	medium	green	cone-oval	pointed	medium	darkgreen	heavy	pitted	normal
GB-1484	normal	typical	few	green	normal	sunred	heavy	none	medium	heavy	two	present	present	yellow	darkyellow	heavy	normal	cream	three	sparse	tan	free	normal	large	medium	green	round	moderatelypointed	medium	darkgreen	heavy	verypitted	normal
GB-1486	normal	typical	few	green	normal	sunred	heavy	none	medium	heavy	mainvein	present	present	yellow	darkyellow	heavy	normal	cream	four	high	tan	free	normal	large	medium	green	round	pointed	medium	darkgreen	heavy	verypitted	normal
GB-1487	normal	typical	few	green	normal	sunred	heavy	none	medium	heavy	mainvein	present	present	yellow	darkyellow	heavy	normal	cream	three	sparse	tan	free	normal	large	medium	green	round	pointed	medium	darkgreen	heavy	verypitted	normal
GB-1488	normal	typical	few	green	normal	sunred	heavy	none	medium	heavy	mainvein	present	present	yellow	darkyellow	heavy	normal	cream	three	sparse	tan	free	normal	large	medium	green	cone-oval	pointed	medium	darkgreen	heavy	verypitted	cluster
GB-1491	normal	typical	few	green	normal	sunred	heavy	none	medium	heavy	three	present	present	yellow	darkyellow	heavy	normal	offwhite	three	tufted	tan	free	normal	large	medium	green	cone-oval	pointed	medium	darkgreen	heavy	verypitted	cluster
GB-1492	normal	typical	pilose	green	normal	sunred	heavy	pilose	medium	heavy	three	present	present	yellow	darkyellow	heavy	normal	cream	three	medium	green	free	normal	large	medium	green	cone-oval	pointed	medium	darkgreen	heavy	verypitted	cluster
GB-1493	normal	typical	few	green	normal	sunred	heavy	none	medium	heavy	three	present	present	yellow	darkyellow	heavy	normal	cream	three	tufted	green	free	normal	large	medium	green	cone-oval	pointed	medium	darkgreen	heavy	verypitted	cluster
GB-1495	normal	typical	few	green	normal	sunred	heavy	none	medium	heavy	three	present	present	yellow	darkyellow	heavy	normal	cream	three	sparse	tan	free	normal	large	medium	green	cone-oval	pointed	medium	darkgreen	heavy	verypitted	normal
GB-1496	normal	typical	pilose	green	normal	sunred	heavy	pilose	medium	heavy	three	present	present	yellow	darkyellow	heavy	normal	cream	four	medium	green	free	normal	large	medium	green	cone-oval	pointed	medium	darkgreen	heavy	verypitted	segofftype
GB-1499	normal	typical	few	green	normal	sunred	heavy	none	medium	heavy	three	present	present	yellow	darkyellow	heavy	protruding	cream	three	sparse	tan	free	normal	large	medium	green	cone-oval	pointed	medium	darkgreen	heavy	verypitted	normal
GB-1500	normal	typical	few	green	normal	sunred	heavy	none	medium	heavy	three	present	present	yellow	darkyellow	heavy	protruding	cream	three	medium	tan	free	normal	large	medium	green	cone-oval	pointed	medium	darkgreen	heavy	verypitted	normal
GB-1504	normal	typical	moderate	green	normal	sunred	heavy	none	medium	heavy	three	present	present	yellow	darkyellow	heavy	normal	cream	three	sparse	tan	free	normal	large	medium	green	round	pointed	medium	darkgreen	heavy	verypitted	normal
GB-1505	normal	typical	pilose	green	normal	sunred	heavy	pilose	medium	heavy	three	present	present	yellow	darkyellow	heavy	normal	cream	three	tufted	brown	free	normal	large	medium	green	cone-oval	pointed	medium	darkgreen	heavy	verypitted	normal
GB-1507	normal	typical	pilose	green	normal	sunred	heavy	pilose	medium	heavy	three	present	present	yellow	darkyellow	heavy	normal	white	three	sparse	tan	free	normal	large	medium	green	cone-oval	pointed	medium	darkgreen	heavy	verypitted	normal
GB-1508	normal	typical	pilose	green	normal	sunred	heavy	pilose	medium	heavy	two	present	present	yellow	darkyellow	heavy	normal	cream	three	medium	tan	free	normal	large	medium	green	cone-oval	pointed	large	darkgreen	heavy	pitted	cluster
GB-1509	normal	typical	few	green	normal	sunred	heavy	none	medium	heavy	three	present	present	yellow	darkyellow	heavy	normal	cream	three	medium	tan	free	normal	large	medium	green	cone-oval	pointed	medium	darkgreen	heavy	verypitted	cluster
GB-1512	normal	typical	segofftype	green	normal	sunred	heavy	segofftype	medium	heavy	three	present	present	yellow	darkyellow	heavy	protruding	cream	four	sparse	tan	free	normal	large	medium	green	cone-oval	pointed	medium	darkgreen	heavy	verypitted	segofftype
GB-1513	normal	typical	segofftype	green	normal	sunred	heavy	none	medium	heavy	three	present	present	yellow	darkyellow	heavy	normal	cream	three	tufted	tan	free	normal	large	medium	green	cone-oval	pointed	medium	darkgreen	heavy	verypitted	normal
GB-1514	normal	typical	few	green	normal	sunred	heavy	none	medium	heavy	three	present	present	yellow	darkyellow	heavy	normal	cream	three	medium	tan	free	normal	large	medium	green	oval	pointed	medium	darkgreen	heavy	verypitted	cluster
GB-1516	normal	typical	moderate	green	normal	sunred	heavy	none	medium	heavy	two	present	present	yellow	darkyellow	heavy	normal	cream	three	sparse	tan	free	normal	large	medium	green	cone-oval	pointed	medium	darkgreen	heavy	verypitted	normal
GB-1519	normal	typical	pilose	green	normal	sunred	heavy	pilose	medium	heavy	three	present	present	yellow	darkyellow	heavy	normal	cream	three	medium	tan	free	normal	large	medium	green	cone-oval	pointed	medium	darkgreen	heavy	verypitted	normal
GB-1520	normal	typical	pilose	green	normal	sunred	heavy	pilose	medium	heavy	mainvein	present	present	yellow	darkyellow	heavy	normal	cream	three	sparse	tan	free	normal	large	medium	green	cone-oval	pointed	medium	darkgreen	heavy	verypitted	normal
GB-1521	normal	typical	pilose	green	normal	sunred	heavy	pilose	medium	heavy	mainvein	present	present	yellow	darkyellow	heavy	normal	cream	four	high	tan	free	normal	large	medium	green	cone-oval	pointed	medium	darkgreen	heavy	verypitted	cluster
GB-1526	normal	typical	few	green	normal	sunred	heavy	none	medium	heavy	two	present	present	yellow	darkyellow	heavy	normal	cream	three	tufted	tan	free	normal	large	medium	green	cone-oval	pointed	medium	darkgreen	heavy	verypitted	cluster
GB-1529	normal	typical	pilose	green	normal	sunred	heavy	none	medium	heavy	mainvein	present	present	yellow	darkyellow	heavy	normal	white	three	sparse	green	free	normal	large	medium	green	cone-oval	pointed	medium	darkgreen	heavy	verypitted	cluster
GB-1530	normal	typical	pilose	green	normal	sunred	heavy	none	medium	heavy	three	present	present	yellow	darkyellow	heavy	normal	cream	three	sparse	tan	free	normal	large	medium	green	cone-oval	pointed	medium	darkgreen	heavy	verypitted	cluster
GB-1532	normal	typical	pilose	green	normal	sunred	heavy	none	medium	heavy	three	present	present	yellow	darkyellow	heavy	normal	white	three	high	green	free	normal	large	medium	green	cone-oval	pointed	medium	darkgreen	heavy	verypitted	cluster
GB-1536	normal	typical	few	green	normal	sunred	heavy	none	medium	heavy	mainvein	present	present	yellow	darkyellow	heavy	normal	cream	three	medium	tan	free	normal	large	medium	green	cone-oval	pointed	medium	darkgreen	heavy	verypitted	cluster
GB-1537	normal	typical	few	green	normal	sunred	heavy	none	medium	heavy	mainvein	present	present	yellow	darkyellow	heavy	normal	cream	three	medium	green	free	normal	large	medium	green	oval	pointed	medium	darkgreen	heavy	verypitted	cluster
GB-1538	normal	typical	few	green	normal	sunred	heavy	none	medium	heavy	three	present	present	yellow	darkyellow	heavy	normal	white	four	high	green	free	normal	large	medium	green	cone-oval	moderatelypointed	medium	darkgreen	heavy	verypitted	cluster
GB-1539	normal	typical	segofftype	green	normal	sunred	heavy	segofftype	medium	heavy	three	present	present	yellow	darkyellow	heavy	normal	cream	three	sparse	tan	free	normal	large	medium	green	cone-oval	pointed	medium	darkgreen	heavy	verypitted	normal
GB-1540	normal	typical	pilose	green	normal	sunred	heavy	pilose	medium	heavy	mainvein	present	present	yellow	darkyellow	heavy	normal	cream	three	medium	cream	free	normal	large	medium	green	cone-oval	pointed	medium	darkgreen	heavy	verypitted	cluster
GB-1541	normal	typical	few	green	normal	sunred	heavy	none	medium	heavy	three	present	present	yellow	darkyellow	heavy	normal	cream	three	medium	green	free	normal	large	medium	green	oval	pointed	medium	darkgreen	heavy	verypitted	normal
GB-1543	normal	typical	pilose	green	normal	sunred	heavy	pilose	medium	heavy	three	present	present	yellow	darkyellow	heavy	normal	cream	three	medium	tan	free	normal	large	medium	green	cone-oval	pointed	medium	darkgreen	heavy	verypitted	cluster
GB-1544	normal	typical	pilose	green	normal	sunred	heavy	pilose	medium	heavy	three	present	present	yellow	darkyellow	heavy	normal	cream	three	medium	tan	free	normal	large	medium	green	oval	pointed	medium	darkgreen	heavy	verypitted	normal
GB-1545	normal	typical	pilose	green	normal	sunred	heavy	pilose	medium	heavy	three	present	present	yellow	darkyellow	heavy	normal	cream	three	sparse	tan	free	normal	large	medium	green	cone-oval	pointed	medium	darkgreen	heavy	verypitted	normal
GB-1546	normal	typical	few	green	normal	sunred	heavy	none	medium	heavy	three	present	present	yellow	darkyellow	heavy	normal	cream	three	high	tan	free	normal	large	medium	green	cone	pointed	medium	darkgreen	heavy	verypitted	normal
GB-1547	normal	typical	pilose	green	normal	sunred	heavy	pilose	medium	heavy	three	present	present	yellow	darkyellow	heavy	normal	cream	three	medium	tan	free	normal	large	medium	green	cone-oval	pointed	medium	darkgreen	heavy	verypitted	normal
GB-1549	normal	typical	few	green	normal	sunred	heavy	none	medium	heavy	mainvein	present	present	yellow	darkyellow	heavy	normal	cream	three	high	tan	free	normal	large	medium	green	cone-oval	pointed	medium	darkgreen	heavy	verypitted	cluster
GB-1550	normal	typical	segofftype	green	normal	sunred	heavy	segofftype	medium	heavy	three	present	present	yellow	darkyellow	heavy	normal	cream	three	medium	green	free	normal	large	medium	green	cone-oval	pointed	medium	darkgreen	heavy	verypitted	cluster
GB-1552	normal	typical	few	green	normal	sunred	heavy	none	medium	heavy	three	present	present	yellow	darkyellow	heavy	normal	cream	three	sparse	tan	free	normal	large	medium	green	cone-oval	pointed	medium	darkgreen	heavy	verypitted	cluster
GB-1555	normal	typical	few	green	normal	sunred	heavy	none	medium	heavy	three	present	present	yellow	darkyellow	heavy	normal	cream	three	medium	green	free	normal	large	medium	green	cone-oval	moderatelypointed	medium	darkgreen	heavy	verypitted	cluster
GB-1556	normal	typical	few	green	normal	sunred	heavy	none	medium	heavy	mainvein	present	present	yellow	darkyellow	heavy	normal	cream	three	sparse	green	free	normal	large	medium	green	cone-oval	pointed	medium	darkgreen	heavy	verypitted	cluster
GB-1557	normal	typical	moderate	green	normal	sunred	heavy	none	medium	heavy	three	present	present	yellow	darkyellow	heavy	normal	cream	three	tufted	tan	free	normal	large	medium	green	cone-oval	moderatelypointed	medium	darkgreen	heavy	verypitted	cluster
GB-1559	normal	typical	moderate	green	normal	sunred	heavy	none	medium	heavy	three	present	present	yellow	darkyellow	heavy	normal	cream	three	sparse	tan	free	normal	large	medium	green	cone-oval	pointed	medium	darkgreen	heavy	verypitted	cluster
GB-1560	normal	typical	pilose	green	normal	sunred	heavy	pilose	medium	heavy	mainvein	present	reduced	yellow	darkyellow	heavy	normal	cream	three	high	tan	free	normal	large	medium	green	cone-oval	pointed	medium	darkgreen	heavy	verypitted	cluster
GB-1566	normal	typical	pilose	green	normal	sunred	heavy	none	medium	heavy	mainvein	present	present	yellow	darkyellow	heavy	normal	cream	three	medium	tan	free	normal	large	medium	green	cone-oval	pointed	medium	darkgreen	heavy	verypitted	cluster
GB-1567	normal	typical	segofftype	green	normal	sunred	heavy	segofftype	large	heavy	three	reduced	absent	yellow	darkyellow	heavy	protruding	white	three	medium	green	free	normal	large	medium	green	cone-oval	pointed	medium	darkgreen	heavy	verypitted	normal
GB-1570	stovepipe	typical	pilose	green	normal	sunred	heavy	pilose	large	heavy	three	present	present	yellow	darkyellow	heavy	normal	cream	three	high	tan	free	normal	large	medium	green	cone-oval	moderatelypointed	medium	darkgreen	heavy	verypitted	cluster
GB-1572	stovepipe	compact	few	green	normal	sunred	heavy	none	medium	heavy	three	present	present	yellow	darkyellow	heavy	normal	cream	three	sparse	tan	free	normal	large	medium	green	cone-oval	moderatelypointed	large	darkgreen	heavy	verypitted	cluster
GB-1573	stovepipe	typical	few	green	normal	sunred	heavy	none	large	heavy	three	present	present	yellow	darkyellow	heavy	normal	cream	three	segofftype	tan	free	normal	large	medium	green	cone-oval	pointed	medium	darkgreen	heavy	verypitted	cluster
GB-1574	normal	typical	few	green	normal	sunred	heavy	none	medium	heavy	three	present	present	yellow	darkyellow	heavy	normal	cream	four	sparse	tan	free	normal	large	medium	green	cone-oval	pointed	medium	darkgreen	heavy	verypitted	segofftype
GB-1575	stovepipe	typical	pilose	green	normal	sunred	heavy	pilose	large	heavy	three	present	present	yellow	darkyellow	heavy	protruding	white	three	sparse	tan	free	normal	large	medium	green	cone-oval	pointed	large	darkgreen	heavy	verypitted	cluster
GB-1580	normal	typical	few	green	normal	sunred	heavy	none	medium	heavy	mainvein	present	present	yellow	darkyellow	heavy	normal	cream	three	medium	green	free	normal	large	medium	green	cone-oval	moderatelypointed	medium	darkgreen	heavy	verypitted	normal
GB-1582	normal	typical	pilose	green	normal	sunred	heavy	pilose	medium	heavy	two	present	present	yellow	darkyellow	heavy	normal	cream	three	medium	green	free	normal	large	medium	green	cone-oval	pointed	medium	darkgreen	heavy	verypitted	normal
GB-1583	normal	typical	few	green	normal	sunred	heavy	none	medium	heavy	two	present	present	yellow	darkyellow	heavy	normal	cream	four	sparse	tan	free	normal	large	medium	green	oval	pointed	medium	darkgreen	heavy	verypitted	normal
GB-1596	normal	open	few	green	normal	sunred	heavy	none	medium	heavy	mainvein	reduced	present	yellow	darkyellow	heavy	normal	white	three	tufted	green	free	normal	large	medium	green	cone-oval	pointed	medium	darkgreen	heavy	verypitted	normal
GB-1601	normal	typical	few	green	normal	sunred	heavy	none	medium	heavy	three	present	present	yellow	darkyellow	heavy	normal	cream	three	sparse	tan	free	normal	large	medium	green	oval	pointed	medium	darkgreen	heavy	verypitted	normal
GB-1602	normal	typical	few	green	normal	sunred	heavy	none	medium	heavy	three	present	present	yellow	darkyellow	heavy	normal	cream	three	tufted	tan	free	normal	large	medium	green	cone-oval	pointed	medium	darkgreen	heavy	verypitted	normal
GB-1603	normal	typical	few	green	normal	sunred	heavy	none	medium	heavy	three	present	present	yellow	darkyellow	heavy	normal	brown	three	tufted	brown	free	normal	large	medium	green	cone-oval	pointed	medium	darkgreen	heavy	verypitted	normal
SA-0003	normal	typical	hairy	green	normal	sunred	medium	hairy	medium	medium	mainvein	present	present	cream	cream	none	normal	green	five	high	green	free	normal	large	medium	sunred	round	moderatelypointed	medium	green	medium	lightlypitted	normal
SA-0005	normal	open	few	green	okra	sunred	medium	moderate	medium	medium	mainvein	present	present	cream	cream	none	normal	brown	four	high	brown	free	normal	large	medium	sunred	round	moderatelypointed	medium	lightgreen	medium	smooth	normal
SA-0008	normal	open	few	red	normal	red	medium	few	medium	medium	mainvein	present	reduced	cream	cream	none	normal	white	four	tufted	tan	free	normal	large	medium	red	oval	blunt	medium	red	medium	smooth	normal
SA-0015	normal	typical	segofftype	green	subokra	sunred	medium	segofftype	medium	medium	three	present	present	lightyellow	cream	none	protruding	white	four	high	tan	free	normal	large	medium	sunred	oval	pointed	medium	green	medium	lightlypitted	normal
SA-0025	normal	typical	hairy	red	normal	red	medium	hairy	medium	medium	three	present	present	cream	cream	none	normal	green	four	high	green	free	normal	large	medium	red	cone-oval	moderatelypointed	medium	red	medium	smooth	normal
SA-0038	spreading	typical	few	green	normal	sunred	medium	moderate	medium	medium	mainvein	absent	absent	cream	cream	none	normal	brown	four	high	brown	free	normal	large	medium	sunred	round	moderatelypointed	large	lightgreen	medium	smooth	cluster
SA-0040	normal	typical	few	green	normal	sunred	medium	few	medium	medium	mainvein	present	present	cream	cream	none	protruding	tan	four	high	tan	free	normal	large	medium	sunred	round	moderatelypointed	medium	lightgreen	medium	lightlypitted	normal
SA-0041	normal	typical	few	green	normal	sunred	medium	few	medium	medium	mainvein	present	present	cream	cream	none	normal	green	four	high	green	free	normal	large	medium	sunred	oval	moderatelypointed	large	lightgreen	medium	lightlypitted	cluster
SA-0065	normal	typical	few	green	normal	sunred	medium	few	medium	medium	three	absent	absent	cream	cream	none	normal	brown	five	none	lintless	free	normal	large	medium	sunred	round	moderatelypointed	medium	lightgreen	medium	lightlypitted	normal
SA-0165	normal	typical	hairy	green	normal	sunred	heavy	hairy	medium	heavy	mainvein	present	present	lightyellow	cream	none	normal	white	four	high	tan	free	normal	large	medium	green	round	moderatelypointed	medium	green	heavy	pitted	normal
SA-0186	normal	typical	hairy	green	normal	sunred	heavy	moderate	medium	heavy	three	present	present	lightyellow	cream	none	normal	white	five	medium	green	free	normal	large	medium	sunred	cone-oval	moderatelypointed	medium	green	medium	smooth	normal
SA-0222	normal	open	moderate	green	normal	sunred	medium	moderate	medium	medium	reduced	present	reduced	lightyellow	cream	none	normal	white	four	high	white	free	normal	large	medium	sunred	round	moderatelypointed	large	green	medium	smooth	normal
SA-0736	normal	typical	few	green	normal	red	light	hairy	small	glandless	three	present	present	red	cream	none	normal	white	four	high	white	free	normal	medium	medium	red	oval	pointed	medium	red	heavy	pitted	normal
SA-0737	normal	typical	moderate	darkred	normal	red	medium	few	medium	medium	mainvein	present	present	red	cream	none	normal	white	five	high	cream	free	normal	large	medium	red	oval	moderatelypointed	medium	red	medium	pitted	normal
SA-0744	normal	typical	hairy	green	normal	sunred	medium	hairy	medium	medium	mainvein	present	present	cream	cream	none	normal	white	five	high	tan	free	frego	large	few	green	round	pointed	medium	green	medium	smooth	cluster
SA-0832	segofftype	segofftype	few	green	normal	sunred	medium	hairy	medium	light	segofftype	present	present	cream	cream	segofftype	normal	white	four	medium	white	free	normal	segofftype	medium	sunred	oval	moderatelypointed	medium	green	medium	pitted	segofftype
SA-0840	stovepipe	open	few	green	normal	sunred	medium	few	medium	medium	mainvein	present	present	cream	cream	none	normal	white	five	high	cream	free	normal	large	medium	green	oval	moderatelypointed	large	lightgreen	medium	lightlypitted	cluster
SA-0866	normal	open	moderate	green	normal	sunred	medium	moderate	medium	segofftype	mainvein	present	present	cream	cream	none	normal	white	five	high	tan	free	normal	large	medium	sunred	oval	pointed	medium	green	segofftype	smooth	normal
SA-0874	normal	typical	moderate	green	normal	sunred	medium	moderate	medium	medium	mainvein	present	reduced	cream	cream	none	normal	white	four	high	offwhite	free	normal	large	medium	sunred	round	moderatelypointed	medium	green	medium	smooth	normal
SA-0887	normal	typical	moderate	green	normal	sunred	medium	moderate	medium	medium	three	present	reduced	cream	yellow	none	normal	white	five	medium	offwhite	free	normal	large	medium	sunred	round	moderatelypointed	medium	green	medium	smooth	normal
SA-0895	normal	typical	moderate	green	normal	sunred	medium	moderate	medium	medium	three	present	present	cream	cream	none	normal	white	five	medium	green	free	normal	large	medium	sunred	round	moderatelypointed	medium	green	medium	smooth	normal
SA-0899	normal	open	moderate	green	normal	sunred	medium	moderate	medium	medium	mainvein	present	present	cream	cream	none	normal	white	four	high	tan	free	normal	large	medium	green	oval	pointed	medium	green	medium	smooth	normal
SA-0902	normal	typical	few	green	normal	sunred	medium	few	medium	medium	mainvein	present	present	lightyellow	cream	none	normal	white	four	high	white	free	normal	large	medium	sunred	oval	moderatelypointed	medium	green	medium	smooth	normal
SA-0907	normal	open	moderate	green	normal	red	medium	few	medium	medium	mainvein	present	present	cream	cream	none	normal	white	four	tufted	tan	free	normal	large	medium	sunred	round	moderatelypointed	medium	green	medium	smooth	normal
SA-0936	normal	open	moderate	green	normal	sunred	medium	few	medium	medium	mainvein	present	reduced	cream	yellow	none	normal	white	four	sparse	white	free	normal	large	medium	sunred	oval	pointed	medium	green	light	smooth	normal
SA-0937	normal	open	hairy	green	okra	red	segofftype	moderate	medium	light	three	present	present	cream	yellow	none	normal	white	four	high	tan	free	normal	large	medium	sunred	round	pointed	large	green	segofftype	smooth	normal
SA-0939	normal	typical	moderate	green	normal	sunred	medium	moderate	medium	medium	mainvein	present	reduced	cream	cream	none	normal	white	four	high	tan	free	normal	large	medium	sunred	round	pointed	medium	green	medium	smooth	normal
SA-0944	normal	typical	moderate	green	normal	sunred	medium	moderate	medium	heavy	mainvein	reduced	reduced	cream	cream	none	normal	white	five	high	offwhite	free	normal	large	medium	sunred	round	moderatelypointed	medium	green	medium	smooth	normal
SA-0945	normal	typical	moderate	green	normal	sunred	medium	moderate	medium	medium	mainvein	present	reduced	cream	cream	none	normal	white	four	high	white	free	normal	large	medium	sunred	round	moderatelypointed	medium	green	medium	smooth	normal
SA-0950	normal	typical	moderate	green	normal	sunred	medium	moderate	medium	medium	mainvein	present	reduced	cream	cream	none	normal	white	five	high	offwhite	free	normal	large	medium	sunred	round	moderatelypointed	medium	green	medium	smooth	normal
SA-0958	normal	typical	moderate	green	normal	sunred	medium	few	medium	medium	mainvein	present	reduced	cream	cream	none	normal	white	five	high	green	free	normal	large	medium	sunred	round	moderatelypointed	medium	green	medium	smooth	cluster
SA-0964	normal	typical	moderate	green	normal	sunred	medium	moderate	medium	medium	three	present	reduced	cream	cream	none	normal	white	four	high	tan	free	normal	large	medium	sunred	round	pointed	medium	green	medium	smooth	normal
SA-0967	normal	open	moderate	green	normal	sunred	medium	few	medium	medium	mainvein	present	present	cream	cream	none	normal	white	four	high	offwhite	free	normal	large	medium	sunred	round	moderatelypointed	medium	green	medium	smooth	normal
SA-0969	normal	open	moderate	green	normal	sunred	medium	moderate	large	medium	three	present	reduced	cream	cream	none	normal	white	four	high	tan	free	normal	large	medium	sunred	oval	pointed	large	green	medium	smooth	normal
SA-0976	normal	typical	few	green	normal	sunred	medium	few	medium	medium	mainvein	present	reduced	cream	cream	none	normal	white	five	high	tan	free	frego	large	medium	sunred	round	moderatelypointed	medium	green	medium	smooth	normal
SA-0978	normal	typical	moderate	green	normal	sunred	medium	few	medium	medium	mainvein	present	present	cream	cream	none	normal	white	four	high	tan	free	normal	large	medium	sunred	round	pointed	medium	green	medium	smooth	segofftype
SA-0979	normal	typical	few	green	normal	sunred	glandless	few	medium	glandless	mainvein	present	reduced	cream	cream	none	normal	white	four	high	tan	free	normal	large	medium	green	round	moderatelypointed	medium	green	glandless	lightlypitted	segofftype
SA-0990	normal	typical	moderate	green	normal	sunred	medium	few	medium	medium	mainvein	present	present	cream	cream	none	normal	white	four	high	tan	free	normal	large	medium	sunred	cone-oval	pointed	medium	green	medium	smooth	cluster
SA-0991	normal	typical	moderate	green	normal	sunred	medium	moderate	medium	medium	three	present	present	cream	cream	none	normal	white	four	medium	white	free	normal	large	medium	sunred	oval	pointed	large	green	medium	smooth	normal
SA-0992	normal	typical	moderate	green	normal	red	medium	few	medium	medium	three	present	present	cream	cream	none	normal	white	four	high	tan	free	normal	large	medium	sunred	round	pointed	medium	green	heavy	smooth	normal
SA-0993	normal	typical	moderate	green	normal	sunred	medium	few	medium	medium	three	present	present	cream	cream	none	normal	white	four	high	tan	free	normal	large	medium	sunred	cone-oval	pointed	medium	green	medium	smooth	normal
SA-1003	normal	typical	few	green	normal	sunred	medium	few	medium	medium	mainvein	present	present	lightyellow	cream	none	normal	white	four	high	white	free	normal	large	medium	sunred	cone-oval	blunt	medium	green	medium	smooth	normal
SA-1009	normal	typical	moderate	green	normal	sunred	medium	few	medium	medium	mainvein	present	absent	cream	cream	none	normal	white	four	tufted	tan	free	normal	large	medium	sunred	round	pointed	medium	green	medium	smooth	normal
SA-1015	normal	typical	moderate	green	normal	sunred	medium	moderate	medium	medium	three	present	present	cream	yellow	none	normal	white	four	tufted	tan	free	normal	large	medium	sunred	round	moderatelypointed	medium	green	medium	smooth	normal
SA-1017	normal	typical	moderate	green	normal	sunred	medium	moderate	medium	medium	three	present	reduced	cream	yellow	none	normal	white	four	sparse	offwhite	free	normal	large	medium	sunred	round	moderatelypointed	medium	green	medium	smooth	normal
SA-1022	normal	open	moderate	green	normal	sunred	medium	moderate	medium	medium	three	present	present	cream	cream	none	normal	white	four	high	tan	free	normal	large	medium	sunred	round	moderatelypointed	medium	green	medium	smooth	normal
SA-1034	normal	open	moderate	green	normal	sunred	medium	moderate	medium	medium	mainvein	present	absent	cream	cream	none	normal	white	five	medium	tan	free	normal	large	many	sunred	cone-oval	pointed	medium	green	glandless	smooth	normal
SA-1038	normal	typical	few	green	normal	sunred	medium	few	medium	medium	mainvein	present	reduced	cream	cream	none	normal	white	four	medium	offwhite	free	normal	large	medium	sunred	round	moderatelypointed	medium	green	medium	smooth	normal
SA-1042	normal	open	moderate	green	normal	sunred	medium	moderate	medium	medium	three	present	reduced	cream	segofftype	none	normal	white	four	high	tan	free	normal	large	medium	sunred	round	moderatelypointed	medium	green	medium	smooth	normal
SA-1047	normal	open	moderate	green	normal	sunred	medium	moderate	medium	medium	mainvein	present	present	cream	cream	none	normal	white	four	high	tan	free	normal	large	medium	sunred	round	pointed	medium	green	medium	smooth	normal
SA-1056	normal	typical	moderate	green	normal	sunred	medium	moderate	medium	medium	mainvein	present	present	cream	cream	none	normal	white	four	high	tan	free	normal	large	medium	sunred	round	pointed	medium	green	medium	smooth	normal
SA-1057	normal	typical	moderate	green	normal	sunred	medium	moderate	medium	medium	mainvein	present	present	cream	cream	none	protruding	white	four	high	tan	free	normal	large	medium	sunred	round	pointed	medium	green	medium	smooth	normal
SA-1063	normal	typical	few	green	normal	sunred	medium	few	medium	medium	three	present	present	cream	cream	none	normal	white	four	medium	white	free	normal	large	medium	sunred	round	moderatelypointed	medium	green	medium	smooth	normal
SA-1068	normal	open	moderate	green	normal	sunred	medium	moderate	medium	medium	mainvein	present	present	cream	cream	none	normal	white	four	high	tan	free	normal	large	medium	sunred	round	moderatelypointed	medium	green	medium	smooth	normal
SA-1072	normal	typical	moderate	green	normal	sunred	medium	moderate	medium	medium	mainvein	present	present	cream	cream	none	normal	white	four	high	tan	free	normal	large	medium	green	round	pointed	medium	green	medium	smooth	normal
SA-1075	normal	open	moderate	green	normal	sunred	medium	few	medium	medium	mainvein	present	present	cream	cream	none	normal	white	four	high	tan	free	normal	large	medium	sunred	round	moderatelypointed	medium	green	medium	smooth	normal
SA-1077	normal	typical	moderate	green	normal	sunred	medium	moderate	medium	medium	mainvein	present	reduced	cream	cream	none	normal	white	four	high	offwhite	free	normal	large	medium	sunred	round	moderatelypointed	medium	green	medium	smooth	normal
SA-1081	normal	typical	hairy	green	normal	sunred	light	hairy	medium	medium	three	present	present	cream	cream	none	normal	white	four	high	tan	free	normal	large	medium	sunred	cone-oval	pointed	large	green	medium	smooth	normal
SA-1083	normal	typical	moderate	green	normal	red	medium	few	medium	medium	mainvein	reduced	reduced	cream	cream	none	normal	white	four	sparse	green	free	normal	large	medium	sunred	round	moderatelypointed	medium	green	medium	smooth	normal
SA-1096	normal	open	hairy	red	normal	red	medium	hairy	medium	medium	three	present	reduced	red	yellow	none	normal	tan	four	high	green	free	normal	large	medium	red	round	moderatelypointed	medium	sunred	medium	smooth	normal
SA-1098	normal	open	moderate	green	normal	sunred	medium	moderate	medium	medium	mainvein	present	present	cream	cream	none	normal	white	four	high	offwhite	free	normal	large	medium	sunred	cone-oval	pointed	medium	green	medium	smooth	normal
SA-1100	normal	typical	few	green	normal	sunred	medium	few	medium	medium	mainvein	present	reduced	cream	cream	none	normal	white	five	medium	green	free	normal	large	medium	sunred	round	moderatelypointed	medium	green	medium	smooth	normal
SA-1102	normal	typical	moderate	green	normal	sunred	light	moderate	medium	medium	three	present	present	cream	cream	none	protruding	white	four	high	tan	free	normal	large	medium	sunred	round	blunt	medium	sunred	medium	smooth	normal
SA-1109	normal	typical	moderate	green	normal	sunred	medium	moderate	medium	medium	mainvein	present	reduced	cream	cream	none	normal	white	four	none	lintless	free	normal	large	medium	sunred	oval	moderatelypointed	medium	green	heavy	smooth	normal
SA-1121	normal	typical	moderate	green	normal	sunred	medium	moderate	medium	medium	three	present	reduced	cream	cream	none	normal	white	five	sparse	offwhite	free	normal	large	medium	sunred	round	moderatelypointed	medium	green	medium	smooth	normal
SA-1125	normal	typical	few	green	normal	sunred	medium	few	medium	medium	three	present	reduced	cream	cream	none	normal	white	five	medium	green	free	normal	large	medium	sunred	round	moderatelypointed	large	green	medium	smooth	cluster
SA-1126	normal	typical	hairy	green	normal	sunred	medium	moderate	medium	medium	mainvein	present	present	cream	segofftype	none	normal	white	five	high	tan	free	normal	large	medium	green	round	moderatelypointed	medium	green	medium	smooth	normal
SA-1127	normal	dense	moderate	green	normal	sunred	medium	moderate	medium	medium	mainvein	present	present	cream	cream	none	normal	white	five	tufted	white	free	normal	large	medium	sunred	oval	moderatelypointed	medium	green	medium	smooth	normal
SA-1130	normal	typical	moderate	green	normal	sunred	medium	moderate	medium	medium	mainvein	present	reduced	cream	yellow	none	normal	white	four	medium	tan	free	normal	large	medium	sunred	round	moderatelypointed	medium	green	heavy	smooth	normal
SA-1131	segofftype	dense	few	green	normal	sunred	light	moderate	medium	light	mainvein	present	present	cream	cream	none	normal	white	four	medium	brown	free	normal	large	medium	sunred	round	pointed	large	green	medium	pitted	cluster
SA-1132	normal	typical	few	green	normal	sunred	medium	few	medium	medium	two	present	present	cream	yellow	none	normal	white	five	medium	green	free	normal	large	medium	sunred	round	moderatelypointed	medium	green	medium	smooth	cluster
SA-1158	normal	typical	few	green	normal	sunred	medium	moderate	medium	medium	mainvein	reduced	reduced	cream	cream	none	normal	white	five	high	white	free	normal	large	many	sunred	oval	pointed	medium	green	medium	lightlypitted	normal
SA-1160	normal	typical	few	green	normal	sunred	light	moderate	medium	heavy	mainvein	present	present	cream	cream	none	normal	white	four	high	white	free	normal	large	medium	sunred	round	pointed	medium	green	medium	lightlypitted	normal
SA-1184	normal	typical	few	green	normal	sunred	medium	hairy	medium	medium	mainvein	reduced	reduced	cream	cream	segofftype	normal	white	four	medium	white	free	normal	large	many	sunred	cone	pointed	large	green	medium	lightlypitted	normal
SA-1200	pyramid	typical	segofftype	green	normal	sunred	medium	hairy	medium	medium	mainvein	reduced	reduced	cream	segofftype	none	normal	white	segofftype	medium	white	free	normal	large	medium	sunred	segofftype	moderatelypointed	medium	green	segofftype	smooth	normal
SA-1210	normal	typical	few	green	normal	sunred	medium	moderate	medium	light	mainvein	present	present	cream	cream	none	normal	white	five	high	white	free	normal	large	medium	sunred	oval	pointed	medium	green	medium	smooth	normal
SA-1236	normal	typical	moderate	green	normal	sunred	light	hairy	medium	medium	mainvein	reduced	reduced	cream	cream	none	normal	white	five	high	white	free	normal	large	medium	sunred	round	pointed	medium	green	medium	smooth	normal
SA-1451	normal	typical	few	green	normal	sunred	light	few	medium	medium	mainvein	reduced	reduced	cream	cream	none	normal	white	five	high	white	free	normal	large	medium	sunred	round	blunt	large	green	medium	lightlypitted	normal
SA-1460	normal	typical	few	green	normal	segofftype	segofftype	segofftype	medium	segofftype	segofftype	present	present	lightyellow	cream	none	normal	white	four	none	lintless	free	normal	large	medium	sunred	oval	moderatelypointed	medium	green	segofftype	segofftype	normal
SA-1531	normal	typical	hairy	green	normal	sunred	medium	hairy	medium	medium	three	present	present	cream	cream	none	normal	white	five	high	tan	free	normal	large	medium	sunred	round	moderatelypointed	medium	green	medium	smooth	normal
SA-1620	spreading	dense	moderate	green	normal	sunred	segofftype	moderate	medium	segofftype	three	present	present	cream	cream	none	normal	white	four	high	tan	free	normal	large	medium	sunred	round	moderatelypointed	large	lightgreen	segofftype	smooth	cluster
SA-1710	normal	typical	few	green	normal	sunred	glandless	none	medium	glandless	mainvein	present	reduced	lightyellow	cream	none	normal	white	four	high	tan	free	normal	large	medium	sunred	round	moderatelypointed	medium	green	glandless	smooth	normal
SA-1797	normal	typical	few	green	normal	sunred	glandless	few	medium	glandless	mainvein	present	present	lightyellow	cream	none	normal	white	four	high	white	free	normal	large	medium	sunred	cone-oval	moderatelypointed	small	green	glandless	smooth	cluster
SA-1845	normal	typical	few	green	normal	sunred	medium	few	medium	medium	mainvein	present	present	lightyellow	cream	none	normal	white	four	high	green	free	normal	large	medium	sunred	cone	pointed	medium	green	medium	smooth	normal
SA-1913	normal	typical	few	green	normal	sunred	medium	few	medium	medium	mainvein	present	present	lightyellow	cream	none	normal	white	four	medium	tan	free	normal	large	medium	sunred	cone-oval	moderatelypointed	medium	green	medium	smooth	normal
SA-2131	normal	typical	moderate	green	normal	sunred	medium	moderate	medium	medium	mainvein	present	present	cream	yellow	light	normal	white	four	medium	green	free	normal	large	medium	sunred	round	moderatelypointed	medium	green	medium	smooth	normal
SA-2133	normal	typical	moderate	green	normal	sunred	medium	few	medium	medium	mainvein	present	reduced	cream	cream	none	normal	white	four	medium	tan	free	normal	large	medium	sunred	round	moderatelypointed	medium	green	medium	smooth	cluster
SA-2219	normal	typical	moderate	green	normal	sunred	medium	moderate	medium	medium	mainvein	present	present	lightyellow	cream	none	normal	white	four	high	green	free	normal	large	medium	sunred	round	moderatelypointed	medium	green	medium	smooth	cluster
SA-2221	normal	open	none	red	okra	red	medium	none	medium	medium	mainvein	present	present	cream	cream	none	normal	white	five	high	tan	free	normal	large	medium	red	round	blunt	medium	red	medium	lightlypitted	normal
SA-2242	normal	typical	few	red	normal	red	medium	few	medium	medium	two	present	absent	cream	cream	none	normal	white	five	high	cream	free	normal	large	medium	red	cone-oval	pointed	medium	red	medium	pitted	normal
SA-2243	normal	typical	moderate	green	normal	sunred	medium	moderate	medium	medium	three	present	present	cream	cream	none	normal	brown	five	high	brown	free	normal	large	medium	green	round	moderatelypointed	medium	green	medium	lightlypitted	normal
SA-2257	normal	typical	few	red	normal	red	medium	few	medium	medium	mainvein	present	present	cream	darkyellow	none	normal	white	five	none	lintless	free	normal	large	medium	red	cone-oval	moderatelypointed	medium	red	medium	smooth	normal
SA-2494	normal	typical	hairy	green	normal	sunred	heavy	hairy	medium	heavy	absent	absent	absent	yellow	darkyellow	heavy	normal	white	three	sparse	white	free	normal	small	medium	sunred	cone-oval	moderatelypointed	medium	green	medium	pitted	normal
SA-2518	pyramid	typical	segofftype	green	normal	sunred	medium	segofftype	medium	medium	mainvein	present	present	yellow	yellow	none	protruding	white	three	medium	white	free	normal	large	medium	sunred	oval	moderatelypointed	small	darkgreen	heavy	smooth	normal
SA-2552	normal	open	few	green	normal	sunred	heavy	none	medium	heavy	mainvein	present	present	yellow	segofftype	medium	protruding	white	three	tufted	cream	free	normal	medium	medium	green	oval	pointed	medium	darkgreen	heavy	pitted	normal
SA-2606	normal	typical	pilose	green	normal	sunred	medium	pilose	medium	medium	mainvein	present	present	lightyellow	cream	none	normal	white	four	high	tan	free	normal	large	medium	sunred	round	moderatelypointed	medium	green	medium	smooth	normal
SA-2788	normal	typical	moderate	green	normal	sunred	medium	moderate	medium	medium	two	present	present	cream	cream	none	normal	segofftype	four	high	segofftype	free	normal	large	medium	green	round	moderatelypointed	medium	green	medium	lightlypitted	normal
SA-2789	normal	typical	moderate	green	normal	sunred	medium	moderate	medium	light	three	reduced	present	cream	segofftype	none	normal	white	five	medium	tan	free	normal	large	medium	green	round	pointed	medium	green	segofftype	smooth	normal
SA-2790	normal	typical	moderate	green	normal	sunred	medium	moderate	medium	light	three	present	present	cream	cream	none	normal	white	four	high	tan	free	normal	large	medium	green	cone-oval	pointed	medium	green	segofftype	smooth	normal
SA-2792	normal	typical	segofftype	green	normal	sunred	medium	segofftype	medium	medium	three	present	present	cream	segofftype	none	normal	white	five	sparse	offwhite	free	normal	large	medium	green	round	pointed	medium	green	heavy	smooth	segofftype
SA-2793	normal	typical	hairy	green	segofftype	sunred	medium	segofftype	medium	medium	three	present	present	segofftype	segofftype	segofftype	normal	white	four	medium	white	free	normal	large	medium	green	cone-oval	pointed	medium	green	segofftype	segofftype	normal
SA-2798	normal	typical	moderate	green	normal	sunred	medium	moderate	medium	medium	mainvein	present	present	cream	cream	none	normal	white	five	medium	white	free	normal	large	medium	green	round	moderatelypointed	medium	green	medium	lightlypitted	normal
SA-2801	normal	typical	hairy	green	normal	sunred	medium	hairy	medium	medium	two	present	present	cream	cream	none	normal	white	four	medium	tan	free	normal	large	medium	green	round	moderatelypointed	medium	green	medium	lightlypitted	normal
SA-2803	normal	typical	moderate	green	normal	sunred	medium	moderate	medium	medium	three	present	present	cream	yellow	none	normal	white	five	medium	green	free	normal	large	medium	green	oval	pointed	medium	green	medium	lightlypitted	normal
SA-2805	normal	typical	moderate	green	normal	sunred	medium	moderate	medium	medium	three	present	present	cream	segofftype	none	normal	white	five	medium	tan	free	normal	large	medium	green	round	blunt	medium	green	medium	lightlypitted	cluster
SA-2807	normal	typical	moderate	green	normal	sunred	medium	moderate	medium	medium	two	present	present	cream	cream	none	normal	white	five	medium	white	free	normal	large	medium	green	round	moderatelypointed	medium	green	medium	lightlypitted	cluster
SA-2809	normal	typical	moderate	green	normal	sunred	medium	moderate	medium	medium	mainvein	present	present	cream	segofftype	none	normal	white	five	sparse	tan	free	normal	large	medium	green	round	moderatelypointed	medium	green	medium	lightlypitted	cluster
SA-2813	normal	typical	moderate	green	normal	sunred	medium	moderate	medium	medium	three	present	present	cream	cream	none	normal	white	four	medium	tan	free	normal	large	medium	green	oval	pointed	medium	green	medium	lightlypitted	cluster
SA-2814	normal	typical	moderate	green	normal	sunred	medium	moderate	medium	medium	three	present	present	cream	cream	none	normal	white	four	medium	tan	free	normal	large	medium	green	round	moderatelypointed	medium	green	medium	smooth	cluster
SA-2816	normal	typical	moderate	green	normal	sunred	medium	moderate	medium	medium	mainvein	present	present	cream	cream	none	normal	white	five	medium	white	free	normal	large	medium	green	round	moderatelypointed	medium	green	medium	lightlypitted	normal
SA-2818	normal	typical	hairy	green	normal	sunred	medium	veryhairy	medium	medium	three	present	present	cream	cream	none	normal	white	four	medium	green	free	normal	large	medium	green	round	pointed	medium	green	medium	lightlypitted	cluster
SA-2825	normal	typical	moderate	green	normal	sunred	medium	hairy	medium	medium	three	present	present	cream	cream	none	normal	white	five	high	tan	free	normal	large	medium	green	round	pointed	medium	green	medium	lightlypitted	cluster
SA-2830	normal	typical	hairy	green	normal	sunred	medium	hairy	medium	medium	three	present	present	cream	cream	none	normal	white	four	medium	offwhite	free	normal	large	medium	green	round	pointed	medium	green	heavy	lightlypitted	cluster
SA-2832	normal	typical	moderate	green	normal	sunred	medium	moderate	medium	medium	mainvein	present	reduced	cream	cream	none	normal	white	five	medium	white	free	normal	large	medium	sunred	round	moderatelypointed	medium	green	medium	lightlypitted	cluster
SA-2833	normal	typical	moderate	green	normal	sunred	medium	hairy	medium	medium	mainvein	present	present	cream	cream	none	normal	white	five	high	tan	free	normal	large	medium	sunred	round	pointed	medium	green	heavy	pitted	segofftype
SA-2836	normal	typical	moderate	green	normal	sunred	medium	moderate	medium	medium	three	present	present	cream	cream	none	normal	white	five	high	tan	free	normal	large	medium	sunred	round	pointed	medium	green	heavy	lightlypitted	cluster
SA-2837	normal	compact	hairy	green	normal	sunred	medium	hairy	medium	medium	two	present	present	cream	cream	none	normal	white	five	high	tan	free	normal	large	medium	sunred	round	pointed	medium	green	heavy	lightlypitted	cluster
SA-2838	normal	typical	hairy	green	normal	sunred	medium	hairy	medium	medium	three	present	reduced	cream	cream	none	normal	white	four	high	tan	free	normal	large	medium	sunred	round	moderatelypointed	medium	green	medium	lightlypitted	cluster
SA-2841	normal	typical	hairy	green	normal	sunred	medium	hairy	medium	medium	three	present	present	cream	cream	none	normal	white	four	medium	tan	free	normal	large	medium	sunred	round	moderatelypointed	medium	green	medium	lightlypitted	cluster
SA-2845	normal	typical	segofftype	green	normal	sunred	medium	segofftype	medium	medium	three	present	present	cream	cream	none	normal	white	five	medium	tan	free	normal	large	medium	sunred	round	moderatelypointed	large	green	medium	pitted	cluster
SA-2847	normal	typical	hairy	green	normal	sunred	medium	hairy	medium	medium	three	present	present	cream	cream	none	normal	white	five	medium	tan	free	normal	large	medium	sunred	oval	pointed	medium	green	heavy	pitted	cluster
SA-2848	normal	typical	moderate	green	normal	sunred	medium	moderate	medium	medium	two	present	present	cream	cream	none	normal	white	four	medium	tan	free	normal	large	medium	sunred	cone-oval	moderatelypointed	medium	green	heavy	lightlypitted	cluster
SA-2852	normal	typical	moderate	segofftype	normal	sunred	medium	hairy	medium	medium	three	present	present	cream	cream	none	normal	white	four	medium	tan	free	normal	large	medium	sunred	oval	pointed	medium	green	medium	pitted	normal
SA-2854	normal	typical	hairy	green	normal	sunred	medium	hairy	medium	medium	two	present	present	cream	cream	none	normal	white	four	medium	tan	free	normal	large	medium	sunred	round	moderatelypointed	medium	green	medium	pitted	cluster
SA-2856	normal	typical	moderate	green	normal	sunred	medium	moderate	medium	medium	three	present	present	cream	cream	none	normal	white	four	high	tan	free	normal	large	medium	sunred	round	moderatelypointed	medium	green	medium	lightlypitted	cluster
SA-2857	normal	typical	moderate	green	normal	sunred	medium	moderate	medium	medium	mainvein	present	present	cream	cream	none	normal	white	four	medium	tan	free	normal	large	medium	sunred	round	blunt	medium	green	medium	lightlypitted	normal
SA-2858	normal	typical	hairy	green	normal	sunred	medium	hairy	medium	medium	three	present	present	cream	cream	none	normal	white	four	medium	tan	free	normal	large	medium	sunred	oval	pointed	medium	green	medium	lightlypitted	normal
SA-2859	normal	typical	segofftype	green	normal	sunred	medium	segofftype	medium	medium	mainvein	present	present	cream	cream	none	normal	white	four	high	tan	free	normal	large	medium	sunred	segofftype	moderatelypointed	medium	green	segofftype	segofftype	normal
SA-2861	normal	typical	segofftype	green	normal	sunred	medium	segofftype	medium	medium	two	present	absent	cream	cream	none	normal	white	five	high	tan	free	normal	large	medium	sunred	round	pointed	medium	green	heavy	lightlypitted	cluster
SA-2862	normal	typical	moderate	green	normal	sunred	medium	moderate	medium	medium	two	present	present	cream	cream	none	normal	white	four	high	tan	free	normal	large	medium	sunred	round	moderatelypointed	medium	green	heavy	lightlypitted	cluster
SA-2863	normal	typical	moderate	green	normal	sunred	medium	moderate	medium	medium	three	present	present	cream	segofftype	none	normal	white	five	high	tan	free	normal	large	medium	sunred	round	moderatelypointed	medium	green	medium	pitted	normal
SA-2864	normal	typical	moderate	green	normal	sunred	medium	moderate	medium	medium	three	present	present	cream	cream	none	normal	white	five	high	tan	free	normal	large	medium	sunred	oval	pointed	medium	green	medium	lightlypitted	cluster
SA-2867	normal	typical	moderate	green	normal	sunred	medium	moderate	medium	medium	three	present	present	cream	cream	none	normal	white	four	medium	tan	free	normal	large	medium	sunred	cone-oval	pointed	medium	green	heavy	lightlypitted	cluster
SA-2868	normal	typical	moderate	green	normal	sunred	medium	moderate	medium	medium	three	present	present	cream	cream	none	normal	white	four	medium	tan	free	normal	large	medium	sunred	round	moderatelypointed	medium	green	medium	lightlypitted	normal
SA-2870	normal	typical	moderate	green	normal	sunred	medium	moderate	medium	medium	three	present	absent	cream	cream	none	normal	white	five	medium	tan	free	normal	large	medium	sunred	oval	pointed	medium	green	medium	lightlypitted	normal
SA-2875	normal	typical	moderate	green	normal	sunred	medium	moderate	medium	medium	mainvein	present	present	cream	cream	none	normal	white	five	high	tan	free	normal	large	medium	sunred	cone-oval	pointed	large	green	medium	pitted	segofftype
SA-2876	normal	typical	hairy	green	normal	sunred	medium	hairy	medium	medium	three	present	present	cream	segofftype	none	normal	white	five	high	tan	free	normal	large	medium	sunred	cone-oval	moderatelypointed	medium	green	medium	lightlypitted	normal
SA-2879	normal	typical	segofftype	green	normal	sunred	medium	segofftype	medium	medium	mainvein	present	present	cream	cream	none	normal	white	five	medium	tan	free	normal	large	medium	sunred	round	moderatelypointed	medium	green	medium	pitted	cluster
SA-2880	normal	typical	moderate	green	normal	sunred	medium	moderate	medium	medium	three	present	present	cream	cream	none	normal	white	five	medium	tan	free	normal	large	medium	sunred	cone-oval	moderatelypointed	medium	green	medium	lightlypitted	cluster
SA-2882	normal	typical	segofftype	green	normal	sunred	medium	segofftype	medium	medium	three	present	present	cream	cream	none	normal	white	five	high	cream	free	normal	large	medium	sunred	round	pointed	medium	green	medium	pitted	normal
SA-2884	normal	typical	moderate	green	normal	sunred	medium	moderate	medium	medium	three	present	present	cream	segofftype	none	normal	white	five	high	tan	free	normal	large	medium	sunred	round	moderatelypointed	large	green	medium	smooth	normal
SA-2886	normal	typical	hairy	green	normal	sunred	medium	hairy	medium	medium	three	present	present	cream	cream	none	normal	white	four	high	tan	free	normal	large	medium	sunred	round	moderatelypointed	medium	green	heavy	smooth	normal
SA-2887	normal	typical	hairy	green	segofftype	sunred	medium	hairy	medium	medium	three	present	present	segofftype	cream	none	normal	white	four	tufted	tan	free	normal	large	medium	sunred	oval	moderatelypointed	medium	green	medium	lightlypitted	normal
SA-2888	normal	typical	moderate	green	segofftype	sunred	medium	moderate	medium	medium	three	present	present	cream	cream	none	normal	white	five	high	tan	free	normal	large	medium	sunred	round	moderatelypointed	medium	green	segofftype	segofftype	cluster
SA-2890	normal	typical	hairy	green	normal	sunred	medium	hairy	medium	medium	three	present	present	cream	cream	none	normal	white	five	medium	white	free	normal	large	medium	sunred	cone-oval	moderatelypointed	medium	green	heavy	smooth	cluster
SA-2891	normal	typical	moderate	green	normal	sunred	medium	moderate	medium	medium	three	present	present	cream	cream	none	normal	white	four	medium	tan	free	normal	large	medium	sunred	cone-oval	moderatelypointed	medium	green	medium	lightlypitted	normal
SA-2919	normal	typical	few	green	normal	sunred	medium	few	medium	medium	mainvein	present	present	cream	cream	none	normal	white	four	high	tan	free	normal	large	medium	sunred	cone-oval	pointed	medium	green	medium	lightlypitted	cluster
SA-2922	normal	typical	moderate	green	normal	sunred	medium	moderate	medium	medium	two	present	present	cream	cream	none	normal	white	five	high	tan	free	normal	large	medium	sunred	round	pointed	medium	green	medium	pitted	cluster
SA-2925	normal	typical	segofftype	green	normal	sunred	medium	segofftype	medium	medium	two	present	absent	cream	cream	none	normal	white	five	medium	tan	free	normal	large	medium	sunred	round	pointed	medium	green	medium	lightlypitted	normal
SA-2926	normal	typical	segofftype	green	normal	sunred	heavy	segofftype	medium	heavy	mainvein	present	present	cream	cream	none	normal	white	five	medium	tan	free	normal	large	medium	sunred	segofftype	moderatelypointed	medium	green	medium	lightlypitted	segofftype
SA-2927	normal	typical	segofftype	green	normal	sunred	medium	segofftype	medium	medium	three	present	present	cream	cream	none	normal	white	five	medium	tan	free	normal	large	medium	sunred	cone-oval	moderatelypointed	medium	green	heavy	lightlypitted	cluster
SA-2928	normal	typical	segofftype	green	segofftype	sunred	medium	segofftype	medium	medium	three	present	present	cream	cream	none	normal	white	four	medium	green	free	normal	large	medium	sunred	cone-oval	moderatelypointed	medium	green	heavy	lightlypitted	cluster
SA-2929	normal	typical	moderate	green	normal	sunred	medium	moderate	medium	medium	three	present	present	cream	yellow	none	normal	white	four	medium	green	free	normal	large	medium	sunred	round	pointed	medium	green	medium	smooth	normal
SA-2930	normal	typical	moderate	green	normal	sunred	medium	moderate	medium	medium	mainvein	absent	absent	cream	cream	none	normal	white	five	high	white	free	normal	large	medium	sunred	cone-oval	moderatelypointed	medium	green	medium	smooth	normal
SA-2931	normal	typical	moderate	green	normal	sunred	medium	moderate	medium	medium	mainvein	present	present	cream	cream	none	normal	white	four	medium	tan	free	normal	large	medium	sunred	round	pointed	medium	green	medium	lightlypitted	cluster
SA-2932	normal	typical	hairy	green	normal	sunred	medium	hairy	medium	medium	three	present	present	cream	cream	none	normal	white	four	medium	tan	free	normal	large	medium	sunred	round	moderatelypointed	medium	green	medium	smooth	cluster
SA-2933	normal	typical	moderate	green	normal	sunred	medium	moderate	medium	medium	mainvein	present	present	cream	cream	none	normal	white	four	medium	tan	free	normal	large	medium	sunred	oval	moderatelypointed	medium	green	medium	smooth	cluster
SA-2940	normal	typical	segofftype	green	normal	sunred	medium	segofftype	medium	medium	mainvein	present	present	cream	cream	none	normal	white	five	high	cream	free	normal	large	medium	sunred	cone-oval	pointed	large	green	medium	lightlypitted	normal
SA-2941	normal	typical	moderate	green	normal	sunred	medium	moderate	medium	medium	three	present	present	cream	cream	none	normal	white	five	medium	cream	free	normal	large	medium	sunred	cone-oval	pointed	large	green	medium	lightlypitted	segofftype
SA-2942	normal	typical	moderate	green	normal	sunred	medium	moderate	medium	medium	three	present	present	cream	cream	none	normal	white	five	high	tan	free	normal	large	medium	sunred	cone-oval	pointed	medium	green	medium	lightlypitted	normal
SA-2943	normal	typical	moderate	green	normal	sunred	medium	segofftype	medium	medium	mainvein	present	reduced	cream	cream	none	normal	white	four	medium	tan	free	normal	large	medium	sunred	round	moderatelypointed	large	green	medium	lightlypitted	cluster
SA-2946	normal	typical	few	red	normal	red	medium	few	medium	medium	three	absent	present	cream	cream	none	normal	white	five	high	green	free	normal	large	medium	sunred	round	pointed	medium	red	medium	smooth	normal
SA-2948	normal	typical	moderate	green	normal	sunred	medium	hairy	medium	medium	three	present	present	cream	cream	light	normal	white	four	segofftype	segofftype	free	normal	large	medium	sunred	round	pointed	medium	green	medium	lightlypitted	cluster
SA-2953	normal	typical	segofftype	green	normal	sunred	medium	segofftype	medium	medium	three	present	present	cream	cream	none	normal	white	five	high	tan	free	normal	large	medium	sunred	round	pointed	medium	green	medium	lightlypitted	cluster
SA-2956	normal	typical	hairy	green	normal	sunred	medium	hairy	medium	medium	two	absent	reduced	cream	cream	none	normal	white	five	medium	tan	free	normal	large	medium	sunred	round	moderatelypointed	medium	green	medium	smooth	cluster
SA-2963	normal	typical	moderate	green	normal	sunred	medium	moderate	medium	medium	two	present	present	cream	cream	none	normal	white	five	high	tan	free	normal	large	medium	sunred	round	pointed	medium	green	medium	lightlypitted	cluster
SA-2973	normal	typical	moderate	green	normal	sunred	medium	moderate	medium	medium	three	present	present	cream	cream	none	normal	white	five	high	tan	free	normal	large	medium	sunred	round	pointed	medium	green	medium	pitted	normal
SA-3006	normal	typical	moderate	green	normal	sunred	medium	moderate	medium	medium	mainvein	present	present	cream	cream	none	normal	white	five	medium	tan	free	normal	large	medium	sunred	cone-oval	moderatelypointed	medium	green	medium	lightlypitted	normal
SA-3025	normal	typical	moderate	green	normal	sunred	medium	moderate	medium	medium	three	present	present	cream	cream	none	normal	white	five	high	tan	free	normal	large	medium	sunred	cone-oval	pointed	medium	green	medium	lightlypitted	normal
SA-3092	normal	typical	moderate	green	normal	sunred	medium	moderate	medium	medium	three	present	present	cream	cream	none	normal	white	five	high	cream	free	normal	large	medium	sunred	oval	moderatelypointed	medium	green	medium	lightlypitted	normal
SA-3093	normal	typical	moderate	green	normal	sunred	medium	moderate	medium	medium	mainvein	present	present	cream	cream	none	normal	white	four	high	tan	free	normal	large	medium	sunred	cone-oval	pointed	medium	green	medium	lightlypitted	cluster
SA-3101	normal	typical	moderate	green	normal	sunred	medium	moderate	medium	medium	two	present	present	cream	cream	none	normal	white	four	medium	tan	free	normal	large	medium	sunred	cone-oval	moderatelypointed	medium	green	medium	pitted	normal
SA-3112	normal	typical	moderate	green	normal	sunred	medium	moderate	medium	medium	mainvein	present	present	cream	cream	none	normal	white	four	sparse	tan	free	normal	large	medium	sunred	oval	moderatelypointed	medium	green	medium	lightlypitted	normal
SA-3129	normal	typical	moderate	green	normal	sunred	medium	moderate	medium	medium	two	present	reduced	cream	yellow	none	normal	white	four	high	green	free	normal	large	medium	sunred	round	moderatelypointed	medium	green	medium	lightlypitted	normal
SA-3142	spreading	typical	hairy	green	normal	sunred	medium	hairy	medium	medium	mainvein	present	present	cream	cream	none	normal	green	four	high	green	free	normal	large	medium	sunred	cone-oval	moderatelypointed	medium	lightgreen	medium	lightlypitted	normal
SA-3143	normal	typical	moderate	green	normal	sunred	medium	moderate	medium	medium	mainvein	absent	absent	cream	cream	none	normal	segofftype	four	segofftype	segofftype	free	normal	large	medium	sunred	round	blunt	medium	lightgreen	medium	pitted	normal
SA-3156	normal	typical	moderate	green	normal	sunred	medium	hairy	medium	medium	three	present	present	cream	cream	none	normal	white	five	high	green	free	normal	large	medium	sunred	round	moderatelypointed	medium	green	medium	lightlypitted	cluster
SA-3171	normal	typical	moderate	green	normal	sunred	medium	moderate	medium	medium	mainvein	present	present	cream	cream	none	normal	white	five	medium	tan	free	normal	large	medium	sunred	cone-oval	pointed	medium	green	medium	pitted	normal
SA-3172	normal	typical	moderate	green	normal	sunred	medium	hairy	medium	medium	three	present	present	cream	cream	none	normal	white	four	high	tan	free	normal	large	medium	sunred	round	moderatelypointed	medium	green	medium	smooth	cluster
SA-3173	normal	typical	moderate	green	normal	sunred	medium	hairy	medium	medium	two	present	present	cream	cream	none	normal	white	five	high	tan	free	normal	large	medium	sunred	round	pointed	medium	green	heavy	lightlypitted	cluster
SA-3175	normal	typical	moderate	green	normal	sunred	medium	moderate	medium	medium	mainvein	present	present	cream	cream	none	normal	white	five	high	tan	free	normal	large	medium	sunred	round	moderatelypointed	medium	green	medium	lightlypitted	normal
SA-3180	normal	typical	moderate	green	normal	sunred	medium	moderate	medium	medium	mainvein	present	present	cream	cream	none	normal	white	five	medium	green	free	normal	large	medium	sunred	cone-oval	moderatelypointed	large	green	medium	lightlypitted	normal
SA-3181	normal	typical	hairy	green	normal	sunred	medium	hairy	medium	medium	two	present	present	cream	cream	none	normal	white	four	high	tan	free	normal	large	medium	sunred	round	moderatelypointed	medium	green	medium	pitted	cluster
SA-3245	normal	typical	moderate	green	normal	sunred	medium	moderate	medium	medium	mainvein	present	reduced	cream	cream	none	normal	white	four	medium	white	free	normal	large	medium	sunred	oval	pointed	medium	green	medium	lightlypitted	normal
SA-3249	segofftype	typical	moderate	green	normal	sunred	medium	few	medium	medium	mainvein	reduced	reduced	cream	cream	none	normal	white	four	high	brown	free	normal	large	medium	sunred	cone-oval	moderatelypointed	medium	green	heavy	lightlypitted	normal
SA-3255	spreading	open	few	green	normal	sunred	medium	moderate	medium	medium	three	present	present	cream	cream	none	normal	white	four	medium	white	free	normal	large	medium	sunred	round	moderatelypointed	medium	green	medium	smooth	normal
SA-3259	normal	dense	hairy	green	normal	sunred	medium	hairy	medium	medium	mainvein	reduced	reduced	cream	cream	none	normal	white	four	sparse	white	free	normal	large	medium	sunred	round	pointed	medium	green	medium	lightlypitted	normal
SA-3271	stovepipe	compact	moderate	green	normal	sunred	light	moderate	medium	medium	mainvein	present	present	cream	cream	none	normal	white	four	medium	white	free	normal	large	medium	sunred	round	pointed	medium	green	medium	lightlypitted	cluster
SA-3279	normal	compact	moderate	green	normal	sunred	light	few	medium	medium	mainvein	reduced	reduced	cream	cream	none	normal	white	four	medium	white	free	normal	large	medium	sunred	round	pointed	medium	green	medium	pitted	cluster
SA-3284	normal	typical	moderate	green	normal	sunred	light	few	medium	medium	mainvein	present	present	cream	cream	none	normal	white	four	medium	white	free	normal	large	medium	sunred	round	moderatelypointed	medium	green	heavy	lightlypitted	normal
SA-3316	normal	typical	hairy	green	normal	sunred	medium	hairy	medium	medium	mainvein	reduced	reduced	cream	cream	none	normal	white	four	medium	cream	free	normal	large	medium	sunred	round	moderatelypointed	medium	green	light	smooth	normal
SA-3323	normal	typical	hairy	green	normal	sunred	medium	hairy	medium	medium	three	reduced	reduced	cream	cream	none	normal	white	four	medium	cream	free	normal	large	medium	sunred	oval	pointed	medium	green	medium	lightlypitted	normal
SA-3333	normal	typical	moderate	green	normal	sunred	heavy	moderate	medium	heavy	two	present	reduced	lightyellow	cream	none	normal	white	four	high	green	free	normal	large	medium	sunred	round	moderatelypointed	medium	green	medium	smooth	normal
SA-3338	normal	typical	few	green	normal	sunred	medium	few	medium	medium	two	present	present	lightyellow	cream	none	normal	white	four	high	green	free	normal	large	medium	sunred	round	moderatelypointed	medium	green	medium	smooth	normal
SA-3348	normal	typical	moderate	green	normal	sunred	medium	moderate	medium	medium	mainvein	present	present	lightyellow	cream	none	normal	white	five	high	white	free	normal	large	medium	sunred	round	moderatelypointed	medium	green	medium	smooth	normal
SA-3349	spreading	open	moderate	green	normal	sunred	light	few	medium	medium	mainvein	reduced	reduced	cream	yellow	none	normal	white	four	high	cream	free	normal	large	medium	sunred	round	moderatelypointed	medium	green	medium	lightlypitted	normal
SA-3356	normal	compact	moderate	green	normal	sunred	medium	moderate	medium	medium	mainvein	present	present	cream	cream	none	normal	white	four	high	white	free	normal	large	medium	sunred	cone-oval	moderatelypointed	medium	green	medium	pitted	cluster
SA-3385	normal	typical	moderate	green	normal	sunred	light	few	medium	medium	mainvein	reduced	reduced	cream	cream	none	normal	white	four	high	cream	free	normal	large	medium	sunred	oval	pointed	medium	green	medium	lightlypitted	normal
SA-3393	segofftype	typical	moderate	green	normal	sunred	seg/oftype	few	medium	medium	mainvein	reduced	reduced	cream	cream	none	normal	white	four	tufted	offwhite	free	normal	large	medium	sunred	segofftype	moderatelypointed	medium	green	medium	segofftype	normal
SA-3413	normal	typical	hairy	green	normal	sunred	light	moderate	medium	medium	two	present	present	lightyellow	cream	none	normal	white	four	high	green	free	normal	large	medium	sunred	oval	moderatelypointed	medium	green	medium	smooth	normal
SA-3415	normal	typical	hairy	green	normal	sunred	medium	moderate	medium	medium	mainvein	reduced	reduced	cream	cream	none	normal	white	four	high	white	free	normal	large	medium	sunred	oval	pointed	medium	green	medium	pitted	normal
SA-3422	normal	typical	hairy	green	normal	sunred	medium	hairy	medium	medium	mainvein	reduced	reduced	cream	cream	none	normal	white	four	high	brown	free	normal	large	medium	sunred	oval	pointed	medium	green	medium	pitted	normal
SA-3444	normal	typical	hairy	green	normal	sunred	medium	hairy	medium	medium	three	present	present	lightyellow	cream	none	normal	white	four	high	tan	free	normal	large	medium	sunred	round	moderatelypointed	medium	green	medium	smooth	normal
SA-3452	normal	typical	hairy	green	normal	sunred	medium	moderate	medium	medium	mainvein	present	reduced	lightyellow	cream	none	normal	white	four	medium	tan	free	normal	large	medium	sunred	oval	moderatelypointed	medium	green	medium	smooth	normal
SA-3477	normal	typical	moderate	green	normal	sunred	medium	moderate	medium	medium	mainvein	present	present	lightyellow	cream	none	normal	white	five	medium	tan	free	normal	large	medium	sunred	round	moderatelypointed	medium	green	medium	smooth	normal
SA-3553	normal	typical	moderate	green	normal	sunred	medium	moderate	medium	medium	mainvein	present	present	cream	cream	none	normal	white	five	high	cream	free	normal	large	medium	sunred	cone-oval	moderatelypointed	large	green	medium	lightlypitted	cluster
SA-3559	normal	typical	moderate	green	normal	sunred	medium	moderate	medium	medium	mainvein	present	present	cream	cream	none	normal	white	four	medium	tan	free	normal	large	medium	sunred	round	moderatelypointed	medium	green	medium	lightlypitted	normal
SA-3570	normal	typical	moderate	green	normal	sunred	medium	moderate	medium	medium	mainvein	absent	present	cream	cream	none	normal	white	five	medium	tan	free	frego	large	medium	sunred	round	moderatelypointed	medium	green	medium	lightlypitted	cluster
SA-3582	normal	typical	few	green	okra	sunred	medium	few	medium	medium	mainvein	present	present	cream	cream	none	normal	white	five	medium	green	free	normal	large	medium	sunred	oval	moderatelypointed	medium	green	medium	lightlypitted	normal
SA-3585	normal	open	few	green	superokra	sunred	medium	few	medium	medium	mainvein	absent	present	cream	segofftype	none	normal	white	five	high	tan	free	normal	large	medium	sunred	cone-oval	moderatelypointed	medium	green	medium	lightlypitted	normal
SA-3587	normal	open	moderate	green	superokra	sunred	medium	moderate	medium	medium	mainvein	present	present	cream	cream	none	normal	white	four	high	tan	free	normal	large	medium	sunred	round	moderatelypointed	medium	green	medium	lightlypitted	normal
SA-3592	normal	open	moderate	green	okra	sunred	medium	moderate	medium	medium	mainvein	present	present	cream	cream	none	normal	white	four	medium	tan	free	frego	large	medium	sunred	cone-oval	moderatelypointed	medium	green	medium	smooth	normal
SA-3593	normal	open	few	green	segofftype	sunred	medium	few	medium	medium	mainvein	present	present	cream	cream	none	normal	white	five	high	tan	free	segofftype	large	medium	sunred	cone-oval	moderatelypointed	medium	green	medium	pitted	normal
SA-3594	normal	open	few	green	segofftype	sunred	medium	few	medium	medium	two	present	present	cream	cream	none	normal	white	five	high	cream	free	frego	large	medium	sunred	cone-oval	pointed	medium	green	heavy	lightlypitted	normal
SA-3596	normal	typical	few	green	normal	sunred	medium	few	medium	medium	mainvein	present	present	cream	cream	none	normal	white	five	high	tan	free	normal	large	medium	sunred	cone-oval	moderatelypointed	large	green	medium	pitted	normal
SA-3599	normal	typical	moderate	green	normal	sunred	medium	moderate	medium	medium	two	present	present	cream	cream	none	normal	white	five	high	tan	free	normal	large	medium	sunred	round	moderatelypointed	medium	green	medium	lightlypitted	normal
SA-3600	normal	typical	moderate	green	normal	sunred	medium	moderate	medium	medium	three	present	reduced	cream	cream	none	normal	white	five	high	green	free	normal	large	medium	sunred	oval	moderatelypointed	medium	green	medium	lightlypitted	normal
SA-3601	normal	typical	moderate	green	normal	sunred	medium	hairy	medium	medium	mainvein	present	present	cream	cream	none	normal	white	five	high	tan	free	normal	large	medium	sunred	round	pointed	medium	green	medium	pitted	normal
SA-3608	normal	typical	hairy	green	normal	sunred	medium	hairy	medium	medium	mainvein	present	present	cream	cream	none	normal	white	five	high	tan	free	normal	large	medium	sunred	round	moderatelypointed	medium	green	medium	pitted	normal
SA-3610	normal	typical	moderate	green	normal	sunred	medium	moderate	medium	medium	three	present	present	cream	cream	none	normal	white	five	medium	tan	free	normal	large	medium	sunred	round	moderatelypointed	medium	green	medium	lightlypitted	cluster
SA-3611	normal	typical	moderate	green	normal	sunred	medium	moderate	medium	medium	mainvein	present	absent	cream	cream	none	normal	white	four	high	tan	free	frego	large	medium	sunred	round	moderatelypointed	medium	green	medium	lightlypitted	normal
SA-3612	normal	typical	moderate	green	normal	sunred	medium	hairy	medium	medium	mainvein	present	present	cream	cream	none	normal	white	five	high	tan	free	normal	large	medium	sunred	oval	moderatelypointed	medium	green	medium	lightlypitted	normal
SA-3613	normal	typical	moderate	green	normal	sunred	medium	moderate	medium	medium	mainvein	present	present	cream	cream	none	normal	white	four	high	tan	free	normal	large	medium	sunred	oval	moderatelypointed	medium	green	medium	lightlypitted	normal
SA-3614	normal	typical	moderate	green	normal	sunred	medium	moderate	medium	medium	mainvein	present	present	cream	cream	none	normal	white	four	high	tan	free	normal	large	medium	sunred	cone-oval	moderatelypointed	medium	green	heavy	lightlypitted	normal
SA-3615	normal	typical	moderate	green	normal	sunred	medium	moderate	medium	medium	mainvein	present	present	cream	cream	none	normal	white	five	high	tan	free	normal	large	medium	sunred	round	moderatelypointed	medium	green	heavy	smooth	normal
SA-3616	normal	typical	segofftype	green	normal	red	medium	segofftype	medium	segofftype	segofftype	segofftype	segofftype	cream	cream	none	normal	white	five	high	tan	free	normal	large	medium	sunred	round	pointed	medium	green	segofftype	smooth	normal
SA-3619	normal	typical	segofftype	green	normal	sunred	medium	segofftype	medium	medium	mainvein	present	present	cream	cream	none	normal	white	five	medium	tan	free	normal	large	medium	sunred	round	moderatelypointed	medium	green	medium	lightlypitted	normal
SA-3620	normal	typical	few	green	normal	sunred	medium	few	medium	medium	two	present	present	cream	cream	none	normal	white	five	medium	tan	free	normal	large	medium	sunred	cone-oval	moderatelypointed	medium	green	heavy	lightlypitted	normal
SA-3621	normal	typical	moderate	green	normal	sunred	medium	moderate	medium	medium	mainvein	present	reduced	cream	cream	none	normal	white	five	segofftype	tan	free	normal	large	medium	sunred	round	moderatelypointed	medium	green	medium	lightlypitted	normal
SA-3622	normal	typical	few	green	normal	sunred	medium	few	medium	medium	mainvein	present	present	cream	cream	none	normal	white	four	medium	tan	free	frego	large	medium	sunred	cone-oval	moderatelypointed	medium	green	medium	pitted	cluster
SA-3625	normal	typical	segofftype	green	normal	sunred	medium	segofftype	medium	medium	mainvein	present	present	cream	cream	none	normal	white	five	segofftype	segofftype	free	normal	large	medium	sunred	round	moderatelypointed	medium	green	medium	lightlypitted	normal
SA-3626	normal	typical	moderate	green	normal	sunred	medium	moderate	medium	medium	two	present	present	cream	cream	none	normal	white	five	medium	tan	free	normal	large	medium	sunred	round	moderatelypointed	medium	green	medium	pitted	normal
SA-3627	normal	typical	few	green	normal	sunred	medium	few	medium	medium	mainvein	present	present	cream	cream	none	normal	white	five	medium	tan	free	normal	large	medium	sunred	round	moderatelypointed	medium	green	medium	smooth	normal
SA-3628	normal	typical	moderate	green	normal	sunred	medium	moderate	medium	medium	mainvein	present	present	cream	cream	none	normal	white	five	high	tan	free	normal	large	medium	sunred	round	moderatelypointed	medium	green	medium	lightlypitted	normal
SA-3630	normal	typical	few	green	normal	sunred	medium	moderate	medium	medium	mainvein	present	present	cream	yellow	none	normal	white	four	medium	tan	free	normal	large	medium	sunred	round	moderatelypointed	medium	green	medium	lightlypitted	cluster
SA-3631	normal	typical	few	green	subokra	sunred	medium	moderate	medium	medium	two	present	present	cream	cream	none	normal	white	five	medium	tan	free	normal	large	medium	sunred	round	moderatelypointed	medium	green	medium	smooth	cluster
SA-3661	normal	typical	hairy	green	normal	sunred	medium	hairy	medium	medium	mainvein	present	present	cream	cream	none	normal	white	four	medium	tan	free	normal	large	medium	sunred	cone-oval	pointed	medium	green	medium	smooth	segofftype
SA-3667	normal	typical	hairy	green	normal	sunred	medium	hairy	medium	medium	mainvein	present	present	cream	yellow	none	normal	white	four	high	tan	free	normal	large	medium	sunred	segofftype	segofftype	medium	green	segofftype	lightlypitted	normal
SA-3692	normal	typical	moderate	green	segofftype	sunred	medium	moderate	medium	medium	mainvein	present	present	segofftype	cream	none	normal	white	four	medium	tan	free	normal	large	medium	sunred	cone-oval	moderatelypointed	medium	green	medium	segofftype	segofftype
SA-3693	normal	typical	moderate	green	normal	sunred	medium	hairy	medium	medium	mainvein	present	present	cream	cream	none	normal	white	four	segofftype	tan	free	normal	large	medium	sunred	cone-oval	moderatelypointed	medium	green	medium	lightlypitted	normal
SA-3717	normal	typical	moderate	green	normal	sunred	medium	moderate	medium	medium	mainvein	present	present	cream	segofftype	none	normal	white	four	segofftype	segofftype	free	normal	large	medium	sunred	cone-oval	pointed	medium	green	medium	lightlypitted	normal
SA-3721	normal	typical	moderate	green	normal	sunred	medium	moderate	medium	glandless	three	present	present	cream	cream	none	normal	white	four	high	tan	free	normal	large	medium	sunred	round	moderatelypointed	large	green	glandless	smooth	cluster
SA-3722	normal	typical	few	green	normal	sunred	medium	moderate	medium	glandless	absent	absent	absent	cream	segofftype	none	normal	white	four	medium	tan	free	normal	large	medium	sunred	round	moderatelypointed	medium	green	glandless	smooth	cluster
SA-3723	normal	compact	segofftype	green	normal	sunred	medium	segofftype	medium	medium	three	present	present	cream	cream	none	normal	white	five	high	tan	free	normal	large	medium	sunred	round	moderatelypointed	large	green	medium	pitted	cluster
SA-3724	normal	compact	moderate	green	normal	sunred	medium	moderate	medium	medium	three	present	present	cream	cream	none	normal	white	five	high	tan	free	normal	large	medium	sunred	round	pointed	medium	green	medium	lightlypitted	cluster
SA-3725	normal	compact	moderate	green	normal	sunred	medium	moderate	medium	medium	three	present	present	cream	cream	none	normal	white	five	high	tan	free	normal	large	medium	sunred	round	moderatelypointed	medium	green	medium	pitted	cluster
SA-3726	normal	typical	few	green	normal	sunred	medium	moderate	medium	medium	two	present	present	cream	yellow	none	normal	white	five	high	tan	free	normal	large	medium	sunred	round	moderatelypointed	medium	green	medium	lightlypitted	normal
SA-3728	normal	typical	moderate	green	normal	sunred	medium	moderate	medium	medium	mainvein	present	present	cream	cream	none	normal	white	five	high	tan	free	normal	large	medium	sunred	round	moderatelypointed	medium	green	medium	smooth	normal
SA-3729	normal	typical	moderate	green	normal	sunred	medium	moderate	medium	medium	mainvein	present	present	cream	cream	none	normal	white	five	high	tan	free	normal	large	medium	sunred	oval	pointed	medium	green	heavy	lightlypitted	normal
SA-3730	normal	typical	moderate	green	normal	sunred	heavy	moderate	medium	medium	mainvein	present	present	cream	cream	none	normal	white	four	high	tan	free	normal	large	medium	sunred	round	pointed	medium	green	medium	smooth	normal
SA-3731	normal	typical	few	green	normal	sunred	medium	moderate	medium	medium	mainvein	present	present	cream	cream	none	normal	white	five	high	tan	free	normal	large	medium	sunred	round	pointed	medium	green	heavy	smooth	normal
SA-3734	normal	typical	few	green	normal	sunred	heavy	none	medium	heavy	three	present	present	yellow	darkyellow	medium	normal	white	three	tufted	green	free	normal	medium	medium	green	oval	pointed	medium	green	heavy	pitted	normal
SA-3735	normal	typical	segofftype	green	normal	sunred	medium	segofftype	medium	medium	mainvein	present	present	cream	segofftype	none	normal	white	segofftype	segofftype	tan	free	normal	large	medium	sunred	oval	moderatelypointed	medium	green	medium	smooth	normal
SA-3736	normal	typical	segofftype	green	normal	sunred	medium	segofftype	medium	medium	three	present	present	cream	cream	none	normal	white	four	high	tan	free	normal	large	medium	sunred	round	pointed	medium	green	medium	smooth	normal
SA-3737	normal	typical	segofftype	green	segofftype	sunred	medium	segofftype	medium	medium	two	present	present	cream	segofftype	none	normal	white	four	segofftype	tan	free	normal	large	medium	sunred	segofftype	pointed	medium	green	medium	segofftype	normal
SA-3739	normal	typical	few	green	normal	sunred	medium	few	medium	medium	mainvein	present	present	cream	cream	none	normal	white	five	high	tan	free	normal	large	medium	sunred	round	moderatelypointed	medium	green	heavy	lightlypitted	normal
SA-3740	normal	typical	none	green	normal	sunred	medium	none	medium	medium	mainvein	present	present	cream	cream	none	normal	white	four	medium	tan	free	normal	large	medium	sunred	round	moderatelypointed	medium	green	heavy	lightlypitted	normal
SA-3745	normal	typical	moderate	green	normal	sunred	medium	moderate	medium	medium	mainvein	present	present	cream	cream	none	normal	white	five	segofftype	tan	free	normal	large	medium	sunred	cone-oval	pointed	medium	green	medium	pitted	cluster
SA-3746	normal	typical	few	green	normal	sunred	medium	few	medium	medium	mainvein	present	present	cream	cream	none	normal	white	five	high	tan	free	normal	large	medium	sunred	round	moderatelypointed	medium	green	medium	smooth	normal
SA-3750	normal	compact	moderate	green	normal	sunred	medium	moderate	medium	medium	mainvein	present	present	cream	cream	none	normal	white	five	medium	tan	free	normal	large	medium	sunred	round	moderatelypointed	medium	green	medium	smooth	cluster
SA-3751	normal	typical	moderate	green	normal	sunred	medium	moderate	medium	medium	two	present	reduced	cream	yellow	none	normal	white	five	high	tan	free	normal	large	medium	sunred	round	pointed	medium	green	medium	lightlypitted	normal
SA-3757	spreading	typical	moderate	green	normal	sunred	medium	moderate	medium	medium	mainvein	present	present	cream	cream	none	normal	white	four	medium	tan	free	normal	large	medium	sunred	round	moderatelypointed	medium	green	medium	lightlypitted	normal
SA-3758	normal	typical	moderate	green	normal	sunred	medium	hairy	medium	medium	mainvein	present	present	cream	cream	none	normal	white	four	high	tan	free	normal	large	medium	sunred	round	moderatelypointed	medium	green	heavy	lightlypitted	normal
SA-3771	normal	typical	moderate	green	normal	red	medium	moderate	medium	medium	three	present	present	red	cream	none	normal	green	five	high	green	free	normal	large	medium	red	round	pointed	medium	sunred	medium	smooth	normal
SA-3777	normal	typical	few	green	normal	sunred	medium	few	medium	medium	two	present	present	lightyellow	cream	none	normal	white	four	high	green	free	normal	large	medium	sunred	round	moderatelypointed	medium	green	medium	smooth	normal
SA-3822	normal	typical	few	green	normal	sunred	medium	few	medium	medium	mainvein	reduced	reduced	cream	cream	none	normal	white	four	medium	white	free	normal	large	medium	sunred	round	moderatelypointed	medium	green	medium	lightlypitted	normal
SA-3823	normal	typical	moderate	green	normal	sunred	medium	moderate	medium	medium	mainvein	reduced	reduced	cream	cream	none	normal	white	four	high	brown	free	normal	large	medium	sunred	round	moderatelypointed	medium	green	medium	lightlypitted	normal
SA-3824	normal	typical	moderate	green	normal	sunred	medium	moderate	medium	medium	mainvein	reduced	reduced	cream	cream	none	normal	white	four	high	brown	free	normal	large	medium	sunred	round	pointed	medium	green	medium	lightlypitted	normal
SA-3825	normal	typical	moderate	green	normal	sunred	medium	moderate	medium	medium	two	present	present	cream	cream	none	normal	white	five	high	cream	free	normal	large	medium	sunred	cone-oval	moderatelypointed	medium	green	medium	lightlypitted	normal
SA-3829	normal	open	moderate	green	superokra	sunred	medium	moderate	medium	medium	mainvein	present	present	cream	cream	none	normal	white	five	high	tan	free	normal	large	medium	sunred	round	moderatelypointed	medium	green	medium	smooth	normal
SA-3830	normal	typical	moderate	green	normal	sunred	medium	moderate	medium	medium	three	present	present	cream	cream	none	normal	white	five	high	tan	free	normal	large	medium	sunred	round	blunt	medium	green	medium	smooth	normal
SA-3831	normal	typical	few	green	normal	sunred	medium	few	medium	medium	mainvein	present	present	cream	cream	none	normal	white	four	medium	white	free	normal	large	medium	sunred	oval	pointed	medium	green	medium	lightlypitted	normal
SA-3877	normal	typical	moderate	green	normal	sunred	medium	moderate	medium	medium	mainvein	present	present	lightyellow	cream	none	normal	white	four	high	tan	free	normal	large	medium	sunred	round	moderatelypointed	medium	green	medium	smooth	normal
SA-3881	normal	typical	few	green	normal	sunred	medium	few	medium	medium	absent	absent	absent	lightyellow	cream	none	normal	white	four	high	tan	free	normal	large	medium	sunred	round	moderatelypointed	medium	green	medium	smooth	normal
TX-0002	normal	typical	few	green	normal	sunred	medium	few	medium	medium	mainvein	present	present	lightyellow	cream	none	normal	white	four	high	tan	free	normal	large	medium	sunred	oval	moderatelypointed	medium	green	light	smooth	normal
TX-0016	normal	typical	few	green	normal	sunred	medium	few	medium	medium	three	present	present	lightyellow	yellow	none	normal	white	four	high	tan	free	normal	large	medium	sunred	round	moderatelypointed	medium	green	medium	smooth	normal
TX-0017	normal	typical	moderate	green	normal	sunred	heavy	moderate	medium	heavy	three	present	reduced	lightyellow	cream	medium	normal	white	four	high	tan	free	normal	large	medium	sunred	round	moderatelypointed	medium	green	heavy	smooth	normal
TX-0019	normal	open	few	green	normal	sunred	medium	none	medium	medium	three	present	present	cream	cream	none	protruding	white	four	high	green	free	normal	large	medium	sunred	round	pointed	medium	green	medium	smooth	normal
TX-0020	normal	typical	moderate	green	normal	sunred	medium	few	medium	medium	mainvein	present	present	lightyellow	cream	none	normal	white	four	high	white	free	normal	large	medium	sunred	round	moderatelypointed	large	green	medium	smooth	normal
TX-0021	normal	typical	few	green	normal	sunred	medium	few	medium	medium	mainvein	reduced	reduced	lightyellow	cream	none	normal	white	five	medium	tan	free	normal	large	medium	sunred	round	moderatelypointed	medium	green	medium	smooth	normal
TX-0022	normal	typical	few	green	normal	sunred	medium	moderate	medium	medium	three	present	present	lightyellow	cream	none	normal	white	four	tufted	tan	free	normal	large	medium	sunred	round	moderatelypointed	medium	green	medium	smooth	normal
TX-0024	normal	typical	few	green	normal	sunred	medium	few	medium	medium	three	present	reduced	lightyellow	cream	none	normal	white	four	medium	green	free	normal	large	medium	sunred	cone-oval	moderatelypointed	medium	green	medium	smooth	normal
TX-0025	normal	typical	few	green	normal	sunred	medium	none	medium	medium	three	present	reduced	yellow	yellow	none	normal	white	four	medium	green	free	normal	large	medium	sunred	round	moderatelypointed	medium	green	medium	smooth	normal
TX-0027	normal	typical	few	green	normal	sunred	medium	none	medium	medium	three	present	present	lightyellow	cream	none	normal	white	four	high	tan	free	normal	large	medium	sunred	round	moderatelypointed	medium	green	medium	smooth	normal
TX-0029	normal	open	few	green	normal	sunred	medium	few	medium	medium	three	present	present	cream	cream	none	normal	white	four	high	tan	free	normal	large	medium	sunred	round	moderatelypointed	medium	green	medium	smooth	normal
TX-0030	normal	typical	moderate	green	normal	sunred	heavy	moderate	medium	heavy	three	present	present	lightyellow	cream	none	normal	white	four	high	tan	free	normal	large	medium	sunred	round	moderatelypointed	medium	green	light	smooth	normal
TX-0031	normal	typical	hairy	green	normal	sunred	medium	hairy	medium	medium	mainvein	present	present	lightyellow	cream	none	normal	white	four	high	tan	free	normal	large	medium	sunred	round	moderatelypointed	medium	green	medium	smooth	normal
TX-0033	normal	dense	moderate	green	normal	sunred	heavy	segofftype	medium	heavy	three	present	reduced	lightyellow	yellow	medium	normal	white	four	high	green	free	normal	large	medium	sunred	round	moderatelypointed	medium	green	medium	smooth	normal
TX-0036	normal	typical	moderate	green	normal	sunred	heavy	moderate	medium	heavy	three	present	present	lightyellow	yellow	none	normal	white	four	high	green	free	normal	large	medium	sunred	round	moderatelypointed	medium	green	light	smooth	normal
TX-0037	normal	typical	moderate	green	normal	sunred	medium	moderate	medium	medium	mainvein	present	present	lightyellow	cream	none	normal	white	four	high	tan	free	normal	large	medium	sunred	round	moderatelypointed	medium	green	medium	smooth	normal
TX-0038	normal	typical	moderate	green	normal	sunred	medium	few	medium	medium	mainvein	present	present	lightyellow	yellow	none	normal	white	four	none	lintless	free	normal	large	medium	sunred	round	moderatelypointed	medium	green	medium	smooth	normal
TX-0039	normal	typical	few	green	normal	sunred	medium	few	medium	medium	mainvein	present	present	lightyellow	segofftype	none	normal	white	four	high	tan	free	normal	large	medium	sunred	round	moderatelypointed	medium	green	medium	smooth	normal
TX-0040	normal	typical	few	green	normal	sunred	heavy	few	medium	heavy	three	present	present	lightyellow	yellow	none	normal	white	four	high	tan	free	normal	large	medium	sunred	round	moderatelypointed	medium	green	medium	smooth	normal
TX-0041	normal	typical	moderate	green	normal	sunred	medium	few	medium	medium	mainvein	present	present	lightyellow	cream	none	normal	white	four	high	green	free	normal	large	medium	sunred	round	moderatelypointed	large	green	medium	lightlypitted	normal
TX-0045	normal	typical	segofftype	green	normal	sunred	medium	segofftype	medium	medium	mainvein	present	present	lightyellow	cream	none	normal	white	four	medium	tan	free	normal	large	medium	sunred	oval	pointed	medium	green	medium	smooth	normal
TX-0046	normal	typical	few	green	normal	sunred	heavy	few	medium	heavy	mainvein	present	present	lightyellow	cream	none	normal	white	four	high	white	free	normal	large	medium	sunred	oval	moderatelypointed	large	green	medium	smooth	normal
TX-0048	spreading	typical	moderate	green	normal	sunred	medium	few	medium	medium	three	present	present	lightyellow	cream	none	normal	white	four	high	tan	free	normal	large	medium	sunred	round	moderatelypointed	large	green	medium	lightlypitted	normal
TX-0050	normal	typical	few	green	normal	sunred	medium	few	medium	medium	three	present	present	lightyellow	cream	none	normal	white	four	high	white	free	normal	large	medium	sunred	round	moderatelypointed	medium	green	medium	smooth	normal
TX-0052	spreading	typical	moderate	green	normal	sunred	heavy	moderate	medium	heavy	mainvein	reduced	reduced	lightyellow	cream	medium	normal	white	four	high	tan	free	normal	large	medium	sunred	round	moderatelypointed	medium	green	heavy	pitted	normal
TX-0053	normal	typical	moderate	green	normal	sunred	medium	moderate	medium	medium	three	present	present	cream	cream	none	normal	white	four	high	tan	free	normal	large	medium	sunred	round	moderatelypointed	medium	green	medium	smooth	normal
TX-0056	normal	typical	moderate	green	normal	sunred	heavy	moderate	medium	heavy	two	present	present	lightyellow	cream	none	normal	white	four	high	tan	free	normal	large	medium	sunred	round	moderatelypointed	medium	green	medium	smooth	normal
TX-0057	normal	dense	hairy	green	normal	sunred	heavy	hairy	medium	heavy	mainvein	present	present	lightyellow	cream	none	protruding	white	three	high	tan	free	normal	large	medium	green	cone	pointed	medium	green	heavy	smooth	normal
TX-0060	normal	typical	hairy	green	normal	sunred	heavy	hairy	medium	heavy	three	present	present	lightyellow	cream	none	normal	white	four	medium	tan	free	normal	large	medium	sunred	round	moderatelypointed	medium	green	medium	lightlypitted	normal
TX-0061	normal	typical	moderate	green	normal	sunred	heavy	moderate	medium	heavy	three	present	present	lightyellow	cream	none	normal	white	four	high	white	free	normal	large	medium	sunred	oval	moderatelypointed	medium	green	medium	lightlypitted	normal
TX-0062	normal	typical	moderate	green	normal	sunred	heavy	moderate	medium	heavy	mainvein	reduced	reduced	lightyellow	segofftype	none	normal	white	four	medium	tan	free	normal	large	medium	sunred	round	moderatelypointed	medium	green	medium	smooth	normal
TX-0063	normal	typical	moderate	green	normal	sunred	heavy	moderate	medium	heavy	mainvein	present	present	lightyellow	yellow	none	normal	white	four	high	tan	free	normal	large	medium	sunred	round	moderatelypointed	medium	green	medium	smooth	normal
TX-0064	normal	typical	moderate	green	normal	sunred	medium	moderate	medium	medium	mainvein	present	present	lightyellow	yellow	medium	normal	white	four	high	tan	free	normal	large	medium	green	round	moderatelypointed	medium	green	medium	smooth	normal
TX-0065	normal	typical	moderate	green	normal	sunred	heavy	moderate	medium	heavy	two	present	present	lightyellow	cream	medium	protruding	white	four	high	tan	free	normal	large	medium	green	round	moderatelypointed	medium	green	medium	pitted	normal
TX-0066	normal	typical	moderate	green	normal	sunred	heavy	moderate	medium	heavy	three	reduced	reduced	lightyellow	cream	medium	normal	white	four	medium	green	free	normal	large	medium	sunred	round	moderatelypointed	medium	green	medium	smooth	normal
TX-0067	normal	typical	moderate	green	normal	red	medium	few	medium	medium	three	present	present	cream	yellow	none	normal	white	five	medium	green	free	normal	large	medium	sunred	round	pointed	medium	green	light	smooth	normal
TX-0069	normal	typical	moderate	green	normal	sunred	heavy	moderate	medium	heavy	three	present	present	yellow	cream	none	normal	white	five	medium	green	free	normal	large	medium	sunred	round	moderatelypointed	medium	green	medium	smooth	normal
TX-0072	normal	typical	moderate	green	normal	sunred	medium	moderate	medium	medium	mainvein	present	present	lightyellow	cream	none	normal	white	four	medium	green	free	normal	large	medium	sunred	cone-oval	moderatelypointed	medium	green	medium	smooth	normal
TX-0073	segofftype	typical	moderate	green	normal	sunred	medium	moderate	medium	medium	three	present	present	lightyellow	cream	none	normal	white	four	medium	tan	free	normal	large	medium	sunred	round	moderatelypointed	medium	green	medium	smooth	normal
TX-0079	pyramid	typical	segofftype	green	normal	sunred	heavy	segofftype	medium	heavy	three	present	present	lightyellow	cream	none	protruding	white	four	medium	tan	free	normal	large	medium	green	oval	pointed	medium	green	medium	pitted	normal
TX-0080	normal	typical	hairy	green	normal	sunred	medium	moderate	medium	medium	mainvein	present	present	cream	yellow	none	normal	white	four	tufted	tan	free	normal	large	medium	sunred	round	moderatelypointed	medium	green	heavy	smooth	normal
TX-0081	normal	dense	moderate	green	normal	sunred	heavy	moderate	medium	heavy	three	reduced	reduced	lightyellow	yellow	none	normal	white	four	high	tan	free	normal	large	medium	sunred	cone-oval	blunt	medium	green	heavy	smooth	normal
TX-0082	normal	typical	moderate	green	normal	sunred	medium	moderate	medium	medium	mainvein	present	present	cream	yellow	none	normal	white	four	tufted	white	free	normal	large	medium	sunred	cone-oval	moderatelypointed	medium	green	medium	smooth	normal
TX-0083	normal	dense	hairy	green	normal	sunred	heavy	hairy	medium	heavy	three	present	present	lightyellow	yellow	none	normal	white	four	high	green	free	normal	large	medium	sunred	round	moderatelypointed	medium	green	medium	smooth	normal
TX-0084	normal	typical	hairy	green	normal	sunred	medium	hairy	medium	medium	mainvein	present	present	cream	yellow	none	normal	white	four	high	white	free	normal	large	medium	sunred	cone-oval	pointed	medium	green	medium	smooth	normal
TX-0085	normal	typical	moderate	green	normal	sunred	heavy	moderate	medium	heavy	three	present	reduced	lightyellow	yellow	none	normal	white	four	high	tan	free	normal	large	medium	sunred	round	moderatelypointed	medium	green	light	smooth	normal
TX-0087	normal	typical	moderate	green	normal	sunred	medium	moderate	medium	medium	mainvein	present	present	cream	yellow	none	normal	white	four	medium	white	free	normal	large	medium	sunred	cone-oval	moderatelypointed	medium	green	medium	smooth	normal
TX-0091	normal	typical	moderate	green	normal	sunred	medium	moderate	medium	medium	mainvein	present	present	cream	yellow	none	normal	white	four	tufted	tan	free	normal	large	medium	sunred	round	moderatelypointed	medium	green	heavy	smooth	normal
TX-0093	normal	typical	moderate	green	normal	sunred	medium	moderate	medium	medium	mainvein	present	reduced	lightyellow	segofftype	none	normal	white	four	medium	tan	free	normal	large	medium	sunred	round	moderatelypointed	medium	green	medium	smooth	normal
TX-0094	spreading	typical	hairy	green	normal	sunred	heavy	moderate	medium	heavy	mainvein	present	present	cream	cream	none	normal	white	four	tufted	tan	free	normal	large	medium	sunred	cone-oval	moderatelypointed	medium	green	heavy	smooth	normal
TX-0095	normal	typical	moderate	green	normal	sunred	medium	moderate	medium	medium	mainvein	present	present	cream	cream	none	normal	white	four	high	white	free	normal	large	medium	sunred	segofftype	moderatelypointed	medium	green	heavy	smooth	normal
TX-0097	normal	typical	hairy	green	normal	sunred	medium	hairy	medium	medium	mainvein	present	present	lightyellow	cream	none	normal	white	four	medium	tan	free	normal	large	medium	sunred	round	moderatelypointed	medium	green	medium	smooth	normal
TX-0098	normal	typical	veryhairy	green	normal	sunred	heavy	veryhairy	medium	heavy	three	present	reduced	lightyellow	yellow	none	normal	white	four	high	tan	free	normal	large	medium	sunred	round	moderatelypointed	medium	green	medium	smooth	normal
TX-0100	normal	dense	hairy	green	normal	sunred	heavy	hairy	medium	heavy	three	present	reduced	lightyellow	yellow	none	normal	white	four	medium	white	free	normal	large	medium	sunred	round	moderatelypointed	medium	green	medium	smooth	normal
TX-0101	normal	typical	moderate	green	normal	sunred	medium	moderate	medium	medium	three	present	reduced	lightyellow	cream	none	normal	white	four	medium	tan	free	normal	large	medium	sunred	cone-oval	moderatelypointed	medium	green	medium	smooth	normal
TX-0102	normal	typical	hairy	green	normal	sunred	heavy	moderate	medium	heavy	mainvein	present	reduced	cream	yellow	none	normal	white	four	medium	green	free	normal	large	medium	sunred	round	moderatelypointed	medium	green	heavy	smooth	normal
TX-0106	normal	typical	veryhairy	green	normal	sunred	heavy	veryhairy	medium	heavy	three	reduced	present	lightyellow	cream	none	normal	white	four	high	green	free	normal	large	medium	sunred	round	moderatelypointed	medium	green	medium	smooth	normal
TX-0107	normal	typical	hairy	green	normal	sunred	heavy	few	medium	heavy	three	present	present	cream	yellow	none	protruding	white	four	tufted	tan	free	normal	large	medium	sunred	round	moderatelypointed	medium	green	heavy	smooth	normal
TX-0109	normal	typical	moderate	green	normal	sunred	medium	moderate	medium	medium	mainvein	present	present	lightyellow	cream	none	normal	white	four	high	green	free	normal	large	medium	sunred	round	moderatelypointed	medium	green	medium	smooth	normal
TX-0112	normal	typical	hairy	green	normal	sunred	medium	moderate	medium	medium	two	present	present	lightyellow	cream	none	normal	brown	four	high	rust	free	normal	large	medium	sunred	round	moderatelypointed	medium	green	medium	smooth	normal
TX-0113	normal	open	moderate	green	normal	sunred	heavy	few	medium	heavy	three	present	present	cream	yellow	none	normal	white	four	tufted	tan	free	normal	large	medium	sunred	round	pointed	medium	green	medium	segofftype	normal
TX-0117	normal	typical	segofftype	green	normal	sunred	medium	segofftype	medium	medium	three	present	reduced	lightyellow	cream	none	normal	white	four	high	tan	free	normal	large	medium	sunred	round	moderatelypointed	medium	green	medium	segofftype	normal
TX-0118	normal	dense	veryhairy	green	normal	sunred	heavy	veryhairy	medium	heavy	three	reduced	present	lightyellow	yellow	none	normal	white	four	tufted	tan	free	normal	large	medium	sunred	cone	blunt	medium	green	medium	smooth	normal
TX-0120	spreading	typical	moderate	green	normal	sunred	heavy	moderate	medium	heavy	three	reduced	reduced	lightyellow	cream	none	normal	white	four	high	tan	free	normal	large	medium	sunred	round	moderatelypointed	medium	green	heavy	smooth	normal
TX-0121	normal	typical	moderate	green	normal	sunred	heavy	moderate	medium	heavy	three	present	present	cream	yellow	none	normal	white	four	high	white	free	normal	large	medium	sunred	round	moderatelypointed	medium	sunred	heavy	smooth	normal
TX-0122	normal	typical	segofftype	green	normal	sunred	medium	segofftype	medium	medium	three	present	present	lightyellow	cream	none	normal	white	four	medium	green	free	normal	large	medium	sunred	round	moderatelypointed	medium	green	medium	smooth	normal
TX-0123	normal	open	veryhairy	green	normal	sunred	heavy	veryhairy	medium	heavy	three	absent	present	yellow	darkyellow	heavy	normal	white	three	medium	tan	free	normal	small	few	sunred	cone-oval	pointed	medium	green	medium	verypitted	normal
TX-0124	normal	typical	hairy	green	normal	sunred	heavy	hairy	medium	heavy	three	present	present	cream	yellow	none	normal	white	four	high	white	free	normal	large	medium	sunred	round	moderatelypointed	medium	green	heavy	smooth	normal
TX-0134	normal	typical	hairy	green	normal	sunred	heavy	hairy	medium	heavy	three	reduced	present	yellow	yellow	none	protruding	white	four	medium	green	free	normal	large	medium	sunred	round	moderatelypointed	medium	green	heavy	smooth	normal
TX-0135	normal	typical	moderate	green	normal	sunred	medium	moderate	medium	medium	three	present	present	lightyellow	cream	none	normal	white	four	medium	lintless	free	normal	large	medium	sunred	cone-oval	blunt	medium	green	medium	smooth	normal
TX-0140	normal	typical	hairy	green	normal	sunred	heavy	hairy	medium	heavy	three	reduced	reduced	lightyellow	yellow	none	normal	white	four	high	green	free	normal	large	medium	sunred	round	moderatelypointed	medium	green	heavy	smooth	normal
TX-0141	normal	segofftype	moderate	green	normal	sunred	heavy	segofftype	medium	heavy	three	present	present	lightyellow	cream	none	normal	white	four	high	tan	free	normal	large	medium	sunred	round	segofftype	medium	green	medium	smooth	normal
TX-0142	normal	typical	hairy	green	normal	sunred	heavy	hairy	medium	heavy	three	present	present	cream	yellow	none	normal	white	three	sparse	cream	free	normal	large	medium	sunred	cone	moderatelypointed	medium	green	medium	smooth	normal
TX-0143	normal	typical	few	green	normal	sunred	medium	few	medium	medium	mainvein	present	present	lightyellow	cream	none	normal	white	four	none	lintless	free	normal	large	medium	sunred	cone-oval	pointed	medium	green	medium	smooth	cluster
TX-0146	normal	dense	veryhairy	green	normal	sunred	heavy	veryhairy	medium	heavy	three	reduced	present	lightyellow	yellow	none	normal	white	four	high	tan	free	normal	large	medium	sunred	cone-oval	moderatelypointed	medium	green	medium	smooth	normal
TX-0149	normal	typical	pilose	green	normal	sunred	heavy	pilose	medium	heavy	three	reduced	reduced	lightyellow	cream	none	normal	white	four	high	green	free	normal	large	medium	sunred	cone-oval	moderatelypointed	medium	green	medium	smooth	normal
TX-0151	normal	typical	hairy	green	normal	sunred	heavy	hairy	medium	heavy	three	present	present	lightyellow	yellow	none	normal	white	four	high	tan	free	normal	large	medium	sunred	round	moderatelypointed	medium	green	medium	smooth	normal
TX-0153	normal	typical	hairy	green	normal	sunred	heavy	hairy	medium	heavy	three	reduced	reduced	lightyellow	cream	none	normal	white	four	high	tan	free	normal	large	medium	sunred	round	blunt	medium	green	medium	smooth	normal
TX-0154	normal	typical	hairy	green	normal	sunred	heavy	hairy	medium	heavy	three	present	present	lightyellow	yellow	none	normal	white	four	high	white	free	normal	large	medium	sunred	round	moderatelypointed	medium	green	medium	smooth	normal
TX-0160	normal	typical	hairy	green	normal	sunred	heavy	hairy	medium	heavy	two	reduced	reduced	lightyellow	cream	none	normal	white	four	high	tan	free	normal	large	medium	sunred	round	moderatelypointed	medium	green	medium	smooth	normal
TX-0161	normal	typical	hairy	green	normal	sunred	heavy	hairy	medium	heavy	mainvein	reduced	present	lightyellow	cream	none	normal	white	four	high	white	free	normal	large	medium	sunred	oval	blunt	medium	green	medium	smooth	normal
TX-0163	normal	typical	moderate	green	normal	sunred	medium	few	medium	medium	three	present	present	cream	cream	none	normal	white	four	medium	tan	free	normal	large	medium	sunred	cone-oval	moderatelypointed	medium	green	medium	smooth	normal
TX-0164	normal	typical	moderate	green	normal	sunred	heavy	moderate	medium	heavy	mainvein	present	present	lightyellow	cream	none	normal	white	four	medium	tan	free	normal	large	medium	sunred	round	moderatelypointed	medium	green	medium	smooth	normal
TX-0167	normal	typical	moderate	green	normal	sunred	medium	moderate	medium	medium	mainvein	present	present	lightyellow	cream	none	normal	white	four	medium	tan	free	normal	large	medium	sunred	round	moderatelypointed	medium	green	medium	smooth	normal
TX-0168	normal	typical	hairy	green	normal	sunred	heavy	hairy	medium	medium	mainvein	reduced	present	lightyellow	yellow	none	normal	white	four	high	tan	free	normal	large	medium	sunred	round	blunt	small	green	medium	smooth	normal
TX-0169	normal	typical	hairy	green	normal	sunred	heavy	hairy	medium	heavy	mainvein	reduced	reduced	lightyellow	yellow	none	normal	white	four	medium	white	free	normal	large	medium	sunred	round	moderatelypointed	medium	green	medium	lightlypitted	normal
TX-0170	normal	typical	hairy	green	normal	sunred	heavy	hairy	medium	heavy	three	present	present	lightyellow	yellow	none	normal	white	four	high	white	free	normal	large	medium	sunred	round	moderatelypointed	medium	green	heavy	smooth	normal
TX-0171	normal	typical	hairy	green	normal	sunred	heavy	moderate	medium	heavy	three	present	present	yellow	cream	none	normal	white	three	medium	green	free	normal	large	medium	sunred	oval	pointed	medium	green	heavy	smooth	normal
TX-0176	normal	typical	hairy	green	normal	sunred	heavy	hairy	medium	heavy	three	present	reduced	lightyellow	yellow	none	normal	white	four	high	tan	free	normal	large	medium	sunred	round	blunt	small	green	medium	smooth	normal
TX-0177	normal	typical	hairy	green	normal	sunred	heavy	hairy	medium	heavy	three	present	reduced	lightyellow	yellow	none	normal	white	four	high	tan	free	normal	large	medium	sunred	round	blunt	small	green	medium	smooth	normal
TX-0178	normal	typical	pilose	green	normal	sunred	heavy	pilose	medium	heavy	three	present	reduced	lightyellow	yellow	none	normal	white	three	high	white	free	normal	large	medium	sunred	round	moderatelypointed	small	green	medium	smooth	normal
TX-0180	normal	typical	moderate	green	normal	sunred	medium	moderate	medium	medium	three	present	present	lightyellow	cream	none	normal	white	four	high	tan	free	normal	large	medium	sunred	round	moderatelypointed	large	green	medium	smooth	normal
TX-0181	normal	typical	veryhairy	green	normal	red	heavy	moderate	medium	heavy	mainvein	present	present	yellow	cream	none	normal	white	four	medium	green	free	normal	large	medium	sunred	round	moderatelypointed	medium	green	heavy	smooth	normal
TX-0185	normal	typical	hairy	green	normal	sunred	heavy	hairy	medium	heavy	three	present	present	cream	yellow	none	normal	white	three	sparse	white	free	normal	large	medium	sunred	cone	moderatelypointed	medium	green	heavy	smooth	normal
TX-0187	normal	typical	moderate	green	normal	sunred	heavy	moderate	medium	heavy	three	present	present	cream	yellow	none	normal	white	four	high	white	free	normal	large	medium	sunred	round	moderatelypointed	medium	green	heavy	smooth	normal
TX-0188	normal	typical	few	green	normal	sunred	heavy	few	medium	heavy	mainvein	present	present	cream	cream	medium	normal	white	four	medium	green	free	normal	large	medium	sunred	oval	moderatelypointed	small	green	heavy	smooth	normal
TX-0192	normal	typical	segofftype	green	normal	sunred	heavy	segofftype	medium	heavy	three	reduced	present	lightyellow	yellow	none	normal	white	four	medium	green	free	normal	large	medium	sunred	oval	moderatelypointed	medium	green	heavy	smooth	normal
TX-0195	normal	typical	hairy	green	normal	sunred	heavy	hairy	medium	heavy	three	present	present	lightyellow	cream	none	normal	white	four	high	segofftype	free	normal	large	medium	sunred	round	moderatelypointed	medium	darkgreen	medium	lightlypitted	normal
TX-0196	normal	typical	hairy	green	normal	sunred	heavy	hairy	medium	heavy	three	present	reduced	lightyellow	yellow	none	normal	white	four	medium	green	free	normal	large	medium	sunred	round	moderatelypointed	medium	green	medium	smooth	normal
TX-0197	normal	typical	hairy	green	normal	sunred	heavy	hairy	medium	heavy	three	reduced	present	lightyellow	cream	none	normal	white	four	high	green	free	normal	large	medium	sunred	round	pointed	medium	green	medium	smooth	normal
TX-0201	normal	segofftype	segofftype	green	normal	sunred	medium	segofftype	medium	medium	segofftype	present	present	lightyellow	cream	none	normal	white	four	high	tan	free	normal	large	medium	sunred	round	moderatelypointed	medium	green	medium	smooth	normal
TX-0204	normal	typical	moderate	green	normal	sunred	medium	moderate	medium	medium	mainvein	present	reduced	cream	cream	none	normal	white	four	tufted	tan	free	normal	large	few	sunred	round	moderatelypointed	medium	green	medium	smooth	normal
TX-0205	normal	typical	moderate	green	normal	red	medium	few	medium	medium	mainvein	present	reduced	cream	cream	none	normal	white	four	sparse	tan	free	normal	large	medium	sunred	round	moderatelypointed	medium	green	medium	smooth	normal
TX-0207	normal	typical	hairy	green	normal	sunred	heavy	hairy	medium	heavy	three	present	present	cream	yellow	none	normal	white	three	sparse	white	free	normal	large	medium	sunred	cone-oval	moderatelypointed	medium	green	heavy	smooth	normal
TX-0209	normal	typical	moderate	green	normal	sunred	heavy	few	medium	heavy	mainvein	present	present	cream	cream	none	normal	white	four	tufted	tan	free	normal	large	medium	sunred	round	moderatelypointed	medium	green	heavy	smooth	normal
TX-0210	normal	typical	veryhairy	green	normal	red	heavy	hairy	medium	heavy	three	present	present	cream	yellow	none	normal	white	four	tufted	green	free	normal	large	medium	sunred	round	pointed	medium	green	heavy	smooth	normal
TX-0219	normal	typical	veryhairy	green	normal	sunred	heavy	veryhairy	medium	heavy	mainvein	present	present	lightyellow	yellow	none	normal	white	four	high	white	free	normal	large	medium	sunred	round	moderatelypointed	medium	green	medium	smooth	normal
TX-0220	normal	typical	veryhairy	green	normal	sunred	heavy	veryhairy	medium	heavy	three	reduced	present	lightyellow	yellow	none	normal	white	four	high	tan	free	normal	large	medium	sunred	round	moderatelypointed	medium	green	medium	smooth	normal
TX-0221	normal	typical	hairy	green	normal	sunred	heavy	hairy	medium	heavy	three	present	reduced	lightyellow	yellow	none	normal	white	three	high	tan	free	normal	large	medium	sunred	round	moderatelypointed	medium	green	medium	smooth	normal
TX-0222	spreading	typical	hairy	green	normal	sunred	heavy	hairy	medium	heavy	mainvein	reduced	present	lightyellow	yellow	none	normal	white	four	high	white	free	normal	large	medium	sunred	round	moderatelypointed	medium	green	medium	smooth	normal
TX-0225	normal	typical	moderate	green	normal	sunred	medium	moderate	medium	medium	three	present	reduced	lightyellow	cream	none	normal	white	four	high	tan	free	normal	large	medium	sunred	oval	moderatelypointed	medium	green	medium	smooth	normal
TX-0226	normal	typical	hairy	green	normal	sunred	heavy	moderate	medium	heavy	three	present	reduced	lightyellow	cream	none	normal	white	four	high	tan	free	normal	large	medium	sunred	oval	pointed	medium	green	medium	smooth	normal
TX-0230	normal	typical	moderate	green	normal	sunred	heavy	moderate	medium	heavy	three	present	present	lightyellow	cream	none	normal	white	four	high	tan	free	normal	large	medium	sunred	round	moderatelypointed	medium	green	heavy	smooth	normal
TX-0233	normal	dense	hairy	green	normal	sunred	heavy	hairy	medium	heavy	three	present	present	lightyellow	yellow	none	normal	white	three	tufted	tan	free	normal	large	medium	sunred	round	blunt	medium	green	medium	smooth	normal
TX-0236	normal	typical	veryhairy	green	normal	sunred	heavy	veryhairy	medium	heavy	mainvein	present	present	lightyellow	yellow	none	normal	white	three	high	white	free	normal	large	medium	sunred	round	moderatelypointed	medium	green	heavy	smooth	normal
TX-0239	normal	typical	moderate	green	normal	sunred	heavy	moderate	medium	heavy	two	present	reduced	lightyellow	segofftype	none	normal	white	three	high	white	free	normal	large	medium	sunred	round	moderatelypointed	medium	green	medium	smooth	normal
TX-0240	normal	typical	hairy	green	normal	sunred	heavy	hairy	medium	heavy	three	present	reduced	lightyellow	yellow	none	normal	white	four	high	tan	free	normal	large	medium	sunred	round	moderatelypointed	medium	green	medium	smooth	normal
TX-0243	normal	typical	hairy	green	normal	sunred	heavy	hairy	medium	heavy	three	present	present	lightyellow	cream	none	normal	white	four	sparse	tan	free	normal	large	medium	sunred	round	moderatelypointed	medium	green	medium	smooth	normal
TX-0244	normal	typical	hairy	green	normal	sunred	heavy	hairy	medium	heavy	three	present	present	lightyellow	cream	none	normal	white	four	medium	tan	free	normal	large	medium	sunred	cone-oval	moderatelypointed	medium	green	medium	smooth	normal
TX-0245	normal	typical	moderate	green	normal	sunred	heavy	moderate	medium	heavy	mainvein	reduced	present	lightyellow	cream	none	normal	white	four	medium	tan	free	normal	large	medium	sunred	round	moderatelypointed	medium	green	medium	smooth	normal
TX-0246	normal	typical	few	green	normal	sunred	medium	few	medium	medium	mainvein	present	reduced	cream	cream	none	normal	white	four	medium	green	free	normal	large	medium	sunred	round	moderatelypointed	medium	green	medium	smooth	normal
TX-0248	normal	typical	hairy	green	normal	sunred	heavy	hairy	medium	heavy	three	present	present	lightyellow	cream	none	normal	white	four	high	white	free	normal	large	medium	sunred	cone-oval	moderatelypointed	medium	green	heavy	smooth	normal
TX-0251	normal	typical	hairy	green	normal	sunred	heavy	moderate	medium	heavy	three	present	present	cream	cream	none	normal	white	four	medium	white	free	normal	large	medium	sunred	round	moderatelypointed	medium	green	heavy	smooth	normal
TX-0257	normal	dense	pilose	green	normal	sunred	heavy	pilose	medium	heavy	three	present	present	lightyellow	cream	none	normal	white	three	high	green	free	normal	large	medium	sunred	round	moderatelypointed	small	green	heavy	smooth	normal
TX-0263	normal	typical	few	green	normal	sunred	heavy	none	medium	heavy	three	reduced	present	intermed	cream	none	normal	white	three	tufted	green	free	normal	large	medium	sunred	oval	pointed	medium	green	medium	smooth	normal
TX-0267	normal	typical	hairy	green	normal	sunred	heavy	hairy	medium	heavy	mainvein	present	present	lightyellow	cream	none	normal	white	three	high	green	free	normal	large	medium	sunred	round	moderatelypointed	medium	green	heavy	smooth	normal
TX-0292	normal	open	veryhairy	green	normal	red	heavy	veryhairy	medium	heavy	three	present	present	yellow	darkyellow	none	normal	tan	four	medium	green	free	normal	large	medium	sunred	round	pointed	medium	green	heavy	smooth	normal
TX-0294	normal	typical	moderate	green	normal	sunred	medium	moderate	medium	medium	mainvein	present	reduced	lightyellow	cream	none	normal	white	four	high	green	free	normal	large	medium	sunred	round	moderatelypointed	medium	green	medium	smooth	normal
TX-0295	normal	open	veryhairy	green	normal	sunred	heavy	veryhairy	medium	heavy	mainvein	present	present	cream	cream	none	normal	white	four	medium	green	free	normal	large	medium	sunred	round	moderatelypointed	medium	green	heavy	smooth	normal
TX-0307	normal	typical	moderate	green	normal	sunred	medium	few	medium	medium	three	present	reduced	lightyellow	cream	none	normal	white	four	high	tan	free	normal	large	medium	sunred	oval	moderatelypointed	medium	green	medium	smooth	normal
TX-0343	normal	typical	few	green	segofftype	sunred	medium	none	medium	medium	three	present	present	lightyellow	cream	none	normal	white	four	high	green	free	normal	large	medium	sunred	oval	pointed	medium	green	heavy	smooth	normal
TX-0373	normal	typical	hairy	green	normal	sunred	heavy	hairy	medium	heavy	mainvein	present	present	lightyellow	cream	none	normal	white	four	high	tan	free	normal	large	medium	sunred	round	moderatelypointed	large	green	medium	smooth	normal
TX-0375	normal	typical	hairy	green	normal	sunred	heavy	hairy	medium	heavy	mainvein	present	present	lightyellow	cream	none	normal	white	four	high	tan	free	normal	large	medium	sunred	round	moderatelypointed	medium	green	medium	smooth	normal
TX-0380	normal	dense	segofftype	green	normal	sunred	heavy	segofftype	medium	heavy	mainvein	present	present	lightyellow	cream	none	normal	white	four	medium	green	free	normal	large	medium	sunred	round	segofftype	medium	green	segofftype	smooth	normal
TX-0396	normal	typical	hairy	green	normal	green	light	hairy	medium	light	mainvein	present	reduced	lightyellow	yellow	none	normal	white	four	tufted	green	free	normal	large	medium	green	cone-oval	pointed	medium	green	light	smooth	normal
TX-0401	normal	typical	hairy	green	normal	sunred	medium	hairy	medium	medium	mainvein	present	present	lightyellow	yellow	none	normal	white	four	medium	green	free	normal	large	medium	sunred	round	moderatelypointed	medium	green	medium	smooth	normal
TX-0406	normal	typical	hairy	green	normal	sunred	heavy	hairy	medium	heavy	three	present	present	lightyellow	cream	segofftype	normal	white	four	medium	tan	free	normal	large	medium	green	round	moderatelypointed	medium	green	medium	smooth	normal
TX-0460	normal	open	none	green	normal	sunred	medium	none	medium	medium	three	present	reduced	lightyellow	yellow	none	protruding	white	four	high	tan	free	normal	large	medium	sunred	round	moderatelypointed	medium	green	medium	smooth	normal
TX-0467	normal	dense	few	green	normal	sunred	heavy	none	medium	heavy	three	present	reduced	lightyellow	yellow	none	normal	white	four	high	green	free	normal	large	medium	sunred	oval	moderatelypointed	medium	green	medium	lightlypitted	normal
TX-0469	normal	dense	few	green	normal	sunred	heavy	none	medium	heavy	three	present	reduced	lightyellow	yellow	none	normal	white	four	high	green	free	normal	large	medium	sunred	oval	moderatelypointed	medium	green	medium	smooth	normal
TX-0488	normal	typical	moderate	green	normal	sunred	heavy	moderate	medium	heavy	three	present	present	lightyellow	cream	none	normal	white	four	medium	white	free	normal	large	medium	sunred	cone-oval	pointed	medium	green	medium	smooth	normal
TX-0495a	normal	open	none	green	normal	sunred	heavy	none	medium	heavy	three	reduced	present	yellow	darkyellow	heavy	protruding	cream	three	high	green	free	normal	medium	medium	sunred	cone-oval	pointed	medium	darkgreen	heavy	pitted	normal
TX-0498	normal	typical	few	green	normal	sunred	heavy	few	medium	heavy	mainvein	reduced	present	lightyellow	cream	none	normal	white	four	high	green	free	normal	large	medium	sunred	round	moderatelypointed	large	green	medium	smooth	normal
TX-0503	normal	typical	hairy	green	normal	sunred	heavy	hairy	medium	heavy	three	reduced	reduced	lightyellow	cream	medium	protruding	white	three	high	green	free	normal	large	medium	sunred	round	moderatelypointed	medium	green	medium	lightlypitted	normal
TX-0596	normal	typical	veryhairy	green	normal	sunred	heavy	veryhairy	medium	heavy	three	present	present	lightyellow	yellow	none	normal	white	three	high	green	free	normal	large	medium	sunred	round	blunt	medium	green	medium	smooth	normal
TX-0597	normal	segofftype	moderate	green	segofftype	sunred	segofftype	moderate	medium	segofftype	mainvein	present	reduced	lightyellow	cream	none	normal	white	four	high	green	free	normal	large	medium	sunred	round	moderatelypointed	medium	green	medium	smooth	normal
TX-0600	normal	typical	hairy	green	normal	sunred	heavy	hairy	medium	heavy	three	reduced	present	lightyellow	cream	none	normal	white	four	high	tan	free	normal	large	medium	sunred	cone-oval	moderatelypointed	medium	green	heavy	smooth	normal
TX-0604	normal	typical	few	green	normal	sunred	heavy	none	medium	heavy	mainvein	present	present	lightyellow	darkyellow	heavy	protruding	cream	three	high	green	free	normal	medium	medium	sunred	cone-oval	moderatelypointed	medium	darkgreen	medium	pitted	normal
TX-0605	normal	typical	pilose	green	normal	sunred	heavy	pilose	medium	heavy	mainvein	present	present	lightyellow	cream	light	normal	white	four	high	green	free	normal	large	medium	sunred	cone-oval	moderatelypointed	medium	green	medium	smooth	normal
TX-0606	normal	typical	few	green	segofftype	sunred	heavy	few	medium	heavy	mainvein	present	present	lightyellow	cream	medium	normal	segofftype	three	high	green	free	normal	large	medium	sunred	round	moderatelypointed	medium	green	medium	smooth	normal
TX-0610	normal	typical	moderate	green	normal	sunred	heavy	moderate	medium	heavy	three	present	present	lightyellow	cream	medium	normal	white	four	high	tan	free	normal	large	medium	sunred	round	blunt	medium	green	heavy	smooth	normal
TX-0612	normal	typical	moderate	green	normal	sunred	heavy	moderate	medium	heavy	three	present	present	lightyellow	cream	none	normal	tan	three	high	green	free	normal	large	medium	sunred	round	blunt	medium	green	medium	smooth	normal
TX-0616	normal	typical	hairy	green	normal	sunred	heavy	hairy	medium	heavy	three	present	present	lightyellow	cream	none	normal	white	five	high	tan	free	normal	large	medium	sunred	cone-oval	moderatelypointed	large	green	medium	lightlypitted	normal
TX-0619	spreading	typical	moderate	green	normal	sunred	heavy	moderate	medium	heavy	mainvein	present	present	lightyellow	cream	none	normal	white	four	high	tan	free	normal	large	medium	sunred	round	moderatelypointed	medium	green	medium	smooth	normal
TX-0620	spreading	typical	moderate	green	normal	sunred	heavy	moderate	medium	heavy	three	present	present	lightyellow	cream	none	normal	brown	four	high	brown	free	normal	large	medium	sunred	round	moderatelypointed	medium	green	medium	smooth	normal
TX-0621	normal	open	segofftype	green	segofftype	sunred	heavy	segofftype	medium	heavy	three	present	present	lightyellow	cream	none	normal	white	segofftype	high	green	free	normal	large	medium	sunred	round	blunt	medium	green	medium	smooth	normal
TX-0622	normal	typical	moderate	green	normal	sunred	heavy	moderate	medium	heavy	three	present	present	lightyellow	yellow	none	normal	white	four	high	green	free	normal	large	medium	sunred	round	moderatelypointed	medium	green	medium	smooth	normal
TX-0624	normal	typical	veryhairy	green	normal	sunred	heavy	veryhairy	medium	heavy	three	reduced	reduced	lightyellow	yellow	none	normal	white	four	high	green	free	normal	large	medium	sunred	round	moderatelypointed	medium	green	medium	smooth	normal
TX-0625	normal	typical	segofftype	green	normal	sunred	heavy	segofftype	medium	heavy	mainvein	present	present	lightyellow	cream	none	normal	white	four	medium	white	free	normal	large	medium	sunred	round	moderatelypointed	medium	green	medium	smooth	normal
TX-0633	normal	dense	hairy	green	normal	sunred	heavy	hairy	medium	heavy	three	present	present	lightyellow	yellow	none	normal	white	four	high	tan	free	normal	large	medium	sunred	cone-oval	moderatelypointed	medium	green	medium	smooth	normal
TX-0634	normal	typical	veryhairy	green	normal	sunred	heavy	veryhairy	medium	heavy	three	present	present	lightyellow	cream	none	normal	white	three	high	green	free	normal	large	medium	sunred	round	moderatelypointed	medium	green	medium	smooth	normal
TX-0635	normal	typical	veryhairy	green	normal	sunred	heavy	veryhairy	medium	heavy	three	present	present	lightyellow	cream	none	normal	white	four	high	green	free	normal	large	medium	sunred	round	moderatelypointed	medium	green	medium	smooth	normal
TX-0636	normal	typical	veryhairy	green	normal	sunred	heavy	veryhairy	medium	heavy	three	present	present	lightyellow	cream	none	normal	white	three	high	green	free	normal	large	medium	sunred	round	moderatelypointed	medium	green	medium	smooth	normal
TX-0638	normal	typical	moderate	green	normal	sunred	heavy	moderate	medium	heavy	three	present	present	lightyellow	yellow	none	normal	white	three	medium	white	free	normal	large	medium	sunred	cone-oval	moderatelypointed	medium	green	medium	smooth	normal
TX-0641	normal	dense	veryhairy	green	normal	sunred	heavy	veryhairy	medium	heavy	two	present	present	lightyellow	cream	none	normal	white	four	high	tan	free	normal	large	medium	sunred	round	moderatelypointed	medium	green	heavy	lightlypitted	normal
TX-0643	normal	typical	hairy	green	normal	sunred	heavy	hairy	medium	heavy	three	present	present	lightyellow	yellow	none	normal	white	three	high	green	free	normal	large	medium	sunred	cone-oval	moderatelypointed	medium	green	medium	smooth	normal
TX-0644	normal	typical	veryhairy	green	normal	sunred	heavy	veryhairy	medium	heavy	three	present	present	lightyellow	cream	none	normal	white	four	high	green	free	normal	large	medium	sunred	round	moderatelypointed	medium	green	medium	smooth	normal
TX-0645	normal	typical	hairy	green	normal	sunred	heavy	hairy	medium	heavy	three	present	present	lightyellow	cream	none	normal	white	four	high	tan	free	normal	large	medium	sunred	round	blunt	medium	green	heavy	smooth	normal
TX-0650	normal	typical	hairy	green	normal	sunred	heavy	hairy	medium	heavy	three	reduced	reduced	lightyellow	yellow	none	normal	white	three	high	tan	free	normal	large	medium	sunred	round	moderatelypointed	medium	green	heavy	smooth	normal
TX-0665	pyramid	open	few	green	superokra	red	medium	few	medium	medium	reduced	reduced	present	yellow	cream	medium	normal	tan	four	sparse	brown	free	normal	large	medium	sunred	round	pointed	medium	green	medium	lightlypitted	normal
TX-0672	normal	segofftype	few	green	segofftype	sunred	medium	few	medium	medium	mainvein	present	present	lightyellow	cream	medium	normal	white	four	high	tan	free	normal	large	medium	sunred	round	moderatelypointed	medium	green	medium	smooth	normal
TX-0679	normal	typical	hairy	green	normal	sunred	heavy	hairy	medium	heavy	three	present	present	lightyellow	cream	none	normal	white	four	high	white	free	normal	large	medium	sunred	round	moderatelypointed	medium	green	medium	smooth	normal
TX-0681	normal	typical	hairy	green	normal	sunred	heavy	hairy	medium	heavy	three	present	present	lightyellow	yellow	none	normal	white	four	high	green	free	normal	large	medium	sunred	round	moderatelypointed	medium	green	medium	smooth	normal
TX-0684	normal	typical	veryhairy	green	normal	sunred	heavy	veryhairy	medium	heavy	three	reduced	reduced	lightyellow	yellow	none	normal	white	four	high	green	free	normal	large	medium	sunred	round	moderatelypointed	medium	green	medium	smooth	normal
TX-0685	normal	typical	moderate	green	normal	sunred	heavy	moderate	medium	heavy	three	present	reduced	lightyellow	yellow	none	normal	white	four	high	tan	free	normal	large	medium	sunred	round	moderatelypointed	medium	green	medium	smooth	normal
TX-0695	normal	typical	segofftype	green	normal	sunred	medium	segofftype	medium	medium	three	present	present	segofftype	segofftype	none	normal	white	four	high	tan	free	normal	large	medium	sunred	round	moderatelypointed	medium	green	heavy	smooth	normal
TX-0701	normal	typical	segofftype	green	segofftype	sunred	heavy	segofftype	medium	heavy	three	reduced	present	yellow	cream	medium	normal	white	three	high	green	free	normal	large	medium	sunred	cone-oval	moderatelypointed	medium	green	medium	smooth	normal
TX-0702	normal	typical	hairy	green	normal	sunred	heavy	hairy	medium	heavy	mainvein	reduced	reduced	lightyellow	cream	none	normal	white	four	high	tan	free	normal	large	medium	sunred	round	moderatelypointed	medium	green	medium	smooth	normal
TX-0703	normal	typical	hairy	green	normal	sunred	heavy	moderate	medium	heavy	mainvein	present	present	cream	cream	none	normal	brown	four	high	brown	free	normal	large	medium	sunred	round	moderatelypointed	medium	green	medium	smooth	normal
TX-0704	normal	typical	hairy	green	normal	sunred	heavy	moderate	medium	heavy	mainvein	present	present	lightyellow	cream	none	normal	brown	four	high	brown	free	normal	large	medium	sunred	round	moderatelypointed	medium	green	medium	smooth	normal
TX-0707	normal	typical	moderate	green	normal	sunred	heavy	moderate	medium	heavy	mainvein	present	present	lightyellow	cream	none	normal	white	four	medium	tan	free	normal	large	medium	sunred	oval	moderatelypointed	medium	green	medium	smooth	normal
TX-0709	normal	typical	hairy	green	normal	sunred	heavy	moderate	medium	heavy	mainvein	present	present	lightyellow	cream	none	normal	white	four	high	tan	free	normal	large	medium	sunred	round	moderatelypointed	large	green	medium	smooth	normal
TX-0711	normal	typical	hairy	green	normal	sunred	heavy	hairy	medium	heavy	mainvein	present	reduced	lightyellow	cream	none	normal	white	four	medium	tan	free	normal	large	medium	sunred	round	moderatelypointed	medium	green	medium	smooth	normal
TX-0717	normal	typical	hairy	green	normal	sunred	heavy	hairy	medium	heavy	three	present	present	lightyellow	cream	none	normal	white	four	high	green	free	normal	large	medium	sunred	oval	pointed	medium	green	medium	smooth	normal
TX-0720	normal	typical	segofftype	green	normal	sunred	heavy	segofftype	medium	heavy	mainvein	present	reduced	lightyellow	yellow	none	normal	white	four	tufted	tan	free	normal	large	few	sunred	round	moderatelypointed	medium	green	medium	smooth	normal
TX-0728	normal	typical	moderate	green	normal	sunred	heavy	moderate	medium	heavy	mainvein	reduced	reduced	lightyellow	yellow	none	normal	white	four	high	tan	free	normal	large	medium	sunred	oval	moderatelypointed	medium	green	medium	smooth	normal
TX-0738	normal	typical	hairy	green	normal	sunred	heavy	hairy	medium	heavy	mainvein	present	reduced	lightyellow	cream	none	normal	white	three	high	green	free	normal	large	medium	sunred	oval	pointed	medium	green	medium	smooth	normal
TX-0743	normal	typical	veryhairy	green	normal	sunred	heavy	veryhairy	medium	heavy	three	present	present	lightyellow	yellow	none	normal	white	three	tufted	tan	free	normal	large	medium	sunred	round	moderatelypointed	medium	green	medium	smooth	normal
TX-0749	normal	typical	few	green	normal	sunred	heavy	few	medium	heavy	three	present	present	lightyellow	cream	none	normal	white	four	high	green	free	normal	large	medium	sunred	round	moderatelypointed	medium	green	heavy	smooth	normal
TX-0753	normal	typical	few	green	normal	sunred	heavy	none	medium	heavy	three	present	present	lightyellow	yellow	none	normal	white	three	high	green	free	normal	large	medium	sunred	round	moderatelypointed	medium	green	medium	smooth	normal
TX-0755	normal	typical	hairy	green	normal	sunred	heavy	hairy	medium	heavy	three	present	present	yellow	cream	none	normal	white	three	sparse	tan	free	normal	large	medium	sunred	cone-oval	pointed	medium	green	medium	lightlypitted	normal
TX-0756	normal	typical	moderate	green	normal	sunred	heavy	moderate	medium	heavy	three	reduced	present	yellow	cream	none	normal	white	three	high	green	free	normal	large	medium	sunred	cone-oval	moderatelypointed	medium	green	medium	smooth	normal
TX-0757	pyramid	open	few	green	normal	sunred	heavy	none	medium	heavy	mainvein	present	present	yellow	cream	medium	normal	tan	three	high	brown	free	normal	large	medium	sunred	round	moderatelypointed	small	green	medium	smooth	normal
TX-0759	normal	typical	few	green	normal	sunred	heavy	few	medium	heavy	three	reduced	present	lightyellow	yellow	none	normal	white	four	high	green	free	normal	large	medium	sunred	round	moderatelypointed	medium	green	heavy	smooth	normal
TX-0761	pyramid	open	few	green	segofftype	sunred	heavy	none	medium	heavy	mainvein	present	present	lightyellow	cream	medium	normal	tan	three	high	brown	free	normal	large	medium	sunred	round	moderatelypointed	small	green	medium	smooth	normal
TX-0762	normal	typical	moderate	green	normal	sunred	medium	moderate	medium	medium	three	present	present	lightyellow	cream	none	normal	white	four	high	tan	free	normal	large	medium	sunred	round	moderatelypointed	large	green	light	smooth	normal
TX-0763	normal	typical	few	green	normal	sunred	heavy	none	medium	heavy	three	present	present	lightyellow	yellow	none	normal	white	four	high	green	free	normal	large	medium	sunred	cone-oval	pointed	medium	green	medium	smooth	normal
TX-0764	normal	typical	moderate	green	normal	sunred	heavy	few	medium	heavy	three	reduced	present	lightyellow	yellow	none	normal	white	three	high	green	free	normal	large	medium	sunred	oval	pointed	medium	green	medium	smooth	normal
TX-0768	normal	typical	hairy	green	normal	sunred	heavy	hairy	medium	heavy	three	present	reduced	lightyellow	cream	none	normal	brown	four	high	brown	free	normal	large	medium	sunred	oval	pointed	medium	green	medium	smooth	normal
TX-0769	normal	typical	hairy	green	normal	sunred	heavy	hairy	medium	heavy	three	reduced	present	lightyellow	cream	none	normal	white	four	high	green	free	normal	large	medium	sunred	oval	pointed	medium	green	medium	smooth	normal
TX-0773	normal	dense	few	green	normal	sunred	heavy	none	medium	heavy	three	present	present	lightyellow	yellow	none	normal	white	four	medium	green	free	normal	large	medium	green	round	moderatelypointed	medium	green	medium	smooth	normal
TX-0775	normal	typical	hairy	green	normal	sunred	heavy	hairy	medium	heavy	three	present	present	lightyellow	cream	none	normal	white	five	high	tan	free	normal	large	medium	sunred	round	moderatelypointed	medium	green	medium	smooth	normal
TX-0776	pyramid	typical	few	green	normal	sunred	heavy	none	medium	heavy	mainvein	present	reduced	lightyellow	yellow	none	normal	white	three	high	green	free	normal	large	medium	sunred	round	pointed	small	green	heavy	smooth	normal
TX-0795	normal	dense	none	green	normal	sunred	medium	none	medium	medium	three	present	present	lightyellow	yellow	none	normal	white	four	high	tan	free	normal	large	medium	sunred	round	moderatelypointed	medium	green	medium	smooth	normal
TX-0802	normal	typical	segofftype	green	normal	sunred	heavy	segofftype	medium	heavy	two	reduced	present	lightyellow	cream	none	normal	white	three	medium	tan	free	normal	large	medium	sunred	cone-oval	pointed	medium	green	medium	smooth	normal
TX-0832	pyramid	open	none	green	superokra	sunred	medium	none	medium	medium	mainvein	reduced	reduced	lightyellow	cream	none	normal	white	four	high	green	free	normal	large	medium	sunred	round	moderatelypointed	small	green	medium	smooth	normal
TX-0883	normal	typical	none	green	normal	sunred	heavy	none	medium	heavy	two	reduced	reduced	lightyellow	yellow	none	protruding	white	four	high	green	free	normal	large	medium	sunred	cone-oval	moderatelypointed	small	green	heavy	lightlypitted	normal
TX-0932	normal	typical	hairy	green	normal	sunred	medium	hairy	medium	medium	three	present	present	lightyellow	cream	none	normal	white	five	high	tan	free	normal	large	medium	sunred	round	moderatelypointed	large	green	heavy	smooth	cluster
TX-0933	normal	typical	moderate	green	normal	sunred	medium	moderate	medium	heavy	mainvein	present	present	lightyellow	cream	none	normal	white	five	high	tan	free	normal	large	medium	sunred	round	moderatelypointed	large	green	medium	smooth	cluster
TX-0940	normal	typical	moderate	green	normal	sunred	heavy	moderate	medium	heavy	mainvein	present	reduced	lightyellow	cream	none	normal	white	four	medium	white	free	normal	large	medium	sunred	round	moderatelypointed	medium	green	medium	smooth	segofftype
TX-0943	normal	typical	pilose	red	normal	sunred	heavy	pilose	medium	heavy	three	present	absent	yellow	darkyellow	none	protruding	white	three	medium	green	free	normal	medium	medium	red	oval	pointed	medium	red	heavy	pitted	normal
TX-0953b	normal	typical	pilose	green	normal	sunred	heavy	pilose	medium	heavy	mainvein	present	present	lightyellow	cream	none	normal	offwhite	four	high	green	free	normal	large	medium	segofftype	round	moderatelypointed	medium	green	medium	smooth	normal
TX-0984	normal	typical	hairy	green	normal	sunred	segofftype	hairy	medium	segofftype	mainvein	present	reduced	lightyellow	cream	none	normal	white	four	high	tan	free	normal	large	medium	sunred	round	moderatelypointed	medium	green	segofftype	smooth	normal
TX-0989	normal	typical	none	green	normal	sunred	heavy	none	medium	heavy	three	present	present	cream	yellow	none	normal	white	four	medium	green	free	normal	large	few	green	oval	pointed	medium	darkgreen	medium	lightlypitted	normal
TX-1001	normal	typical	hairy	green	normal	sunred	medium	hairy	medium	medium	three	present	present	lightyellow	cream	none	normal	white	five	high	green	free	normal	large	medium	sunred	round	moderatelypointed	medium	green	medium	smooth	normal
TX-1003	normal	typical	veryhairy	green	normal	sunred	heavy	veryhairy	medium	heavy	three	present	present	lightyellow	cream	none	normal	white	four	high	tan	free	normal	large	medium	sunred	round	moderatelypointed	medium	green	medium	smooth	normal
TX-1004	normal	typical	veryhairy	green	normal	sunred	heavy	veryhairy	medium	heavy	mainvein	present	present	lightyellow	cream	none	normal	white	four	high	tan	free	normal	large	medium	sunred	round	moderatelypointed	medium	green	medium	smooth	normal
TX-1004a	normal	typical	veryhairy	green	normal	sunred	heavy	veryhairy	medium	heavy	two	present	present	lightyellow	cream	none	normal	white	four	high	tan	free	normal	large	medium	sunred	round	moderatelypointed	medium	green	medium	smooth	normal
TX-1029	normal	typical	segofftype	green	normal	sunred	heavy	segofftype	medium	heavy	three	reduced	present	lightyellow	segofftype	segofftype	normal	white	four	tufted	tan	free	normal	large	medium	sunred	round	moderatelypointed	medium	green	light	smooth	normal
TX-1039	normal	typical	moderate	green	normal	sunred	heavy	moderate	medium	heavy	three	reduced	present	yellow	cream	none	normal	tan	four	high	brown	free	normal	large	medium	sunred	round	moderatelypointed	medium	green	medium	smooth	normal
TX-1043	normal	typical	few	green	normal	sunred	medium	few	medium	heavy	mainvein	reduced	present	lightyellow	cream	none	normal	tan	three	high	green	free	normal	large	medium	sunred	round	moderatelypointed	small	green	medium	smooth	normal
TX-1045	normal	open	segofftype	green	segofftype	sunred	segofftype	segofftype	medium	segofftype	mainvein	present	reduced	lightyellow	cream	medium	normal	white	four	high	green	free	normal	large	medium	sunred	cone-oval	moderatelypointed	medium	green	medium	smooth	normal
TX-1054	normal	typical	moderate	green	normal	red	light	few	medium	light	mainvein	present	reduced	red	cream	none	normal	white	four	high	tan	free	normal	large	medium	red	round	moderatelypointed	medium	red	light	smooth	normal
TX-1063	normal	dense	segofftype	green	normal	sunred	heavy	segofftype	medium	heavy	mainvein	reduced	present	lightyellow	cream	none	protruding	white	four	high	green	free	normal	large	medium	sunred	cone	pointed	large	green	medium	smooth	normal
TX-1076	normal	typical	veryhairy	green	normal	sunred	medium	veryhairy	medium	heavy	three	reduced	reduced	lightyellow	cream	none	normal	white	four	high	green	free	normal	large	medium	sunred	cone-oval	moderatelypointed	medium	green	heavy	smooth	normal
TX-1086	normal	typical	moderate	green	normal	sunred	heavy	none	medium	heavy	two	reduced	present	lightyellow	cream	light	normal	white	four	medium	green	free	normal	large	medium	sunred	round	moderatelypointed	medium	green	medium	smooth	normal
TX-1096	normal	typical	segofftype	green	normal	sunred	heavy	segofftype	medium	heavy	mainvein	present	present	lightyellow	cream	segofftype	protruding	white	four	high	tan	free	normal	large	medium	sunred	round	moderatelypointed	medium	green	heavy	lightlypitted	normal
TX-1099	spreading	typical	hairy	green	normal	sunred	heavy	hairy	medium	heavy	three	reduced	present	lightyellow	cream	none	normal	white	four	high	green	free	normal	large	medium	sunred	cone	pointed	large	green	heavy	smooth	normal
TX-1100	normal	typical	few	green	normal	sunred	medium	few	medium	medium	three	present	present	yellow	yellow	none	normal	white	four	tufted	tan	free	normal	large	medium	sunred	round	pointed	medium	green	medium	smooth	normal
TX-1101	normal	typical	few	green	normal	sunred	medium	few	medium	medium	three	present	present	cream	cream	none	protruding	white	three	medium	green	free	normal	large	medium	sunred	cone	pointed	medium	green	heavy	lightlypitted	normal
TX-1103	spreading	dense	few	green	normal	sunred	medium	few	medium	medium	mainvein	present	absent	yellow	yellow	none	protruding	white	four	medium	cream	free	normal	large	medium	sunred	cone-oval	moderatelypointed	medium	green	medium	smooth	normal
TX-1107	normal	typical	moderate	green	normal	sunred	heavy	hairy	medium	heavy	three	present	reduced	lightyellow	cream	none	normal	white	four	tufted	cream	free	normal	large	many	sunred	round	pointed	medium	green	medium	smooth	normal
TX-1109	normal	typical	few	green	normal	red	heavy	few	medium	heavy	mainvein	present	present	yellow	cream	light	normal	white	four	medium	green	free	normal	large	medium	sunred	round	pointed	small	green	heavy	smooth	normal
TX-1110	normal	typical	none	green	normal	sunred	heavy	none	medium	heavy	mainvein	present	present	lightyellow	cream	none	protruding	white	four	tufted	green	free	normal	large	medium	sunred	round	pointed	small	green	medium	smooth	normal
TX-1114	normal	typical	few	green	normal	sunred	medium	few	medium	medium	mainvein	reduced	reduced	cream	cream	none	normal	white	four	medium	brown	free	normal	large	medium	sunred	round	pointed	medium	green	medium	smooth	normal
TX-1119	normal	typical	hairy	green	normal	sunred	heavy	hairy	medium	heavy	three	reduced	reduced	yellow	cream	none	normal	white	four	tufted	white	free	normal	large	medium	sunred	round	moderatelypointed	medium	green	medium	smooth	normal
TX-1121	normal	typical	few	green	normal	sunred	medium	few	medium	medium	three	present	reduced	cream	cream	none	normal	white	four	sparse	green	free	normal	large	medium	sunred	round	moderatelypointed	medium	green	medium	smooth	normal
TX-1122	normal	typical	hairy	green	normal	sunred	medium	hairy	medium	medium	mainvein	reduced	reduced	cream	cream	none	normal	white	four	medium	tan	free	normal	large	medium	sunred	round	moderatelypointed	medium	green	medium	smooth	normal
TX-1123	spreading	typical	none	green	normal	sunred	heavy	none	medium	heavy	three	present	absent	yellow	yellow	none	normal	white	four	tufted	offwhite	free	normal	large	medium	sunred	round	pointed	medium	green	medium	smooth	normal
TX-1124	normal	typical	none	green	normal	sunred	heavy	none	medium	heavy	three	present	reduced	yellow	cream	none	normal	white	four	tufted	green	free	normal	large	medium	sunred	round	moderatelypointed	medium	green	medium	smooth	normal
TX-1125	normal	typical	hairy	green	normal	sunred	heavy	hairy	medium	heavy	mainvein	reduced	reduced	cream	cream	none	normal	white	four	medium	cream	free	normal	large	medium	sunred	round	moderatelypointed	medium	green	heavy	smooth	normal
TX-1126	normal	typical	hairy	green	normal	sunred	heavy	hairy	medium	heavy	three	reduced	reduced	cream	cream	none	normal	white	four	medium	cream	free	normal	large	medium	sunred	round	moderatelypointed	medium	green	heavy	smooth	normal
TX-1128	normal	typical	hairy	green	normal	sunred	heavy	hairy	medium	heavy	three	present	present	cream	yellow	none	protruding	white	four	medium	cream	free	normal	large	medium	sunred	round	pointed	medium	green	heavy	smooth	normal
TX-1131	normal	typical	few	green	normal	sunred	medium	few	medium	medium	three	present	present	cream	cream	none	normal	white	four	tufted	tan	free	normal	large	medium	sunred	round	moderatelypointed	medium	green	medium	smooth	normal
TX-1134	normal	typical	few	green	normal	sunred	heavy	few	medium	heavy	three	present	absent	yellow	cream	none	normal	tan	four	medium	green	free	normal	large	medium	sunred	round	moderatelypointed	small	green	medium	smooth	normal
TX-1143	segofftype	segofftype	segofftype	green	normal	sunred	heavy	segofftype	medium	heavy	three	reduced	reduced	cream	cream	none	normal	white	four	medium	cream	free	normal	large	medium	sunred	cone-oval	blunt	medium	green	medium	smooth	normal
TX-1148	normal	typical	hairy	green	normal	sunred	heavy	hairy	medium	heavy	mainvein	present	present	cream	cream	none	normal	white	four	sparse	white	free	normal	large	medium	sunred	round	blunt	medium	green	medium	smooth	normal
TX-1149	normal	typical	pilose	green	normal	sunred	heavy	pilose	medium	heavy	three	present	present	yellow	yellow	none	normal	white	four	tufted	white	free	normal	large	medium	sunred	cone-oval	moderatelypointed	medium	green	medium	smooth	normal
TX-1152	normal	typical	moderate	green	normal	sunred	heavy	hairy	medium	heavy	three	present	present	yellow	cream	segofftype	normal	white	four	medium	green	free	normal	large	medium	sunred	round	pointed	medium	green	heavy	smooth	normal
TX-1154	normal	typical	hairy	green	normal	sunred	medium	hairy	medium	medium	mainvein	reduced	reduced	cream	segofftype	none	normal	white	four	segofftype	tan	free	normal	large	medium	sunred	cone-oval	moderatelypointed	medium	green	heavy	smooth	normal
TX-1156	normal	typical	hairy	green	normal	sunred	heavy	hairy	medium	heavy	three	reduced	present	lightyellow	cream	none	normal	white	four	tufted	white	semikidney	normal	large	medium	sunred	cone-oval	pointed	medium	green	medium	lightlypitted	normal
TX-1158	normal	typical	hairy	green	normal	sunred	heavy	hairy	medium	heavy	three	present	present	lightyellow	cream	none	normal	white	three	high	white	free	normal	large	medium	sunred	cone	moderatelypointed	medium	green	medium	smooth	normal
TX-1159	normal	typical	hairy	green	normal	sunred	heavy	hairy	medium	heavy	three	reduced	present	lightyellow	cream	none	normal	white	four	sparse	white	free	normal	large	medium	sunred	cone-oval	pointed	large	green	medium	smooth	normal
TX-1160	normal	open	hairy	green	normal	sunred	heavy	hairy	medium	heavy	mainvein	present	present	yellow	yellow	light	normal	white	four	tufted	green	free	normal	medium	medium	sunred	oval	pointed	medium	green	medium	smooth	normal
TX-1163	normal	typical	hairy	green	normal	sunred	heavy	hairy	medium	heavy	three	reduced	present	yellow	yellow	none	normal	white	four	medium	white	free	normal	large	medium	sunred	cone-oval	moderatelypointed	medium	green	medium	smooth	normal
TX-1166	normal	typical	moderate	green	normal	sunred	heavy	hairy	medium	heavy	mainvein	present	present	lightyellow	yellow	none	normal	rust	three	high	rust	free	normal	large	medium	sunred	cone-oval	moderatelypointed	medium	green	heavy	smooth	normal
TX-1168	normal	typical	hairy	green	subokra	sunred	medium	hairy	medium	medium	three	present	present	yellow	yellow	none	normal	white	four	medium	green	free	normal	large	medium	sunred	round	moderatelypointed	medium	green	medium	smooth	normal
TX-1169	normal	typical	few	green	normal	sunred	heavy	few	medium	heavy	mainvein	present	reduced	yellow	cream	none	normal	brown	four	high	brown	free	normal	large	medium	sunred	round	pointed	small	green	medium	smooth	normal
TX-1170	normal	typical	hairy	green	normal	sunred	heavy	hairy	medium	heavy	mainvein	present	present	cream	yellow	none	normal	white	four	high	white	free	normal	large	medium	sunred	round	pointed	small	green	medium	smooth	normal
TX-1171	normal	typical	hairy	green	normal	sunred	heavy	hairy	medium	heavy	three	present	present	cream	cream	none	normal	white	four	sparse	white	free	normal	large	medium	sunred	round	blunt	small	green	medium	smooth	normal
TX-1174	normal	typical	hairy	green	normal	sunred	heavy	hairy	medium	heavy	three	present	present	yellow	cream	none	normal	white	four	tufted	white	free	normal	large	medium	sunred	round	moderatelypointed	medium	green	medium	smooth	normal
TX-1175	spreading	typical	hairy	green	normal	sunred	heavy	hairy	medium	heavy	three	present	present	yellow	yellow	none	normal	white	four	tufted	white	free	normal	large	medium	sunred	round	moderatelypointed	medium	green	heavy	smooth	normal
TX-1177	normal	typical	none	green	normal	sunred	medium	none	medium	medium	mainvein	present	present	lightyellow	yellow	none	normal	white	three	high	green	free	normal	medium	few	sunred	round	moderatelypointed	small	green	medium	smooth	normal
TX-1178	normal	open	few	green	normal	sunred	medium	few	medium	medium	mainvein	present	reduced	cream	cream	none	normal	white	four	high	tan	free	normal	large	medium	sunred	round	moderatelypointed	medium	green	medium	smooth	normal
TX-1180	normal	typical	few	green	normal	sunred	heavy	few	medium	heavy	two	present	present	yellow	cream	none	normal	brown	four	high	green	free	normal	large	medium	sunred	round	pointed	small	green	medium	smooth	normal
TX-1189	normal	typical	segofftype	green	normal	sunred	heavy	segofftype	medium	heavy	three	present	present	lightyellow	cream	none	normal	white	four	high	cream	free	normal	large	medium	sunred	cone-oval	moderatelypointed	medium	green	heavy	smooth	normal
TX-1191	normal	typical	pilose	green	normal	sunred	heavy	none	medium	heavy	three	present	present	lightyellow	yellow	medium	normal	white	four	none	lintless	free	normal	medium	few	sunred	oval	moderatelypointed	medium	green	light	smooth	normal
TX-1195	normal	typical	moderate	green	normal	sunred	medium	moderate	medium	medium	three	present	present	cream	cream	none	normal	white	five	medium	tan	free	normal	large	medium	sunred	round	moderatelypointed	medium	green	medium	smooth	normal
TX-1196	normal	typical	segofftype	green	normal	sunred	medium	segofftype	medium	medium	mainvein	present	present	cream	cream	none	normal	white	four	medium	tan	free	normal	large	medium	sunred	round	moderatelypointed	medium	green	medium	smooth	normal
TX-1197	normal	typical	hairy	green	normal	sunred	medium	hairy	medium	medium	three	present	present	cream	cream	none	normal	white	four	medium	green	free	normal	large	medium	sunred	round	moderatelypointed	medium	green	medium	smooth	normal
TX-1199	normal	typical	moderate	green	normal	sunred	medium	moderate	medium	medium	two	present	reduced	cream	cream	none	normal	white	five	high	green	free	normal	large	medium	sunred	round	moderatelypointed	medium	green	medium	smooth	normal
TX-1200	normal	typical	moderate	green	normal	sunred	medium	moderate	medium	medium	three	present	present	cream	cream	medium	normal	white	four	high	tan	free	normal	large	medium	sunred	round	blunt	medium	green	medium	smooth	normal
TX-1201	normal	typical	moderate	green	normal	sunred	medium	moderate	medium	medium	three	present	present	cream	cream	none	normal	white	four	high	cream	free	normal	large	medium	sunred	cone-oval	moderatelypointed	medium	green	medium	smooth	normal
TX-1205	normal	typical	moderate	green	normal	sunred	medium	moderate	medium	medium	mainvein	present	present	cream	cream	none	normal	white	four	medium	green	free	normal	large	medium	sunred	round	moderatelypointed	medium	green	medium	smooth	normal
TX-1210	normal	typical	hairy	green	normal	sunred	medium	hairy	medium	medium	three	reduced	reduced	cream	cream	none	normal	white	five	high	cream	free	normal	large	medium	sunred	cone-oval	pointed	medium	green	medium	smooth	normal
TX-1211	normal	typical	hairy	green	normal	sunred	heavy	hairy	medium	heavy	mainvein	reduced	reduced	cream	cream	none	normal	white	four	medium	cream	free	normal	large	medium	sunred	round	moderatelypointed	medium	green	heavy	smooth	normal
TX-1212	normal	typical	hairy	green	normal	sunred	medium	hairy	medium	medium	mainvein	present	reduced	cream	cream	none	normal	white	four	high	cream	free	normal	large	medium	sunred	round	moderatelypointed	medium	green	medium	smooth	normal
TX-1213	normal	typical	hairy	green	normal	sunred	medium	hairy	medium	medium	mainvein	present	present	cream	cream	none	normal	white	five	medium	tan	free	normal	large	medium	sunred	round	moderatelypointed	medium	green	medium	smooth	cluster
TX-1215	normal	typical	moderate	green	normal	sunred	medium	moderate	medium	medium	mainvein	present	present	cream	cream	none	normal	white	five	medium	tan	free	normal	large	medium	sunred	round	moderatelypointed	medium	green	medium	smooth	cluster
TX-1233	normal	typical	moderate	green	normal	sunred	medium	moderate	medium	medium	mainvein	present	reduced	cream	cream	none	normal	white	five	medium	tan	free	normal	large	medium	sunred	cone-oval	moderatelypointed	medium	green	medium	smooth	cluster
TX-1237	pyramid	typical	none	green	normal	sunred	heavy	none	medium	heavy	three	present	present	lightyellow	yellow	medium	normal	white	four	sparse	green	free	normal	large	few	sunred	oval	moderatelypointed	medium	green	medium	smooth	normal
TX-1252	normal	typical	hairy	green	normal	sunred	heavy	hairy	medium	heavy	three	present	present	cream	cream	segofftype	normal	white	four	sparse	tan	free	normal	large	medium	sunred	oval	pointed	medium	green	medium	smooth	normal
TX-1254	normal	typical	hairy	green	normal	sunred	heavy	pilose	medium	heavy	three	reduced	reduced	yellow	yellow	medium	normal	white	three	tufted	green	free	normal	large	few	sunred	round	moderatelypointed	medium	green	medium	smooth	normal
TX-1258	normal	typical	none	green	normal	sunred	heavy	none	medium	heavy	three	present	present	lightyellow	cream	none	normal	white	four	sparse	cream	free	normal	large	medium	sunred	oval	pointed	medium	green	light	smooth	normal
TX-1270	normal	typical	segofftype	green	normal	sunred	segofftype	segofftype	medium	segofftype	three	present	reduced	yellow	yellow	none	normal	white	four	medium	cream	free	normal	large	medium	sunred	round	moderatelypointed	medium	green	medium	smooth	normal
TX-1283	normal	typical	moderate	green	normal	sunred	heavy	few	medium	heavy	mainvein	present	present	yellow	yellow	medium	protruding	white	four	sparse	green	free	normal	large	medium	sunred	oval	pointed	medium	green	heavy	lightlypitted	normal
TX-1291	normal	dense	hairy	green	normal	sunred	segofftype	hairy	medium	segofftype	three	present	reduced	yellow	cream	none	normal	white	four	medium	green	free	normal	large	medium	sunred	oval	pointed	medium	green	light	smooth	normal
TX-1295	normal	typical	hairy	green	normal	sunred	heavy	hairy	medium	heavy	three	present	present	lightyellow	cream	none	normal	white	four	tufted	white	free	normal	large	medium	sunred	round	moderatelypointed	medium	green	heavy	smooth	normal
TX-1300	normal	typical	moderate	green	normal	sunred	medium	moderate	medium	medium	three	present	present	cream	cream	none	normal	white	five	medium	tan	free	normal	large	medium	sunred	round	pointed	medium	green	medium	smooth	cluster
TX-1301	normal	typical	hairy	green	normal	sunred	heavy	hairy	medium	heavy	three	present	present	cream	cream	none	normal	white	five	medium	tan	free	normal	large	medium	sunred	round	moderatelypointed	medium	green	heavy	smooth	shortbranch
TX-1302	normal	typical	moderate	green	normal	sunred	heavy	moderate	medium	heavy	three	present	present	cream	cream	none	normal	white	four	medium	tan	free	normal	large	medium	sunred	round	pointed	medium	green	heavy	smooth	normal
TX-1303	normal	typical	moderate	green	normal	sunred	medium	moderate	medium	medium	three	reduced	reduced	cream	cream	none	normal	white	five	high	cream	free	normal	large	medium	sunred	round	moderatelypointed	large	green	medium	smooth	cluster
TX-1305	normal	typical	moderate	green	normal	sunred	medium	moderate	medium	medium	mainvein	present	reduced	cream	cream	none	normal	white	five	high	tan	free	normal	large	medium	sunred	round	moderatelypointed	large	green	medium	smooth	cluster
TX-1306	normal	typical	moderate	green	normal	sunred	medium	moderate	medium	medium	three	present	reduced	cream	cream	none	normal	white	four	high	tan	free	normal	large	medium	sunred	cone-oval	moderatelypointed	large	green	medium	smooth	normal
TX-1307	normal	typical	moderate	green	normal	sunred	medium	moderate	medium	medium	three	present	reduced	cream	cream	none	normal	white	four	medium	tan	free	normal	large	medium	sunred	round	moderatelypointed	large	green	medium	smooth	normal
TX-1308	normal	typical	hairy	green	normal	sunred	medium	hairy	medium	medium	three	present	present	cream	cream	none	normal	white	four	medium	tan	free	normal	large	medium	sunred	round	moderatelypointed	medium	green	medium	smooth	cluster
TX-1311	normal	typical	moderate	green	normal	sunred	medium	moderate	medium	medium	mainvein	present	reduced	cream	cream	none	normal	white	four	medium	tan	free	normal	large	medium	sunred	round	pointed	medium	green	medium	smooth	cluster
TX-1315	normal	typical	moderate	green	normal	sunred	heavy	moderate	medium	heavy	three	present	present	yellow	yellow	medium	normal	white	five	medium	green	free	normal	medium	few	sunred	cone-oval	blunt	medium	green	medium	lightlypitted	normal
TX-1316	normal	segofftype	few	green	normal	sunred	heavy	none	medium	heavy	mainvein	reduced	reduced	cream	cream	none	protruding	segofftype	four	segofftype	segofftype	free	normal	large	medium	sunred	round	pointed	medium	green	medium	smooth	normal
TX-1317	normal	typical	few	green	normal	sunred	heavy	none	medium	heavy	mainvein	reduced	reduced	cream	cream	segofftype	protruding	brown	four	high	brown	free	normal	large	medium	sunred	oval	pointed	medium	green	heavy	smooth	normal
TX-1322	normal	typical	moderate	green	normal	sunred	medium	moderate	medium	medium	three	present	reduced	cream	cream	none	normal	white	five	high	tan	free	normal	large	medium	sunred	round	pointed	medium	green	medium	smooth	normal
TX-1323	normal	typical	hairy	green	normal	sunred	medium	hairy	medium	medium	mainvein	present	reduced	cream	cream	none	normal	white	four	medium	tan	free	normal	large	medium	sunred	cone-oval	pointed	medium	green	medium	smooth	normal
TX-1324	normal	typical	hairy	green	normal	sunred	medium	hairy	medium	medium	three	reduced	reduced	cream	cream	none	normal	white	four	medium	green	free	normal	large	medium	sunred	cone-oval	moderatelypointed	medium	green	medium	smooth	normal
TX-1325	normal	typical	moderate	green	normal	sunred	medium	moderate	medium	medium	three	present	present	cream	cream	none	normal	white	four	medium	cream	free	normal	large	medium	sunred	cone-oval	moderatelypointed	medium	green	medium	smooth	normal
TX-1326	normal	typical	hairy	green	normal	sunred	medium	moderate	medium	medium	three	reduced	reduced	cream	segofftype	none	normal	white	four	medium	green	free	normal	large	medium	sunred	cone-oval	moderatelypointed	medium	green	medium	smooth	normal
TX-1327	normal	typical	hairy	green	normal	sunred	medium	hairy	medium	medium	mainvein	reduced	reduced	cream	yellow	none	normal	white	four	medium	green	free	normal	large	medium	sunred	round	pointed	medium	green	medium	smooth	normal
TX-1329	pyramid	open	few	green	superokra	sunred	heavy	few	medium	heavy	mainvein	present	reduced	yellow	cream	medium	normal	brown	four	medium	green	free	normal	large	medium	sunred	round	moderatelypointed	small	green	heavy	smooth	normal
TX-1331	normal	typical	moderate	green	normal	sunred	heavy	few	medium	heavy	mainvein	reduced	reduced	yellow	yellow	none	normal	white	three	medium	green	free	normal	large	medium	sunred	oval	pointed	medium	green	heavy	smooth	normal
TX-1332	pyramid	open	few	green	superokra	sunred	heavy	few	medium	heavy	mainvein	present	reduced	yellow	cream	medium	normal	brown	four	medium	green	free	normal	large	medium	sunred	round	moderatelypointed	small	green	heavy	smooth	normal
TX-1333	normal	typical	few	green	normal	sunred	heavy	few	medium	heavy	three	reduced	reduced	yellow	cream	none	normal	brown	three	medium	green	free	normal	large	medium	sunred	round	moderatelypointed	small	green	heavy	smooth	normal
TX-1334	pyramid	open	few	green	superokra	sunred	heavy	few	medium	heavy	mainvein	reduced	reduced	yellow	cream	none	normal	brown	three	medium	green	free	normal	large	medium	sunred	round	moderatelypointed	small	green	heavy	smooth	normal
TX-1335	normal	typical	few	green	normal	sunred	heavy	few	medium	heavy	mainvein	reduced	present	yellow	cream	medium	normal	brown	three	high	brown	free	normal	large	medium	sunred	round	moderatelypointed	small	green	medium	smooth	normal
TX-1337	pyramid	open	few	green	superokra	sunred	medium	few	medium	medium	mainvein	reduced	reduced	yellow	cream	light	normal	brown	three	high	brown	free	normal	large	medium	sunred	round	moderatelypointed	small	green	medium	smooth	normal
TX-1338	pyramid	open	few	green	normal	sunred	heavy	few	medium	heavy	mainvein	reduced	reduced	yellow	cream	medium	normal	brown	four	high	green	free	normal	large	medium	sunred	round	moderatelypointed	small	green	heavy	smooth	normal
TX-1339	normal	typical	few	green	normal	sunred	heavy	few	medium	heavy	mainvein	present	present	yellow	cream	none	normal	white	three	high	green	free	normal	large	medium	sunred	round	pointed	small	green	medium	smooth	normal
TX-1354	normal	typical	few	green	normal	sunred	heavy	few	medium	heavy	three	present	present	yellow	cream	segofftype	normal	white	four	medium	green	free	normal	large	medium	sunred	round	moderatelypointed	medium	green	heavy	lightlypitted	normal
TX-1365	pyramid	open	few	green	normal	sunred	heavy	few	medium	heavy	mainvein	present	reduced	yellow	cream	none	normal	brown	four	high	brown	free	normal	large	medium	sunred	round	moderatelypointed	small	green	heavy	smooth	normal
TX-1366	pyramid	open	few	green	normal	sunred	heavy	few	medium	heavy	mainvein	present	reduced	yellow	cream	none	normal	brown	three	high	brown	free	normal	large	medium	sunred	round	moderatelypointed	small	green	heavy	smooth	normal
TX-1377	normal	typical	moderate	green	normal	sunred	medium	moderate	medium	medium	three	present	reduced	yellow	yellow	none	normal	white	three	medium	green	free	normal	large	medium	sunred	oval	moderatelypointed	medium	green	medium	smooth	normal
TX-1378	pyramid	open	few	green	normal	sunred	heavy	few	medium	heavy	mainvein	present	reduced	yellow	cream	medium	normal	brown	four	high	brown	free	normal	large	medium	sunred	round	moderatelypointed	small	green	heavy	smooth	normal
TX-1379	pyramid	typical	moderate	green	normal	sunred	heavy	few	medium	heavy	mainvein	present	reduced	yellow	cream	medium	normal	brown	three	high	brown	free	normal	large	medium	sunred	round	moderatelypointed	small	green	heavy	smooth	normal
TX-1383	normal	typical	pilose	green	normal	sunred	heavy	pilose	medium	heavy	mainvein	present	present	yellow	darkyellow	light	protruding	white	three	tufted	cream	free	normal	medium	medium	green	cone-oval	pointed	medium	green	heavy	verypitted	normal
TX-1387	normal	typical	hairy	green	normal	segofftype	heavy	segofftype	medium	heavy	three	present	present	yellow	yellow	light	normal	white	four	medium	cream	free	normal	large	few	sunred	round	moderatelypointed	medium	green	heavy	lightlypitted	normal
TX-1390	normal	typical	moderate	green	normal	sunred	heavy	few	medium	heavy	mainvein	present	present	yellow	yellow	medium	normal	white	four	none	lintless	free	normal	large	few	sunred	oval	pointed	medium	green	medium	smooth	normal
TX-1400	normal	typical	pilose	green	normal	sunred	heavy	none	medium	heavy	mainvein	present	present	yellow	darkyellow	medium	normal	white	four	medium	green	free	normal	large	medium	sunred	oval	pointed	medium	green	medium	smooth	normal
TX-1401	normal	typical	few	green	normal	sunred	heavy	none	medium	heavy	two	present	present	cream	yellow	medium	protruding	white	three	medium	green	free	normal	large	medium	sunred	cone-oval	pointed	medium	green	medium	smooth	normal
TX-1403	normal	typical	hairy	green	normal	sunred	medium	hairy	medium	medium	three	present	present	cream	yellow	none	normal	white	four	high	white	free	normal	large	medium	sunred	round	moderatelypointed	medium	green	medium	smooth	normal
TX-1404	normal	typical	moderate	green	normal	sunred	segofftype	moderate	medium	segofftype	three	present	reduced	cream	cream	none	normal	white	four	high	cream	free	normal	large	medium	sunred	round	moderatelypointed	medium	green	medium	smooth	normal
TX-1405	normal	typical	pilose	green	normal	sunred	heavy	few	medium	heavy	three	present	present	yellow	yellow	medium	normal	white	four	tufted	green	free	normal	large	medium	sunred	oval	pointed	medium	green	heavy	smooth	normal
TX-1409	normal	typical	hairy	green	normal	sunred	heavy	hairy	medium	heavy	three	present	reduced	cream	cream	none	normal	white	four	high	green	free	normal	large	medium	sunred	round	moderatelypointed	medium	green	medium	lightlypitted	normal
TX-1412	normal	typical	hairy	green	normal	sunred	heavy	hairy	medium	heavy	three	present	reduced	cream	cream	none	normal	white	four	medium	tan	free	normal	large	medium	sunred	round	moderatelypointed	medium	green	heavy	smooth	normal
TX-1413	normal	typical	segofftype	green	normal	sunred	heavy	segofftype	medium	heavy	mainvein	reduced	present	cream	yellow	segofftype	normal	white	four	sparse	tan	free	normal	large	medium	sunred	round	moderatelypointed	medium	green	medium	smooth	normal
TX-1418	normal	typical	hairy	green	normal	sunred	heavy	hairy	medium	heavy	three	present	present	lightyellow	yellow	medium	normal	white	four	medium	green	free	normal	large	medium	sunred	oval	pointed	medium	green	medium	smooth	normal
TX-1419	normal	open	pilose	green	normal	sunred	medium	pilose	medium	medium	mainvein	present	reduced	cream	cream	none	normal	white	four	medium	green	free	normal	large	medium	sunred	cone-oval	pointed	medium	green	heavy	smooth	normal
TX-1420	normal	typical	moderate	green	normal	sunred	heavy	moderate	medium	heavy	mainvein	present	reduced	cream	cream	none	normal	white	five	medium	tan	free	normal	large	medium	sunred	round	moderatelypointed	medium	green	medium	smooth	normal
TX-1421	normal	typical	segofftype	green	normal	sunred	heavy	segofftype	medium	heavy	mainvein	present	present	cream	cream	none	normal	white	three	none	lintless	free	normal	large	medium	sunred	oval	moderatelypointed	medium	green	heavy	smooth	normal
TX-1422	normal	typical	moderate	green	normal	sunred	heavy	few	medium	heavy	mainvein	present	reduced	cream	cream	none	normal	white	four	tufted	tan	free	normal	large	medium	sunred	round	moderatelypointed	medium	green	medium	smooth	normal
TX-1426	normal	typical	hairy	green	normal	sunred	heavy	hairy	medium	heavy	three	present	present	yellow	yellow	none	normal	white	four	tufted	cream	free	normal	large	medium	sunred	round	pointed	medium	green	medium	smooth	normal
TX-1427	pyramid	open	few	green	superokra	sunred	medium	few	medium	medium	mainvein	present	present	yellow	cream	light	normal	white	four	medium	green	free	normal	large	many	sunred	round	moderatelypointed	small	green	medium	smooth	normal
TX-1429	normal	typical	few	green	normal	sunred	heavy	few	medium	heavy	mainvein	present	reduced	yellow	yellow	none	normal	white	five	medium	tan	free	normal	large	medium	sunred	cone-oval	moderatelypointed	medium	green	medium	lightlypitted	normal
TX-1430	normal	typical	hairy	green	normal	sunred	heavy	hairy	medium	heavy	three	present	present	lightyellow	cream	light	normal	white	four	medium	brown	free	normal	large	few	sunred	oval	moderatelypointed	medium	green	heavy	smooth	normal
TX-1432	pyramid	typical	few	green	normal	sunred	heavy	few	medium	heavy	mainvein	present	reduced	yellow	cream	none	normal	tan	three	high	brown	free	normal	large	medium	sunred	round	moderatelypointed	small	green	medium	smooth	normal
TX-1437	pyramid	open	moderate	green	normal	sunred	medium	few	medium	medium	mainvein	absent	present	yellow	darkyellow	heavy	normal	white	four	high	cream	free	normal	medium	medium	sunred	round	moderatelypointed	medium	lightgreen	light	smooth	normal
TX-1438	pyramid	typical	moderate	green	normal	sunred	heavy	moderate	medium	heavy	three	present	present	cream	yellow	none	normal	white	four	high	green	free	normal	large	medium	sunred	round	moderatelypointed	medium	green	medium	smooth	normal
TX-1440	normal	typical	hairy	green	normal	sunred	heavy	hairy	medium	heavy	two	present	present	yellow	cream	none	normal	white	four	tufted	tan	free	normal	large	medium	sunred	round	moderatelypointed	medium	green	medium	smooth	normal
TX-1442	normal	typical	hairy	green	normal	sunred	heavy	hairy	medium	heavy	three	reduced	present	cream	cream	none	normal	white	four	medium	white	free	normal	large	medium	sunred	round	moderatelypointed	medium	green	medium	smooth	normal
TX-1443	normal	typical	hairy	green	normal	sunred	heavy	hairy	medium	heavy	mainvein	reduced	reduced	cream	cream	none	normal	rust	three	medium	rust	free	normal	large	medium	sunred	cone-oval	moderatelypointed	medium	green	medium	smooth	normal
TX-1448	pyramid	open	few	green	superokra	sunred	medium	few	medium	medium	mainvein	present	present	yellow	yellow	medium	normal	tan	four	high	green	free	normal	large	medium	sunred	round	moderatelypointed	small	green	heavy	smooth	normal
TX-1449	pyramid	open	few	green	superokra	sunred	medium	few	medium	medium	mainvein	present	reduced	yellow	yellow	medium	normal	tan	four	high	green	free	normal	large	medium	sunred	round	moderatelypointed	small	green	heavy	smooth	normal
TX-1453	normal	typical	moderate	green	normal	sunred	medium	few	medium	medium	mainvein	present	reduced	yellow	yellow	none	normal	white	three	high	green	free	normal	large	medium	sunred	oval	moderatelypointed	small	green	heavy	pitted	normal
TX-1455	normal	typical	moderate	green	normal	sunred	heavy	few	medium	heavy	three	present	present	yellow	cream	none	normal	white	three	medium	green	free	normal	large	few	sunred	oval	pointed	medium	green	heavy	lightlypitted	normal
TX-1459	normal	typical	moderate	green	normal	sunred	heavy	few	medium	heavy	mainvein	present	reduced	yellow	cream	light	normal	tan	three	medium	brown	free	normal	large	few	sunred	oval	moderatelypointed	small	darkgreen	heavy	pitted	normal
TX-1460	normal	typical	hairy	green	normal	sunred	heavy	moderate	medium	heavy	mainvein	present	present	yellow	cream	light	normal	white	three	medium	green	free	normal	large	medium	sunred	oval	moderatelypointed	small	darkgreen	heavy	pitted	normal
TX-1461	normal	typical	few	green	normal	sunred	heavy	none	medium	heavy	three	present	present	yellow	cream	none	normal	white	four	tufted	tan	free	normal	large	medium	sunred	round	pointed	large	darkgreen	heavy	smooth	normal
TX-1462	normal	typical	hairy	green	normal	sunred	medium	hairy	medium	medium	mainvein	present	reduced	cream	cream	none	normal	white	four	medium	cream	free	normal	large	medium	sunred	cone-oval	blunt	medium	green	medium	smooth	normal
TX-1463	normal	typical	few	green	normal	sunred	heavy	none	medium	heavy	three	present	present	cream	cream	none	normal	white	five	sparse	green	semikidney	normal	large	medium	sunred	round	pointed	medium	green	heavy	smooth	normal
TX-1464	normal	typical	moderate	green	normal	sunred	medium	moderate	medium	medium	mainvein	present	present	cream	cream	none	normal	brown	five	high	brown	free	normal	large	medium	sunred	cone-oval	moderatelypointed	large	green	medium	smooth	cluster
TX-1491	normal	typical	hairy	green	normal	sunred	heavy	hairy	medium	heavy	three	present	present	lightyellow	yellow	light	normal	tan	five	medium	green	free	frego	large	medium	sunred	cone-oval	moderatelypointed	medium	green	medium	smooth	normal
TX-1509	normal	typical	veryhairy	green	normal	sunred	heavy	few	medium	heavy	mainvein	present	present	lightyellow	yellow	light	normal	offwhite	four	medium	green	free	normal	large	few	sunred	round	pointed	medium	green	light	smooth	normal
TX-1515	normal	typical	segofftype	green	normal	sunred	heavy	segofftype	medium	heavy	mainvein	present	reduced	yellow	yellow	light	normal	white	four	medium	green	free	normal	large	few	sunred	round	pointed	medium	green	medium	smooth	normal
TX-1521	spreading	typical	none	green	normal	sunred	heavy	none	medium	heavy	three	present	present	yellow	cream	none	normal	white	four	tufted	white	free	normal	large	medium	sunred	round	pointed	medium	green	medium	smooth	normal
TX-1522	spreading	typical	none	green	normal	sunred	heavy	none	medium	heavy	three	present	present	lightyellow	cream	none	normal	white	three	tufted	cream	free	normal	large	medium	sunred	round	pointed	medium	green	medium	lightlypitted	normal
TX-1532	pyramid	typical	moderate	green	normal	sunred	heavy	moderate	medium	heavy	three	reduced	reduced	cream	cream	none	normal	brown	four	medium	green	free	normal	large	medium	green	oval	pointed	medium	green	heavy	smooth	normal
TX-1540	normal	typical	hairy	green	normal	sunred	heavy	moderate	medium	heavy	three	reduced	present	yellow	yellow	medium	normal	white	three	tufted	brown	free	normal	large	medium	sunred	oval	pointed	medium	green	medium	smooth	normal
TX-1546	normal	typical	hairy	green	normal	sunred	segofftype	hairy	medium	segofftype	mainvein	present	reduced	yellow	cream	none	normal	white	four	medium	green	free	normal	large	medium	sunred	oval	pointed	medium	green	segofftype	smooth	normal
TX-1552	normal	typical	moderate	green	normal	sunred	heavy	none	medium	heavy	three	reduced	present	yellow	yellow	medium	normal	white	three	sparse	green	free	normal	large	medium	sunred	oval	pointed	medium	green	heavy	lightlypitted	normal
TX-1556	normal	typical	moderate	green	normal	sunred	medium	few	medium	medium	mainvein	present	present	cream	cream	none	protruding	white	four	medium	green	free	normal	large	medium	sunred	cone-oval	moderatelypointed	medium	green	medium	lightlypitted	normal
TX-1568	normal	typical	segofftype	green	normal	sunred	heavy	segofftype	medium	heavy	three	present	reduced	yellow	yellow	medium	normal	white	four	sparse	tan	free	normal	large	few	sunred	cone-oval	moderatelypointed	medium	lightgreen	medium	smooth	normal
TX-1591	normal	typical	hairy	green	normal	sunred	heavy	moderate	medium	heavy	three	reduced	present	intermed	yellow	medium	normal	white	four	none	lintless	free	normal	large	medium	sunred	round	moderatelypointed	medium	green	heavy	smooth	normal
TX-1593	normal	typical	segofftype	green	normal	sunred	heavy	segofftype	medium	heavy	mainvein	present	reduced	yellow	yellow	medium	normal	tan	four	sparse	tan	free	normal	large	few	sunred	cone-oval	moderatelypointed	large	green	heavy	smooth	normal
TX-1597	normal	typical	hairy	green	normal	sunred	heavy	hairy	medium	heavy	three	reduced	present	intermed	yellow	none	normal	white	four	medium	white	free	normal	large	medium	sunred	cone-oval	pointed	medium	green	medium	smooth	normal
TX-1600	pyramid	typical	segofftype	green	normal	sunred	heavy	segofftype	medium	heavy	mainvein	reduced	reduced	cream	yellow	medium	protruding	white	four	medium	cream	free	normal	large	medium	sunred	oval	moderatelypointed	medium	green	medium	smooth	normal
TX-1630	normal	typical	segofftype	green	normal	sunred	segofftype	segofftype	medium	segofftype	mainvein	present	reduced	cream	yellow	medium	protruding	white	four	none	lintless	free	normal	large	segofftype	sunred	segofftype	moderatelypointed	medium	green	segofftype	smooth	normal
TX-1642	normal	typical	segofftype	green	normal	sunred	heavy	none	medium	heavy	three	present	present	yellow	darkyellow	medium	normal	white	four	none	lintless	free	normal	large	segofftype	sunred	round	moderatelypointed	large	green	medium	smooth	normal
TX-1644	normal	typical	moderate	green	normal	sunred	heavy	none	medium	heavy	two	present	reduced	yellow	yellow	medium	protruding	white	three	none	lintless	free	normal	large	few	sunred	oval	pointed	medium	green	medium	smooth	normal
TX-1653	pyramid	typical	hairy	green	normal	sunred	heavy	hairy	medium	heavy	mainvein	present	present	cream	cream	medium	normal	white	four	none	lintless	free	normal	large	medium	sunred	oval	moderatelypointed	medium	green	heavy	smooth	normal
TX-1658	normal	typical	none	green	normal	sunred	heavy	none	medium	heavy	three	reduced	present	yellow	yellow	medium	normal	white	three	medium	tan	free	normal	medium	few	sunred	cone-oval	pointed	medium	green	medium	smooth	normal
TX-1661	segofftype	typical	hairy	green	normal	sunred	heavy	hairy	medium	heavy	three	present	present	cream	yellow	medium	normal	white	four	medium	green	free	normal	large	medium	sunred	cone-oval	moderatelypointed	medium	green	segofftype	smooth	normal
TX-1663	normal	typical	segofftype	green	normal	sunred	heavy	segofftype	medium	heavy	three	present	present	yellow	yellow	medium	normal	white	three	medium	green	free	normal	large	few	sunred	oval	moderatelypointed	medium	green	medium	lightlypitted	normal
TX-1675	pyramid	typical	hairy	green	normal	sunred	heavy	segofftype	medium	heavy	three	present	reduced	cream	yellow	medium	protruding	segofftype	three	high	segofftype	free	normal	large	medium	sunred	oval	moderatelypointed	medium	green	heavy	smooth	normal
TX-1677	normal	typical	moderate	segofftype	normal	red	heavy	none	medium	heavy	three	reduced	reduced	yellow	yellow	medium	protruding	white	four	high	green	free	normal	large	medium	segofftype	cone-oval	pointed	medium	segofftype	heavy	smooth	normal
TX-1702	normal	typical	few	green	normal	sunred	heavy	none	medium	heavy	three	present	present	yellow	yellow	none	normal	white	five	high	tan	free	normal	large	few	sunred	round	moderatelypointed	medium	green	heavy	smooth	normal
TX-1712	pyramid	typical	segofftype	green	normal	sunred	heavy	segofftype	medium	heavy	two	reduced	reduced	yellow	yellow	medium	protruding	white	three	medium	green	free	normal	large	medium	sunred	round	pointed	medium	green	medium	smooth	normal
TX-1716	normal	typical	hairy	green	normal	sunred	heavy	moderate	medium	heavy	two	present	present	yellow	yellow	none	normal	white	four	tufted	tan	free	normal	large	medium	sunred	round	pointed	medium	green	medium	pitted	normal
TX-1717	normal	typical	hairy	red	normal	red	heavy	moderate	medium	heavy	three	present	reduced	segofftype	segofftype	none	normal	white	four	sparse	tan	free	normal	large	few	sunred	round	moderatelypointed	medium	segofftype	medium	smooth	normal
TX-1718	pyramid	typical	hairy	green	normal	sunred	heavy	hairy	medium	heavy	three	present	present	cream	yellow	none	normal	white	four	medium	green	free	normal	large	medium	sunred	round	moderatelypointed	medium	green	medium	smooth	normal
TX-1721	pyramid	typical	segofftype	green	normal	sunred	heavy	segofftype	medium	heavy	three	present	reduced	yellow	yellow	none	normal	white	four	medium	tan	free	normal	large	medium	sunred	round	moderatelypointed	medium	green	medium	smooth	normal
TX-1757	normal	typical	segofftype	green	normal	sunred	heavy	segofftype	medium	heavy	three	reduced	reduced	yellow	cream	none	normal	white	four	medium	green	free	normal	medium	medium	sunred	cone-oval	moderatelypointed	medium	green	medium	smooth	normal
TX-1759	normal	typical	moderate	green	normal	sunred	heavy	none	medium	heavy	three	present	present	yellow	darkyellow	medium	normal	white	three	tufted	green	free	normal	large	few	sunred	oval	pointed	medium	green	medium	smooth	normal
TX-1760	pyramid	typical	moderate	green	normal	sunred	heavy	none	medium	heavy	mainvein	present	present	yellow	yellow	light	normal	white	three	tufted	green	free	normal	medium	medium	sunred	cone-oval	moderatelypointed	medium	green	medium	smooth	normal
TX-1771	normal	typical	moderate	green	normal	sunred	light	few	medium	light	mainvein	present	reduced	cream	cream	none	normal	white	three	high	green	free	normal	large	medium	sunred	cone-oval	moderatelypointed	medium	green	medium	smooth	normal
TX-1801	pyramid	typical	segofftype	green	subokra	sunred	heavy	segofftype	medium	heavy	three	reduced	reduced	cream	cream	none	normal	white	four	segofftype	segofftype	free	normal	large	medium	sunred	oval	pointed	medium	green	medium	smooth	normal
TX-1805	pyramid	typical	few	green	normal	sunred	heavy	none	medium	heavy	three	present	reduced	cream	cream	none	normal	white	four	sparse	tan	free	normal	large	medium	sunred	oval	moderatelypointed	medium	green	medium	smooth	normal
TX-1822	normal	typical	pilose	green	normal	sunred	heavy	pilose	medium	heavy	three	present	present	yellow	yellow	medium	normal	white	four	tufted	tan	free	normal	large	few	sunred	oval	pointed	medium	green	heavy	smooth	normal
TX-1832	normal	segofftype	moderate	green	normal	sunred	heavy	few	medium	heavy	mainvein	present	present	segofftype	cream	medium	segofftype	white	four	tufted	green	free	normal	large	few	sunred	cone-oval	pointed	medium	green	medium	smooth	normal
TX-1870	normal	segofftype	segofftype	green	normal	sunred	heavy	segofftype	medium	heavy	three	present	present	cream	cream	none	protruding	white	four	tufted	green	free	normal	large	medium	sunred	cone-oval	pointed	medium	green	medium	lightlypitted	normal
TX-1876	normal	typical	segofftype	green	normal	sunred	heavy	segofftype	medium	heavy	mainvein	present	reduced	cream	yellow	none	protruding	white	three	segofftype	tan	free	normal	large	medium	sunred	oval	pointed	medium	green	medium	lightlypitted	normal
TX-1902	normal	open	segofftype	green	normal	sunred	medium	segofftype	medium	medium	three	present	present	cream	yellow	none	protruding	tan	four	medium	tan	free	normal	large	medium	segofftype	oval	pointed	medium	green	medium	pitted	normal
TX-1903	normal	typical	veryhairy	green	normal	sunred	heavy	veryhairy	medium	heavy	mainvein	present	reduced	cream	cream	none	normal	white	four	medium	brown	free	normal	large	few	sunred	oval	moderatelypointed	medium	green	medium	smooth	normal
TX-1914	normal	typical	segofftype	green	segofftype	sunred	heavy	few	medium	heavy	mainvein	reduced	reduced	cream	cream	none	normal	white	segofftype	medium	green	free	normal	large	medium	sunred	segofftype	moderatelypointed	medium	green	medium	smooth	normal
TX-1921	normal	typical	segofftype	green	segofftype	sunred	heavy	segofftype	medium	heavy	three	present	present	cream	cream	none	normal	white	four	medium	green	free	normal	large	medium	sunred	oval	moderatelypointed	medium	green	medium	smooth	normal
TX-1926	pyramid	typical	veryhairy	green	normal	sunred	heavy	veryhairy	medium	heavy	mainvein	present	present	yellow	cream	light	protruding	white	four	medium	tan	free	normal	large	medium	sunred	cone-oval	moderatelypointed	medium	green	medium	pitted	normal
TX-1941	normal	open	moderate	green	normal	sunred	heavy	none	medium	heavy	three	reduced	reduced	yellow	darkyellow	medium	protruding	white	three	medium	tan	free	normal	medium	medium	green	oval	moderatelypointed	medium	darkgreen	heavy	pitted	normal
TX-1944	pyramid	typical	segofftype	green	normal	sunred	heavy	segofftype	medium	heavy	three	present	reduced	yellow	cream	medium	normal	white	four	tufted	green	free	normal	large	medium	sunred	oval	moderatelypointed	medium	green	medium	smooth	normal
TX-1960	pyramid	open	segofftype	green	segofftype	sunred	medium	segofftype	medium	medium	mainvein	reduced	reduced	cream	cream	medium	protruding	white	three	medium	green	free	normal	large	medium	sunred	round	pointed	medium	green	medium	smooth	normal
TX-1964	pyramid	typical	segofftype	green	normal	sunred	glandless	segofftype	medium	glandless	mainvein	reduced	present	yellow	cream	none	normal	white	three	medium	tan	free	normal	large	medium	sunred	round	moderatelypointed	medium	green	glandless	smooth	normal
TX-1966	normal	segofftype	segofftype	green	segofftype	sunred	heavy	segofftype	medium	heavy	three	present	present	cream	cream	medium	protruding	white	four	medium	green	free	normal	large	medium	sunred	oval	pointed	medium	green	medium	smooth	normal
TX-1995	normal	typical	moderate	green	normal	sunred	medium	moderate	medium	medium	mainvein	present	present	cream	cream	none	normal	white	four	medium	tan	free	normal	large	medium	sunred	oval	moderatelypointed	medium	green	medium	lightlypitted	cluster
TX-2000	normal	typical	hairy	green	normal	sunred	medium	moderate	medium	medium	mainvein	present	present	cream	cream	none	normal	white	four	medium	tan	free	normal	large	medium	sunred	oval	moderatelypointed	medium	green	medium	lightlypitted	cluster
TX-2002	pyramid	typical	moderate	green	normal	sunred	heavy	moderate	medium	heavy	mainvein	present	reduced	cream	yellow	medium	normal	offwhite	four	medium	green	free	normal	large	medium	sunred	round	pointed	small	green	medium	smooth	normal
TX-2038	normal	open	moderate	green	superokra	red	heavy	moderate	medium	medium	mainvein	present	present	cream	cream	medium	normal	offwhite	four	sparse	brown	free	normal	large	medium	sunred	round	moderatelypointed	small	green	medium	pitted	normal
TX-2074	normal	typical	hairy	green	normal	sunred	medium	hairy	medium	heavy	three	present	reduced	cream	cream	none	normal	white	four	medium	green	free	normal	large	medium	sunred	segofftype	segofftype	medium	green	medium	smooth	normal
TX-2139	normal	typical	few	green	normal	sunred	heavy	moderate	medium	heavy	three	present	present	cream	cream	medium	protruding	segofftype	four	medium	tan	free	normal	large	medium	sunred	round	pointed	medium	green	medium	smooth	normal
TX-2150	normal	typical	segofftype	segofftype	segofftype	segofftype	heavy	segofftype	medium	heavy	three	reduced	present	cream	yellow	none	normal	white	four	high	green	free	normal	large	medium	sunred	cone-oval	moderatelypointed	medium	green	medium	smooth	normal
TX-2283	normal	typical	few	green	normal	sunred	heavy	none	medium	heavy	mainvein	present	present	intermed	yellow	none	normal	white	four	tufted	green	free	normal	large	few	sunred	oval	pointed	medium	green	medium	smooth	normal
TX-2288	segofftype	typical	moderate	green	segofftype	sunred	heavy	none	medium	heavy	mainvein	present	present	yellow	yellow	medium	protruding	white	three	high	green	free	normal	segofftype	medium	segofftype	segofftype	moderatelypointed	medium	segofftype	heavy	lightlypitted	normal
TX-2289	normal	typical	moderate	green	normal	sunred	heavy	none	medium	heavy	mainvein	present	present	intermed	yellow	segofftype	protruding	white	four	tufted	tan	free	normal	large	few	sunred	oval	moderatelypointed	medium	green	medium	smooth	normal
TX-2297	normal	typical	moderate	green	normal	sunred	heavy	moderate	medium	heavy	three	present	present	segofftype	yellow	segofftype	segofftype	white	four	high	green	free	normal	large	medium	sunred	oval	moderatelypointed	medium	green	medium	smooth	normal
TX-2299	normal	typical	moderate	green	normal	sunred	heavy	none	medium	heavy	mainvein	present	present	yellow	yellow	medium	protruding	white	four	medium	green	free	normal	large	medium	sunred	oval	pointed	medium	green	medium	smooth	normal
TX-2308	normal	typical	moderate	green	normal	sunred	medium	moderate	medium	medium	two	present	present	cream	cream	none	normal	white	five	high	offwhite	free	normal	large	medium	sunred	round	moderatelypointed	medium	green	medium	smooth	cluster
TX-2310	normal	typical	moderate	green	normal	sunred	heavy	few	medium	heavy	mainvein	present	present	yellow	cream	medium	normal	tan	three	medium	green	free	normal	large	medium	sunred	round	pointed	small	darkgreen	heavy	smooth	normal
TX-2313	normal	typical	none	green	normal	sunred	heavy	none	medium	heavy	mainvein	present	present	yellow	yellow	none	normal	white	four	tufted	green	free	normal	large	medium	sunred	cone-oval	moderatelypointed	medium	green	medium	smooth	normal
TX-2315	normal	typical	moderate	green	normal	sunred	medium	moderate	medium	medium	mainvein	present	present	cream	cream	none	normal	white	five	high	offwhite	free	normal	large	medium	sunred	round	moderatelypointed	large	green	medium	smooth	normal
TX-2316	normal	typical	moderate	green	normal	sunred	medium	moderate	medium	medium	mainvein	present	present	cream	cream	none	normal	white	five	sparse	tan	free	normal	large	medium	sunred	round	moderatelypointed	medium	green	medium	smooth	normal
TX-2317	normal	typical	hairy	green	normal	sunred	medium	hairy	medium	medium	mainvein	present	reduced	cream	cream	none	normal	white	four	medium	offwhite	free	normal	large	medium	sunred	round	moderatelypointed	medium	green	medium	smooth	normal
TX-2318	normal	typical	moderate	green	normal	sunred	medium	moderate	medium	medium	mainvein	present	reduced	cream	cream	none	normal	white	five	high	white	free	normal	large	medium	sunred	round	moderatelypointed	medium	green	medium	smooth	normal
TX-2319	normal	typical	moderate	green	normal	sunred	medium	moderate	medium	medium	three	present	present	cream	cream	none	normal	white	four	high	offwhite	free	normal	large	medium	sunred	cone-oval	moderatelypointed	large	green	medium	smooth	normal
TX-2320	normal	typical	few	green	normal	sunred	medium	few	medium	medium	three	present	present	cream	cream	none	normal	white	four	high	offwhite	free	normal	large	medium	sunred	cone-oval	moderatelypointed	large	green	medium	smooth	normal
TX-2321	normal	typical	moderate	green	normal	sunred	medium	moderate	medium	medium	mainvein	present	present	cream	cream	none	normal	white	five	high	green	free	normal	large	medium	sunred	round	moderatelypointed	medium	green	medium	smooth	normal
TX-2322	normal	typical	moderate	green	normal	sunred	medium	moderate	medium	medium	mainvein	present	present	cream	cream	none	normal	white	five	high	offwhite	free	normal	large	medium	sunred	round	moderatelypointed	medium	green	medium	smooth	normal
TX-2324	normal	typical	segofftype	green	normal	sunred	medium	segofftype	medium	medium	three	present	present	cream	cream	none	normal	white	five	tufted	tan	free	normal	large	medium	sunred	round	moderatelypointed	medium	green	medium	smooth	normal
TX-2328	normal	typical	moderate	green	normal	sunred	medium	moderate	medium	medium	three	present	present	cream	yellow	none	normal	white	four	medium	green	free	normal	large	medium	sunred	round	moderatelypointed	medium	green	medium	smooth	normal
TX-2346	normal	typical	moderate	green	normal	sunred	medium	moderate	medium	medium	three	present	present	cream	cream	none	normal	white	four	medium	white	free	normal	large	medium	sunred	round	moderatelypointed	medium	green	medium	smooth	normal
TX-2347	normal	typical	hairy	green	normal	sunred	medium	hairy	medium	medium	three	present	present	cream	cream	none	normal	white	four	high	cream	free	normal	large	medium	sunred	round	moderatelypointed	medium	green	medium	smooth	normal
TX-2348	normal	typical	moderate	green	normal	sunred	medium	moderate	medium	medium	mainvein	present	reduced	cream	cream	none	normal	white	four	high	white	free	normal	large	medium	sunred	round	moderatelypointed	medium	green	medium	smooth	normal
TX-2349	normal	typical	moderate	green	normal	sunred	medium	moderate	medium	medium	mainvein	present	present	cream	cream	none	normal	white	four	medium	green	free	normal	large	medium	sunred	round	moderatelypointed	medium	green	medium	smooth	normal
TX-2352	normal	typical	hairy	green	normal	sunred	medium	hairy	medium	medium	mainvein	present	reduced	cream	cream	none	normal	white	four	high	green	free	normal	large	medium	sunred	round	moderatelypointed	medium	green	medium	smooth	normal
TX-2353	normal	typical	moderate	green	normal	sunred	medium	moderate	medium	medium	mainvein	present	reduced	cream	cream	none	normal	white	four	medium	green	free	normal	large	medium	sunred	round	moderatelypointed	medium	green	medium	smooth	normal
TX-2354	normal	typical	hairy	green	normal	sunred	medium	hairy	medium	medium	mainvein	reduced	reduced	cream	cream	none	normal	white	four	medium	green	free	normal	large	medium	sunred	round	moderatelypointed	medium	green	medium	smooth	normal
TX-2356	normal	typical	hairy	green	normal	sunred	medium	moderate	medium	medium	mainvein	present	reduced	cream	cream	none	normal	white	four	high	offwhite	free	normal	large	medium	sunred	round	moderatelypointed	medium	green	medium	smooth	normal
TX-2358	normal	typical	few	green	normal	sunred	medium	few	medium	medium	mainvein	present	reduced	cream	cream	none	normal	white	four	medium	offwhite	free	normal	large	medium	sunred	round	moderatelypointed	medium	green	medium	smooth	normal
TX-2361	normal	typical	hairy	green	segofftype	sunred	medium	hairy	medium	medium	three	present	reduced	cream	cream	none	normal	white	four	medium	offwhite	free	normal	large	medium	sunred	round	moderatelypointed	medium	green	medium	smooth	normal
TX-2363	normal	typical	moderate	green	normal	sunred	medium	moderate	medium	medium	three	present	present	cream	cream	none	normal	white	four	medium	green	free	normal	large	medium	sunred	round	moderatelypointed	medium	green	medium	smooth	normal
TX-2365	normal	typical	moderate	green	normal	sunred	medium	moderate	medium	medium	mainvein	present	present	cream	cream	none	normal	white	five	high	white	free	normal	large	medium	sunred	round	moderatelypointed	medium	green	medium	smooth	normal
TX-2366	normal	typical	moderate	green	normal	sunred	medium	moderate	medium	medium	three	present	present	cream	yellow	none	normal	white	five	high	green	free	normal	large	medium	sunred	round	moderatelypointed	medium	green	medium	smooth	normal
TX-2367	normal	typical	moderate	green	normal	sunred	medium	moderate	medium	medium	three	present	reduced	cream	cream	none	normal	white	five	medium	tan	free	normal	large	medium	sunred	round	moderatelypointed	medium	green	medium	smooth	normal
TX-2369	normal	typical	moderate	green	normal	sunred	medium	moderate	medium	medium	three	present	reduced	cream	cream	none	normal	white	four	high	green	free	normal	large	medium	sunred	round	moderatelypointed	medium	green	medium	smooth	cluster
TX-2371	normal	typical	few	green	normal	sunred	medium	few	medium	medium	three	present	reduced	cream	cream	none	normal	white	four	high	offwhite	free	normal	large	medium	sunred	round	moderatelypointed	medium	green	medium	smooth	cluster
TX-2373	normal	typical	moderate	green	normal	sunred	medium	moderate	medium	medium	three	present	reduced	cream	cream	none	normal	white	four	medium	offwhite	free	normal	large	medium	sunred	round	moderatelypointed	medium	green	medium	smooth	cluster
TX-2375	normal	typical	moderate	green	normal	sunred	medium	moderate	medium	medium	three	present	reduced	yellow	yellow	none	normal	white	five	segofftype	segofftype	free	normal	large	medium	sunred	round	moderatelypointed	medium	green	medium	smooth	normal
TX-2376	normal	typical	moderate	green	normal	sunred	medium	moderate	medium	medium	three	present	reduced	cream	cream	none	normal	white	five	medium	tan	free	normal	large	medium	sunred	oval	moderatelypointed	medium	green	medium	smooth	cluster
TX-2377	normal	typical	moderate	green	normal	sunred	medium	moderate	medium	medium	three	present	reduced	cream	cream	none	normal	white	four	high	tan	free	normal	large	medium	sunred	round	moderatelypointed	medium	green	medium	smooth	normal
TX-2381	normal	typical	moderate	green	normal	sunred	medium	moderate	medium	medium	three	present	present	cream	cream	none	normal	white	five	high	white	free	normal	large	medium	sunred	round	moderatelypointed	medium	green	medium	smooth	normal
TX-2383	normal	typical	few	green	normal	sunred	medium	few	medium	medium	three	present	present	cream	cream	none	normal	white	five	medium	green	free	normal	large	medium	sunred	round	moderatelypointed	medium	green	medium	smooth	cluster
TX-2388	normal	typical	moderate	green	normal	sunred	heavy	moderate	medium	heavy	three	present	present	cream	cream	none	normal	white	five	medium	tan	free	normal	large	medium	sunred	round	moderatelypointed	large	green	medium	smooth	normal
TX-2389	normal	typical	hairy	green	normal	sunred	medium	hairy	medium	medium	three	present	reduced	cream	cream	none	normal	white	four	medium	offwhite	free	normal	large	medium	sunred	round	moderatelypointed	large	green	medium	smooth	normal
TX-2390	normal	typical	hairy	green	normal	sunred	medium	hairy	medium	medium	three	present	present	cream	cream	none	normal	white	five	medium	tan	free	normal	large	medium	sunred	round	moderatelypointed	medium	green	medium	smooth	normal
TX-2391	normal	typical	hairy	green	normal	sunred	heavy	hairy	medium	heavy	three	present	present	cream	cream	none	normal	white	five	high	green	free	normal	large	medium	sunred	round	moderatelypointed	large	green	medium	smooth	cluster
TX-2392	normal	typical	moderate	green	normal	sunred	medium	moderate	medium	medium	three	present	reduced	cream	cream	none	normal	white	five	medium	offwhite	free	normal	large	medium	sunred	round	moderatelypointed	medium	green	medium	smooth	normal
TX-2394	normal	typical	hairy	green	normal	sunred	heavy	hairy	medium	heavy	three	present	reduced	cream	yellow	none	normal	white	four	medium	offwhite	free	normal	large	medium	sunred	round	moderatelypointed	medium	green	medium	smooth	normal
TX-2402	normal	typical	hairy	green	normal	sunred	heavy	hairy	medium	heavy	three	present	present	yellow	yellow	medium	normal	white	four	medium	green	free	normal	large	medium	sunred	round	moderatelypointed	medium	lightgreen	heavy	smooth	normal
TX-2406	normal	typical	segofftype	green	normal	sunred	heavy	none	medium	heavy	three	present	present	yellow	cream	light	normal	white	three	medium	white	free	normal	medium	medium	green	cone-oval	pointed	medium	green	heavy	pitted	normal
TX-2407	normal	typical	segofftype	green	normal	sunred	heavy	segofftype	medium	heavy	mainvein	present	present	intermed	yellow	none	normal	white	four	segofftype	segofftype	free	normal	large	medium	sunred	round	moderatelypointed	medium	green	medium	smooth	normal
TX-2408	normal	typical	hairy	green	normal	sunred	heavy	hairy	medium	heavy	four	present	present	segofftype	yellow	none	normal	white	four	medium	green	free	normal	large	many	sunred	round	moderatelypointed	medium	green	medium	smooth	normal
TX-2410	normal	typical	few	green	normal	sunred	medium	few	medium	medium	mainvein	present	reduced	cream	yellow	none	normal	tan	four	sparse	tan	free	normal	large	medium	sunred	round	moderatelypointed	medium	green	medium	smooth	normal
TX-2420	normal	typical	segofftype	green	normal	sunred	heavy	segofftype	medium	heavy	three	reduced	reduced	cream	cream	medium	protruding	white	four	tufted	green	free	normal	large	medium	sunred	oval	pointed	medium	green	light	smooth	normal
TX-2458	normal	typical	pilose	green	normal	sunred	heavy	segofftype	medium	heavy	three	present	reduced	cream	segofftype	segofftype	normal	white	four	medium	tan	free	normal	large	medium	sunred	round	moderatelypointed	medium	green	heavy	smooth	normal
TX-2517	normal	typical	none	green	normal	sunred	heavy	none	medium	heavy	three	present	present	cream	cream	none	normal	white	three	tufted	green	free	normal	large	medium	sunred	round	moderatelypointed	medium	green	heavy	smooth	normal
TX-2526	normal	typical	hairy	green	normal	sunred	heavy	moderate	medium	heavy	three	present	present	cream	cream	none	normal	tan	four	tufted	tan	free	normal	large	medium	sunred	round	pointed	medium	green	medium	smooth	normal
TX-2541	normal	typical	few	green	normal	sunred	heavy	few	medium	heavy	three	present	present	intermed	yellow	none	normal	white	three	high	white	free	normal	large	medium	sunred	cone-oval	moderatelypointed	medium	green	heavy	smooth	normal
TX-2543	normal	typical	few	green	normal	sunred	medium	none	medium	medium	three	present	present	cream	yellow	none	normal	white	four	medium	tan	free	normal	large	medium	sunred	round	moderatelypointed	medium	green	light	smooth	normal
