# Supplementary material for: Leveraging National Germplasm Collections to Determine Significantly Associated Categorical Traits in Crops: Upland and Pima Cotton as a Case Study
Source: Front Plant Sci. 2022 Apr 26;13:837038. doi: 10.3389/fpls.2022.837038 (PMC9087864; doi:10.3389/fpls.2022.837038)
Supplement: Supplementary Table 9 — Three cluster results and IDs identified. [file Table_7.XLSX]

## Sheet: final_3_clusters_one-hot
Table S9: Accesion IDs of the clusters reported for the three-cluster analysis (TEX cluster: 0, SA cluster:1, and Gb cluster: 2)
IDENT	cluster	label
GB-0002	2	GB
GB-0023	2	GB
GB-0027	2	GB
GB-0047	2	GB
GB-0080	2	GB
GB-0084	2	GB
GB-0085	2	GB
GB-0089	2	GB
GB-0128	2	GB
GB-0130	2	GB
GB-0131	2	GB
GB-0132	2	GB
GB-0133	2	GB
GB-0134	2	GB
GB-0135	2	GB
GB-0138	2	GB
GB-0139	2	GB
GB-0152	2	GB
GB-0156	2	GB
GB-0160	2	GB
GB-0163	2	GB
GB-0167	2	GB
GB-0171	2	GB
GB-0175	2	GB
GB-0177	2	GB
GB-0178	2	GB
GB-0180	2	GB
GB-0184	2	GB
GB-0193	2	GB
GB-0195	2	GB
GB-0198	2	GB
GB-0199	2	GB
GB-0205	2	GB
GB-0214	2	GB
GB-0223	2	GB
GB-0226	2	GB
GB-0227	2	GB
GB-0228	2	GB
GB-0229	2	GB
GB-0234	2	GB
GB-0235	2	GB
GB-0236	2	GB
GB-0237	2	GB
GB-0238	2	GB
GB-0240	2	GB
GB-0241	2	GB
GB-0242	2	GB
GB-0244	2	GB
GB-0245	2	GB
GB-0249	2	GB
GB-0250	2	GB
GB-0251	2	GB
GB-0252	2	GB
GB-0253	2	GB
GB-0255	2	GB
GB-0257	2	GB
GB-0258	2	GB
GB-0259	2	GB
GB-0260	2	GB
GB-0262	2	GB
GB-0271	2	GB
GB-0280	2	GB
GB-0288	2	GB
GB-0292	2	GB
GB-0293	2	GB
GB-0316	2	GB
GB-0317	2	GB
GB-0333	2	GB
GB-0348	2	GB
GB-0359	2	GB
GB-0364	2	GB
GB-0389	2	GB
GB-0391	2	GB
GB-0394	2	GB
GB-0427	2	GB
GB-0435	2	GB
GB-0446	2	GB
GB-0451	2	GB
GB-0464	2	GB
GB-0507	2	GB
GB-0512	2	GB
GB-0538	2	GB
GB-0539	2	GB
GB-0566	2	GB
GB-0570	2	GB
GB-0582	2	GB
GB-0603	2	GB
GB-0605	2	GB
GB-0621	0	GB
GB-0622	2	GB
GB-0627	0	GB
GB-0629	2	GB
GB-0638	2	GB
GB-0648	2	GB
GB-0649	2	GB
GB-0650	2	GB
GB-0651	2	GB
GB-0652	2	GB
GB-0653	2	GB
GB-0654	2	GB
GB-0656	2	GB
GB-0657	2	GB
GB-0658	2	GB
GB-0659	2	GB
GB-0662	2	GB
GB-0677	2	GB
GB-0678	2	GB
GB-0679	2	GB
GB-0680	2	GB
GB-0681	2	GB
GB-0682	2	GB
GB-0683	2	GB
GB-0684	2	GB
GB-0685	2	GB
GB-0686	2	GB
GB-0695	2	GB
GB-0696	2	GB
GB-0697	2	GB
GB-0699	2	GB
GB-0701	2	GB
GB-0702	2	GB
GB-0703	2	GB
GB-0704	2	GB
GB-0707	2	GB
GB-0712	2	GB
GB-0718	2	GB
GB-0726	2	GB
GB-0727	2	GB
GB-0728	2	GB
GB-0729	2	GB
GB-0730	2	GB
GB-0731	2	GB
GB-0734	2	GB
GB-0735	2	GB
GB-0737	2	GB
GB-0738	2	GB
GB-0739	2	GB
GB-0740	2	GB
GB-0741	2	GB
GB-0742	2	GB
GB-0743	2	GB
GB-0744	2	GB
GB-0745	2	GB
GB-0746	2	GB
GB-0750	0	GB
GB-0762	2	GB
GB-0768	2	GB
GB-0779	2	GB
GB-0780	2	GB
GB-0782	2	GB
GB-0783	2	GB
GB-0784	2	GB
GB-0785	2	GB
GB-0786	2	GB
GB-0791	2	GB
GB-0792	2	GB
GB-0795	2	GB
GB-0796	2	GB
GB-0799	2	GB
GB-0803	2	GB
GB-0805	2	GB
GB-0807	2	GB
GB-0808	2	GB
GB-0816	2	GB
GB-0817	0	GB
GB-0849	2	GB
GB-0851	2	GB
GB-0853	2	GB
GB-0855	2	GB
GB-0856	2	GB
GB-0857	2	GB
GB-0859	2	GB
GB-0860	2	GB
GB-0861	2	GB
GB-0961	2	GB
GB-0991	2	GB
GB-0992	2	GB
GB-0993	2	GB
GB-0994	2	GB
GB-0995	2	GB
GB-0996	2	GB
GB-0997	2	GB
GB-0998	2	GB
GB-0999	2	GB
GB-1000	2	GB
GB-1001	2	GB
GB-1002	2	GB
GB-1003	2	GB
GB-1004	2	GB
GB-1006	0	GB
GB-1009	0	GB
GB-1023	2	GB
GB-1025	2	GB
GB-1026	2	GB
GB-1027	2	GB
GB-1028	2	GB
GB-1030	2	GB
GB-1032	2	GB
GB-1040	0	GB
GB-1042	2	GB
GB-1049	2	GB
GB-1050	2	GB
GB-1052	2	GB
GB-1053	2	GB
GB-1054	2	GB
GB-1055	2	GB
GB-1056	2	GB
GB-1057	2	GB
GB-1058	2	GB
GB-1059	2	GB
GB-1062	2	GB
GB-1065	2	GB
GB-1071	2	GB
GB-1072	2	GB
GB-1075	2	GB
GB-1076	2	GB
GB-1081	2	GB
GB-1086	2	GB
GB-1087	2	GB
GB-1093	2	GB
GB-1094	2	GB
GB-1097	2	GB
GB-1098	2	GB
GB-1099	0	GB
GB-1102	2	GB
GB-1103	2	GB
GB-1109	2	GB
GB-1111	2	GB
GB-1113	2	GB
GB-1114	2	GB
GB-1116	2	GB
GB-1117	2	GB
GB-1119	2	GB
GB-1120	2	GB
GB-1122	2	GB
GB-1123	2	GB
GB-1124	2	GB
GB-1125	2	GB
GB-1126	2	GB
GB-1127	2	GB
GB-1128	2	GB
GB-1129	2	GB
GB-1130	2	GB
GB-1131	2	GB
GB-1132	2	GB
GB-1133	2	GB
GB-1134	2	GB
GB-1135	2	GB
GB-1136	2	GB
GB-1137	2	GB
GB-1138	2	GB
GB-1139	2	GB
GB-1141	2	GB
GB-1142	2	GB
GB-1143	2	GB
GB-1144	2	GB
GB-1145	2	GB
GB-1146	2	GB
GB-1148	2	GB
GB-1151	2	GB
GB-1153	2	GB
GB-1154	2	GB
GB-1155	2	GB
GB-1157	2	GB
GB-1158	2	GB
GB-1159	2	GB
GB-1160	2	GB
GB-1161	2	GB
GB-1162	2	GB
GB-1163	2	GB
GB-1165	2	GB
GB-1166	2	GB
GB-1167	2	GB
GB-1168	2	GB
GB-1169	2	GB
GB-1170	2	GB
GB-1171	2	GB
GB-1172	2	GB
GB-1174	2	GB
GB-1175	2	GB
GB-1176	2	GB
GB-1177	2	GB
GB-1179	2	GB
GB-1180	2	GB
GB-1182	2	GB
GB-1183	2	GB
GB-1184	2	GB
GB-1186	2	GB
GB-1187	2	GB
GB-1188	2	GB
GB-1189	2	GB
GB-1190	2	GB
GB-1191	2	GB
GB-1192	2	GB
GB-1193	2	GB
GB-1194	2	GB
GB-1195	2	GB
GB-1196	2	GB
GB-1197	2	GB
GB-1198	2	GB
GB-1199	2	GB
GB-1200	2	GB
GB-1201	2	GB
GB-1202	2	GB
GB-1203	2	GB
GB-1204	2	GB
GB-1205	2	GB
GB-1206	2	GB
GB-1207	2	GB
GB-1208	2	GB
GB-1209	2	GB
GB-1210	2	GB
GB-1211	2	GB
GB-1212	2	GB
GB-1213	2	GB
GB-1214	2	GB
GB-1215	2	GB
GB-1216	2	GB
GB-1217	2	GB
GB-1218	2	GB
GB-1220	2	GB
GB-1222	2	GB
GB-1223	2	GB
GB-1224	2	GB
GB-1225	2	GB
GB-1227	2	GB
GB-1228	2	GB
GB-1229	2	GB
GB-1230	2	GB
GB-1231	2	GB
GB-1232	2	GB
GB-1233	2	GB
GB-1234	2	GB
GB-1235	2	GB
GB-1239	2	GB
GB-1240	2	GB
GB-1241	2	GB
GB-1242	2	GB
GB-1243	2	GB
GB-1244	2	GB
GB-1245	2	GB
GB-1246	2	GB
GB-1247	2	GB
GB-1248	2	GB
GB-1249	2	GB
GB-1250	2	GB
GB-1251	2	GB
GB-1252	2	GB
GB-1253	2	GB
GB-1254	2	GB
GB-1255	2	GB
GB-1256	2	GB
GB-1257	2	GB
GB-1259	2	GB
GB-1261	2	GB
GB-1262	2	GB
GB-1264	2	GB
GB-1265	2	GB
GB-1266	2	GB
GB-1267	2	GB
GB-1268	2	GB
GB-1269	2	GB
GB-1271	2	GB
GB-1272	2	GB
GB-1273	2	GB
GB-1274	2	GB
GB-1276	2	GB
GB-1278	2	GB
GB-1280	2	GB
GB-1281	2	GB
GB-1282	2	GB
GB-1283	2	GB
GB-1285	2	GB
GB-1287	2	GB
GB-1288	2	GB
GB-1289	2	GB
GB-1290	2	GB
GB-1291	2	GB
GB-1294	2	GB
GB-1296	2	GB
GB-1297	2	GB
GB-1298	2	GB
GB-1299	2	GB
GB-1300	2	GB
GB-1301	2	GB
GB-1302	2	GB
GB-1303	2	GB
GB-1304	2	GB
GB-1305	2	GB
GB-1306	2	GB
GB-1307	2	GB
GB-1308	2	GB
GB-1309	2	GB
GB-1310	2	GB
GB-1311	2	GB
GB-1313	2	GB
GB-1315	2	GB
GB-1316	2	GB
GB-1319	2	GB
GB-1323	2	GB
GB-1330	2	GB
GB-1331	2	GB
GB-1332	2	GB
GB-1334	2	GB
GB-1335	2	GB
GB-1336	2	GB
GB-1337	2	GB
GB-1338	2	GB
GB-1339	2	GB
GB-1340	2	GB
GB-1341	2	GB
GB-1342	2	GB
GB-1343	2	GB
GB-1344	2	GB
GB-1345	2	GB
GB-1347	2	GB
GB-1348	2	GB
GB-1349	2	GB
GB-1350	2	GB
GB-1352	2	GB
GB-1353	2	GB
GB-1354	2	GB
GB-1355	2	GB
GB-1359	2	GB
GB-1364	2	GB
GB-1365	2	GB
GB-1366	2	GB
GB-1367	2	GB
GB-1368	2	GB
GB-1369	2	GB
GB-1370	2	GB
GB-1371	2	GB
GB-1372	2	GB
GB-1373	2	GB
GB-1374	2	GB
GB-1375	2	GB
GB-1383	2	GB
GB-1384	2	GB
GB-1385	2	GB
GB-1386	2	GB
GB-1387	2	GB
GB-1388	2	GB
GB-1389	2	GB
GB-1390	2	GB
GB-1392	2	GB
GB-1393	2	GB
GB-1396	2	GB
GB-1397	2	GB
GB-1400	2	GB
GB-1405	2	GB
GB-1406	2	GB
GB-1410	2	GB
GB-1411	2	GB
GB-1412	2	GB
GB-1413	2	GB
GB-1416	2	GB
GB-1418	2	GB
GB-1420	2	GB
GB-1424	2	GB
GB-1425	2	GB
GB-1426	2	GB
GB-1427	2	GB
GB-1428	2	GB
GB-1429	2	GB
GB-1431	2	GB
GB-1432	2	GB
GB-1435	2	GB
GB-1436	2	GB
GB-1438	2	GB
GB-1439	2	GB
GB-1441	2	GB
GB-1444	2	GB
GB-1445	2	GB
GB-1446	2	GB
GB-1447	2	GB
GB-1448	2	GB
GB-1451	2	GB
GB-1457	2	GB
GB-1458	2	GB
GB-1461	2	GB
GB-1462	2	GB
GB-1463	2	GB
GB-1464	2	GB
GB-1465	2	GB
GB-1466	0	GB
GB-1469	2	GB
GB-1471	2	GB
GB-1472	2	GB
GB-1477	2	GB
GB-1478	2	GB
GB-1479	2	GB
GB-1480	2	GB
GB-1484	2	GB
GB-1486	2	GB
GB-1487	2	GB
GB-1488	2	GB
GB-1491	2	GB
GB-1492	2	GB
GB-1493	2	GB
GB-1495	2	GB
GB-1496	2	GB
GB-1499	2	GB
GB-1500	2	GB
GB-1504	2	GB
GB-1505	2	GB
GB-1507	2	GB
GB-1508	2	GB
GB-1509	2	GB
GB-1512	2	GB
GB-1513	2	GB
GB-1514	2	GB
GB-1516	2	GB
GB-1519	2	GB
GB-1520	2	GB
GB-1521	2	GB
GB-1526	2	GB
GB-1529	2	GB
GB-1530	2	GB
GB-1532	2	GB
GB-1536	2	GB
GB-1537	2	GB
GB-1538	2	GB
GB-1539	2	GB
GB-1540	2	GB
GB-1541	2	GB
GB-1543	2	GB
GB-1544	2	GB
GB-1545	2	GB
GB-1546	2	GB
GB-1547	2	GB
GB-1549	2	GB
GB-1550	2	GB
GB-1552	2	GB
GB-1555	2	GB
GB-1556	2	GB
GB-1557	2	GB
GB-1559	2	GB
GB-1560	2	GB
GB-1566	2	GB
GB-1567	2	GB
GB-1570	2	GB
GB-1572	2	GB
GB-1573	2	GB
GB-1574	2	GB
GB-1575	2	GB
GB-1580	2	GB
GB-1582	2	GB
GB-1583	2	GB
GB-1596	2	GB
GB-1601	2	GB
GB-1602	2	GB
GB-1603	2	GB
SA-0003	1	SA
SA-0005	1	SA
SA-0008	1	SA
SA-0015	1	SA
SA-0025	0	SA
SA-0038	1	SA
SA-0040	1	SA
SA-0041	1	SA
SA-0065	1	SA
SA-0165	0	SA
SA-0186	0	SA
SA-0222	1	SA
SA-0736	0	SA
SA-0737	1	SA
SA-0744	1	SA
SA-0832	0	SA
SA-0840	1	SA
SA-0866	1	SA
SA-0874	1	SA
SA-0887	1	SA
SA-0895	1	SA
SA-0899	1	SA
SA-0902	1	SA
SA-0907	1	SA
SA-0936	1	SA
SA-0937	1	SA
SA-0939	1	SA
SA-0944	1	SA
SA-0945	1	SA
SA-0950	1	SA
SA-0958	1	SA
SA-0964	1	SA
SA-0967	1	SA
SA-0969	1	SA
SA-0976	1	SA
SA-0978	1	SA
SA-0979	1	SA
SA-0990	1	SA
SA-0991	1	SA
SA-0992	1	SA
SA-0993	1	SA
SA-1003	1	SA
SA-1009	1	SA
SA-1015	1	SA
SA-1017	1	SA
SA-1022	1	SA
SA-1034	1	SA
SA-1038	1	SA
SA-1042	1	SA
SA-1047	1	SA
SA-1056	1	SA
SA-1057	1	SA
SA-1063	1	SA
SA-1068	1	SA
SA-1072	1	SA
SA-1075	1	SA
SA-1077	1	SA
SA-1081	0	SA
SA-1083	1	SA
SA-1096	0	SA
SA-1098	1	SA
SA-1100	1	SA
SA-1102	1	SA
SA-1109	1	SA
SA-1121	1	SA
SA-1125	1	SA
SA-1126	1	SA
SA-1127	1	SA
SA-1130	1	SA
SA-1131	1	SA
SA-1132	1	SA
SA-1158	1	SA
SA-1160	1	SA
SA-1184	1	SA
SA-1200	1	SA
SA-1210	1	SA
SA-1236	1	SA
SA-1451	1	SA
SA-1460	0	SA
SA-1531	1	SA
SA-1620	1	SA
SA-1710	1	SA
SA-1797	0	SA
SA-1845	1	SA
SA-1913	1	SA
SA-2131	1	SA
SA-2133	1	SA
SA-2219	1	SA
SA-2221	1	SA
SA-2242	1	SA
SA-2243	1	SA
SA-2257	1	SA
SA-2494	0	SA
SA-2518	1	SA
SA-2552	2	SA
SA-2606	1	SA
SA-2788	1	SA
SA-2789	1	SA
SA-2790	1	SA
SA-2792	1	SA
SA-2793	0	SA
SA-2798	1	SA
SA-2801	1	SA
SA-2803	1	SA
SA-2805	1	SA
SA-2807	1	SA
SA-2809	1	SA
SA-2813	1	SA
SA-2814	1	SA
SA-2816	1	SA
SA-2818	0	SA
SA-2825	1	SA
SA-2830	0	SA
SA-2832	1	SA
SA-2833	1	SA
SA-2836	1	SA
SA-2837	1	SA
SA-2838	1	SA
SA-2841	1	SA
SA-2845	1	SA
SA-2847	1	SA
SA-2848	1	SA
SA-2852	1	SA
SA-2854	1	SA
SA-2856	1	SA
SA-2857	1	SA
SA-2858	1	SA
SA-2859	1	SA
SA-2861	1	SA
SA-2862	1	SA
SA-2863	1	SA
SA-2864	1	SA
SA-2867	1	SA
SA-2868	1	SA
SA-2870	1	SA
SA-2875	1	SA
SA-2876	1	SA
SA-2879	1	SA
SA-2880	1	SA
SA-2882	1	SA
SA-2884	1	SA
SA-2886	1	SA
SA-2887	0	SA
SA-2888	1	SA
SA-2890	0	SA
SA-2891	1	SA
SA-2919	1	SA
SA-2922	1	SA
SA-2925	1	SA
SA-2926	1	SA
SA-2927	1	SA
SA-2928	1	SA
SA-2929	1	SA
SA-2930	1	SA
SA-2931	1	SA
SA-2932	1	SA
SA-2933	1	SA
SA-2940	1	SA
SA-2941	1	SA
SA-2942	1	SA
SA-2943	1	SA
SA-2946	1	SA
SA-2948	1	SA
SA-2953	1	SA
SA-2956	1	SA
SA-2963	1	SA
SA-2973	1	SA
SA-3006	1	SA
SA-3025	1	SA
SA-3092	1	SA
SA-3093	1	SA
SA-3101	1	SA
SA-3112	1	SA
SA-3129	1	SA
SA-3142	1	SA
SA-3143	1	SA
SA-3156	1	SA
SA-3171	1	SA
SA-3172	1	SA
SA-3173	1	SA
SA-3175	1	SA
SA-3180	1	SA
SA-3181	1	SA
SA-3245	1	SA
SA-3249	1	SA
SA-3255	1	SA
SA-3259	1	SA
SA-3271	1	SA
SA-3279	1	SA
SA-3284	1	SA
SA-3316	1	SA
SA-3323	0	SA
SA-3333	0	SA
SA-3338	0	SA
SA-3348	1	SA
SA-3349	1	SA
SA-3356	1	SA
SA-3385	1	SA
SA-3393	1	SA
SA-3413	0	SA
SA-3415	1	SA
SA-3422	1	SA
SA-3444	0	SA
SA-3452	1	SA
SA-3477	1	SA
SA-3553	1	SA
SA-3559	1	SA
SA-3570	1	SA
SA-3582	1	SA
SA-3585	1	SA
SA-3587	1	SA
SA-3592	1	SA
SA-3593	1	SA
SA-3594	1	SA
SA-3596	1	SA
SA-3599	1	SA
SA-3600	1	SA
SA-3601	1	SA
SA-3608	1	SA
SA-3610	1	SA
SA-3611	1	SA
SA-3612	1	SA
SA-3613	1	SA
SA-3614	1	SA
SA-3615	1	SA
SA-3616	1	SA
SA-3619	1	SA
SA-3620	1	SA
SA-3621	1	SA
SA-3622	1	SA
SA-3625	1	SA
SA-3626	1	SA
SA-3627	1	SA
SA-3628	1	SA
SA-3630	1	SA
SA-3631	1	SA
SA-3661	1	SA
SA-3667	1	SA
SA-3692	1	SA
SA-3693	1	SA
SA-3717	1	SA
SA-3721	1	SA
SA-3722	1	SA
SA-3723	1	SA
SA-3724	1	SA
SA-3725	1	SA
SA-3726	1	SA
SA-3728	1	SA
SA-3729	1	SA
SA-3730	1	SA
SA-3731	1	SA
SA-3734	2	SA
SA-3735	1	SA
SA-3736	1	SA
SA-3737	1	SA
SA-3739	1	SA
SA-3740	1	SA
SA-3745	1	SA
SA-3746	1	SA
SA-3750	1	SA
SA-3751	1	SA
SA-3757	1	SA
SA-3758	1	SA
SA-3771	1	SA
SA-3777	0	SA
SA-3822	1	SA
SA-3823	1	SA
SA-3824	1	SA
SA-3825	1	SA
SA-3829	1	SA
SA-3830	1	SA
SA-3831	1	SA
SA-3877	1	SA
SA-3881	1	SA
TX-0002	1	TX
TX-0016	1	TX
TX-0017	0	TX
TX-0019	1	TX
TX-0020	1	TX
TX-0021	1	TX
TX-0022	1	TX
TX-0024	0	TX
TX-0025	0	TX
TX-0027	1	TX
TX-0029	1	TX
TX-0030	0	TX
TX-0031	1	TX
TX-0033	0	TX
TX-0036	0	TX
TX-0037	1	TX
TX-0038	1	TX
TX-0039	1	TX
TX-0040	0	TX
TX-0041	1	TX
TX-0045	1	TX
TX-0046	0	TX
TX-0048	1	TX
TX-0050	0	TX
TX-0052	1	TX
TX-0053	1	TX
TX-0056	0	TX
TX-0057	0	TX
TX-0060	0	TX
TX-0061	0	TX
TX-0062	1	TX
TX-0063	1	TX
TX-0064	1	TX
TX-0065	0	TX
TX-0066	0	TX
TX-0067	1	TX
TX-0069	0	TX
TX-0072	1	TX
TX-0073	1	TX
TX-0079	0	TX
TX-0080	1	TX
TX-0081	0	TX
TX-0082	1	TX
TX-0083	0	TX
TX-0084	1	TX
TX-0085	0	TX
TX-0087	1	TX
TX-0091	1	TX
TX-0093	1	TX
TX-0094	1	TX
TX-0095	1	TX
TX-0097	1	TX
TX-0098	0	TX
TX-0100	0	TX
TX-0101	1	TX
TX-0102	0	TX
TX-0106	0	TX
TX-0107	0	TX
TX-0109	1	TX
TX-0112	0	TX
TX-0113	0	TX
TX-0117	1	TX
TX-0118	0	TX
TX-0120	0	TX
TX-0121	0	TX
TX-0122	0	TX
TX-0123	2	TX
TX-0124	0	TX
TX-0134	0	TX
TX-0135	1	TX
TX-0140	0	TX
TX-0141	0	TX
TX-0142	0	TX
TX-0143	1	TX
TX-0146	0	TX
TX-0149	0	TX
TX-0151	0	TX
TX-0153	0	TX
TX-0154	0	TX
TX-0160	0	TX
TX-0161	0	TX
TX-0163	1	TX
TX-0164	1	TX
TX-0167	1	TX
TX-0168	0	TX
TX-0169	0	TX
TX-0170	0	TX
TX-0171	0	TX
TX-0176	0	TX
TX-0177	0	TX
TX-0178	0	TX
TX-0180	1	TX
TX-0181	0	TX
TX-0185	0	TX
TX-0187	0	TX
TX-0188	0	TX
TX-0192	0	TX
TX-0195	0	TX
TX-0196	0	TX
TX-0197	0	TX
TX-0201	1	TX
TX-0204	1	TX
TX-0205	1	TX
TX-0207	0	TX
TX-0209	1	TX
TX-0210	0	TX
TX-0219	0	TX
TX-0220	0	TX
TX-0221	0	TX
TX-0222	0	TX
TX-0225	1	TX
TX-0226	0	TX
TX-0230	0	TX
TX-0233	0	TX
TX-0236	0	TX
TX-0239	0	TX
TX-0240	0	TX
TX-0243	0	TX
TX-0244	0	TX
TX-0245	1	TX
TX-0246	1	TX
TX-0248	0	TX
TX-0251	0	TX
TX-0257	0	TX
TX-0263	0	TX
TX-0267	0	TX
TX-0292	0	TX
TX-0294	1	TX
TX-0295	0	TX
TX-0307	1	TX
TX-0343	0	TX
TX-0373	0	TX
TX-0375	0	TX
TX-0380	0	TX
TX-0396	0	TX
TX-0401	0	TX
TX-0406	0	TX
TX-0460	1	TX
TX-0467	0	TX
TX-0469	0	TX
TX-0488	0	TX
TX-0495a	2	TX
TX-0498	0	TX
TX-0503	0	TX
TX-0596	0	TX
TX-0597	1	TX
TX-0600	0	TX
TX-0604	2	TX
TX-0605	0	TX
TX-0606	0	TX
TX-0610	0	TX
TX-0612	0	TX
TX-0616	0	TX
TX-0619	1	TX
TX-0620	0	TX
TX-0621	0	TX
TX-0622	0	TX
TX-0624	0	TX
TX-0625	0	TX
TX-0633	0	TX
TX-0634	0	TX
TX-0635	0	TX
TX-0636	0	TX
TX-0638	0	TX
TX-0641	0	TX
TX-0643	0	TX
TX-0644	0	TX
TX-0645	0	TX
TX-0650	0	TX
TX-0665	0	TX
TX-0672	1	TX
TX-0679	0	TX
TX-0681	0	TX
TX-0684	0	TX
TX-0685	0	TX
TX-0695	1	TX
TX-0701	0	TX
TX-0702	0	TX
TX-0703	0	TX
TX-0704	0	TX
TX-0707	1	TX
TX-0709	0	TX
TX-0711	0	TX
TX-0717	0	TX
TX-0720	0	TX
TX-0728	1	TX
TX-0738	0	TX
TX-0743	0	TX
TX-0749	0	TX
TX-0753	0	TX
TX-0755	0	TX
TX-0756	0	TX
TX-0757	0	TX
TX-0759	0	TX
TX-0761	0	TX
TX-0762	1	TX
TX-0763	0	TX
TX-0764	0	TX
TX-0768	0	TX
TX-0769	0	TX
TX-0773	0	TX
TX-0775	0	TX
TX-0776	0	TX
TX-0795	1	TX
TX-0802	0	TX
TX-0832	1	TX
TX-0883	0	TX
TX-0932	0	TX
TX-0933	1	TX
TX-0940	0	TX
TX-0943	2	TX
TX-0953b	0	TX
TX-0984	0	TX
TX-0989	0	TX
TX-1001	0	TX
TX-1003	0	TX
TX-1004	0	TX
TX-1004a	0	TX
TX-1029	0	TX
TX-1039	0	TX
TX-1043	0	TX
TX-1045	0	TX
TX-1054	1	TX
TX-1063	0	TX
TX-1076	0	TX
TX-1086	0	TX
TX-1096	0	TX
TX-1099	0	TX
TX-1100	1	TX
TX-1101	1	TX
TX-1103	1	TX
TX-1107	0	TX
TX-1109	0	TX
TX-1110	0	TX
TX-1114	1	TX
TX-1119	0	TX
TX-1121	1	TX
TX-1122	1	TX
TX-1123	0	TX
TX-1124	0	TX
TX-1125	0	TX
TX-1126	0	TX
TX-1128	0	TX
TX-1131	1	TX
TX-1134	0	TX
TX-1143	0	TX
TX-1148	0	TX
TX-1149	0	TX
TX-1152	0	TX
TX-1154	1	TX
TX-1156	0	TX
TX-1158	0	TX
TX-1159	0	TX
TX-1160	0	TX
TX-1163	0	TX
TX-1166	0	TX
TX-1168	0	TX
TX-1169	0	TX
TX-1170	0	TX
TX-1171	0	TX
TX-1174	0	TX
TX-1175	0	TX
TX-1177	1	TX
TX-1178	1	TX
TX-1180	0	TX
TX-1189	0	TX
TX-1191	0	TX
TX-1195	1	TX
TX-1196	1	TX
TX-1197	0	TX
TX-1199	1	TX
TX-1200	1	TX
TX-1201	1	TX
TX-1205	1	TX
TX-1210	0	TX
TX-1211	0	TX
TX-1212	1	TX
TX-1213	1	TX
TX-1215	1	TX
TX-1233	1	TX
TX-1237	0	TX
TX-1252	0	TX
TX-1254	0	TX
TX-1258	0	TX
TX-1270	0	TX
TX-1283	0	TX
TX-1291	0	TX
TX-1295	0	TX
TX-1300	1	TX
TX-1301	0	TX
TX-1302	1	TX
TX-1303	1	TX
TX-1305	1	TX
TX-1306	1	TX
TX-1307	1	TX
TX-1308	1	TX
TX-1311	1	TX
TX-1315	0	TX
TX-1316	0	TX
TX-1317	0	TX
TX-1322	1	TX
TX-1323	1	TX
TX-1324	0	TX
TX-1325	1	TX
TX-1326	1	TX
TX-1327	1	TX
TX-1329	0	TX
TX-1331	0	TX
TX-1332	0	TX
TX-1333	0	TX
TX-1334	0	TX
TX-1335	0	TX
TX-1337	1	TX
TX-1338	0	TX
TX-1339	0	TX
TX-1354	0	TX
TX-1365	0	TX
TX-1366	0	TX
TX-1377	1	TX
TX-1378	0	TX
TX-1379	0	TX
TX-1383	2	TX
TX-1387	0	TX
TX-1390	0	TX
TX-1400	0	TX
TX-1401	0	TX
TX-1403	0	TX
TX-1404	1	TX
TX-1405	0	TX
TX-1409	0	TX
TX-1412	0	TX
TX-1413	1	TX
TX-1418	0	TX
TX-1419	1	TX
TX-1420	1	TX
TX-1421	0	TX
TX-1422	1	TX
TX-1426	0	TX
TX-1427	1	TX
TX-1429	0	TX
TX-1430	0	TX
TX-1432	0	TX
TX-1437	1	TX
TX-1438	0	TX
TX-1440	0	TX
TX-1442	0	TX
TX-1443	0	TX
TX-1448	1	TX
TX-1449	1	TX
TX-1453	1	TX
TX-1455	0	TX
TX-1459	0	TX
TX-1460	0	TX
TX-1461	0	TX
TX-1462	1	TX
TX-1463	0	TX
TX-1464	1	TX
TX-1491	0	TX
TX-1509	0	TX
TX-1515	0	TX
TX-1521	0	TX
TX-1522	0	TX
TX-1532	0	TX
TX-1540	0	TX
TX-1546	0	TX
TX-1552	0	TX
TX-1556	1	TX
TX-1568	0	TX
TX-1591	0	TX
TX-1593	0	TX
TX-1597	0	TX
TX-1600	0	TX
TX-1630	1	TX
TX-1642	0	TX
TX-1644	0	TX
TX-1653	0	TX
TX-1658	0	TX
TX-1661	0	TX
TX-1663	0	TX
TX-1675	0	TX
TX-1677	0	TX
TX-1702	0	TX
TX-1712	0	TX
TX-1716	0	TX
TX-1717	0	TX
TX-1718	0	TX
TX-1721	0	TX
TX-1757	0	TX
TX-1759	0	TX
TX-1760	0	TX
TX-1771	1	TX
TX-1801	0	TX
TX-1805	0	TX
TX-1822	0	TX
TX-1832	0	TX
TX-1870	0	TX
TX-1876	1	TX
TX-1902	1	TX
TX-1903	0	TX
TX-1914	0	TX
TX-1921	0	TX
TX-1926	0	TX
TX-1941	2	TX
TX-1944	0	TX
TX-1960	1	TX
TX-1964	1	TX
TX-1966	0	TX
TX-1995	1	TX
TX-2000	1	TX
TX-2002	1	TX
TX-2038	1	TX
TX-2074	0	TX
TX-2139	0	TX
TX-2150	0	TX
TX-2283	0	TX
TX-2288	0	TX
TX-2289	0	TX
TX-2297	0	TX
TX-2299	0	TX
TX-2308	1	TX
TX-2310	0	TX
TX-2313	0	TX
TX-2315	1	TX
TX-2316	1	TX
TX-2317	1	TX
TX-2318	1	TX
TX-2319	1	TX
TX-2320	1	TX
TX-2321	1	TX
TX-2322	1	TX
TX-2324	1	TX
TX-2328	1	TX
TX-2346	1	TX
TX-2347	0	TX
TX-2348	1	TX
TX-2349	1	TX
TX-2352	1	TX
TX-2353	1	TX
TX-2354	1	TX
TX-2356	1	TX
TX-2358	1	TX
TX-2361	0	TX
TX-2363	1	TX
TX-2365	1	TX
TX-2366	1	TX
TX-2367	1	TX
TX-2369	1	TX
TX-2371	1	TX
TX-2373	1	TX
TX-2375	1	TX
TX-2376	1	TX
TX-2377	1	TX
TX-2381	1	TX
TX-2383	1	TX
TX-2388	1	TX
TX-2389	0	TX
TX-2390	1	TX
TX-2391	0	TX
TX-2392	1	TX
TX-2394	0	TX
TX-2402	0	TX
TX-2406	2	TX
TX-2407	0	TX
TX-2408	0	TX
TX-2410	1	TX
TX-2420	0	TX
TX-2458	0	TX
TX-2517	0	TX
TX-2526	0	TX
TX-2541	0	TX
TX-2543	1	TX
