# Supplementary material for: Leveraging National Germplasm Collections to Determine Significantly Associated Categorical Traits in Crops: Upland and Pima Cotton as a Case Study
Source: Front Plant Sci. 2022 Apr 26;13:837038. doi: 10.3389/fpls.2022.837038 (PMC9087864; doi:10.3389/fpls.2022.837038)
Supplement: Supplementary Table 10 — All FDR p-values for the SA, TEX, Gb, SA-251, TEX-156, and TEX-308 sets. [file Table_8.XLSX]

## Sheet: Sheet1
Table S10. FDR p-value
	X	Y	Gh-SA	Gh-TX	Gb	sa-251	tex-156	tex-308	comb
0	growth_habit^	growth_habit^
1	canopy_type^	growth_habit^
2	leaf_hair*	growth_habit^	0.840316	0.000120571	0.467374	0.833085	0.607338	0.000554601
3	leaf_shape^	growth_habit^	0.647985	9.2438e-09		0.735761	5.26702e-05	0.000554601
4	stem_color^	growth_habit^	0.610792	0.768127	0.683176	0.725665	0.865695	0.820821
5	stem_glands*	growth_habit^	0.588521	0.147265		0.686024	0.164786	0.568922
6	stem_hair*	growth_habit^	0.951609	0.00107197	0.240684	0.98236	0.472836	0.0104912
7	leaf_glands*	growth_habit^	0.891866	0.160309		0.957987	0.164786	0.622504
8	leaf_nectaries*	growth_habit^	0.627837	0.0105387	0.726686	0.735761	0.17653	0.0389923
9	bract_nectaries^	growth_habit^
10	boll_nectaries^	growth_habit^
11	petal_color^	growth_habit^	0.489728	9.20628e-06	0.0121245	0.721156	0.000228692	0.00286065
12	pollen_color^	growth_habit^	0.644088	0.955238	0.870329	0.725665	0.413444	0.791963
13	petal_spot*	growth_habit^	0.736481	8.18469e-07	0.549556	0.865696	0.000214694	0.00183131
14	stigma*	growth_habit^	0.736481	0.400869	0.670392	0.824652	0.683377	0.320504
15	lint_color^	growth_habit^	0.0970504	1.84021e-07	0.0969977	0.11316	0.1469	9.21771e-05
16	locule_number*	growth_habit^	0.0554551	0.00436825	0.448393	0.0652415	0.0866792	0.322875
17	seed_fuzz*	growth_habit^	0.880812	0.157476	0.0166467	0.923753	0.89384	0.23963
18	seed_fuzz_color^	growth_habit^	0.614296	7.62438e-05	0.359961	0.712967	0.244038	0.0049745
19	bract_teeth_size*	growth_habit^
20	bract_teeth_number*	growth_habit^
21	bract_color^	growth_habit^
22	boll_shape^	growth_habit^
23	boll_point*	growth_habit^
24	boll_size*	growth_habit^
25	boll_color^	growth_habit^
26	boll_glanding*	growth_habit^
27	boll_pitting*	growth_habit^
28	fruiting_type^	growth_habit^
29	leaf_size*	growth_habit^			3.86741e-06
30	seed_type^	growth_habit^			0.764264
31	bract_type^	growth_habit^
32	leaf_color^	growth_habit^	0.706039			0.802073
33	growth_habit^	canopy_type^	0.46068	1.67353e-09	0.598371	0.526684	7.45682e-05	1.41943e-05
34	canopy_type^	canopy_type^
35	leaf_hair*	canopy_type^	0.435377	8.06852e-06	1.10653e-06	0.5694	0.00047212	0.00757913
36	leaf_shape^	canopy_type^	0.000387885	8.21977e-12		0.000441403	7.87591e-06	4.34459e-05
37	stem_color^	canopy_type^	0.1635	0.134789	0.705057	0.310573	0.823816	0.23629
38	stem_glands*	canopy_type^	0.557754	0.0799299		0.561387	0.828809	0.493146
39	stem_hair*	canopy_type^	0.277035	6.29961e-07	0.0827322	0.244923	0.0016999	0.00214392
40	leaf_glands*	canopy_type^	0.834734	0.0540693		0.888265	0.392021	0.539505
41	leaf_nectaries*	canopy_type^	0.466513	0.00847619	2.12609e-09	0.68792	0.939187	0.00603954
42	bract_nectaries^	canopy_type^
43	boll_nectaries^	canopy_type^
44	petal_color^	canopy_type^	0.557182	2.23338e-07	0.0754656	0.735761	0.0214033	0.000495701
45	pollen_color^	canopy_type^	0.477619	0.000308903	0.359961	0.721156	0.109142	0.0818754
46	petal_spot*	canopy_type^	0.801183	0.000415266	0.0125732	0.865012	0.00688023	0.0480087
47	stigma*	canopy_type^	0.829592	0.141506	0.000229401	0.735761	0.0234716	0.409769
48	lint_color^	canopy_type^	0.699004	3.04211e-07	5.31565e-06	0.865057	0.0654854	7.52947e-06
49	locule_number*	canopy_type^	0.346459	0.0318854	0.572477	0.385733	0.262285	0.650844
50	seed_fuzz*	canopy_type^	0.15857	0.503207	0.000357537	0.292834	0.863906	0.793301
51	seed_fuzz_color^	canopy_type^	0.494803	0.00124525	0.572219	0.526684	0.289657	0.010089
52	bract_teeth_size*	canopy_type^
53	bract_teeth_number*	canopy_type^
54	bract_color^	canopy_type^
55	boll_shape^	canopy_type^
56	boll_point*	canopy_type^
57	boll_size*	canopy_type^
58	boll_color^	canopy_type^
59	boll_glanding*	canopy_type^
60	boll_pitting*	canopy_type^
61	fruiting_type^	canopy_type^	2.95713e-06	0.126834	0.00683947	6.73887e-06	0.383136	0.83062
62	leaf_size*	canopy_type^			3.91783e-17
63	seed_type^	canopy_type^			2.93746e-08
64	bract_type^	canopy_type^
65	leaf_color^	canopy_type^	0.256967			0.53478
66	growth_habit^	leaf_hair*
67	canopy_type^	leaf_hair*
68	leaf_hair*	leaf_hair*
69	leaf_shape^	leaf_hair*	0.4631	0.000853763		0.464647	0.123034	0.0575422
70	stem_color^	leaf_hair*	0.463419	0.173016	0.213019	0.720329	0.705971	0.320504
71	stem_glands*	leaf_hair*	0.547981	1.92521e-08		0.736	0.123034	0.0372912
72	stem_hair*	leaf_hair*	0	0	0	1.5e-25	8.19e-28	8.9e-87
73	leaf_glands*	leaf_hair*
74	leaf_nectaries*	leaf_hair*	0.0119575	0.118482	1.11283e-09	0.10091	0.612651	0.180704
75	bract_nectaries^	leaf_hair*
76	boll_nectaries^	leaf_hair*
77	petal_color^	leaf_hair*	0.00803765	0.000154012	0.0827322	0.324361	0.0154108	0.00456629
78	pollen_color^	leaf_hair*	0.840316	0.00338761	6.50595e-07	0.985105	0.64753	0.343293
79	petal_spot*	leaf_hair*	0.706039	0.00659582	1.32298e-10	0.732116	0.510125	0.000884962
80	stigma*	leaf_hair*	0.540754	0.157476	0.000273082	0.822305	0.263952	0.409769
81	lint_color^	leaf_hair*	0.0746752	6.07301e-05	0.000175819	0.135458	0.471036	0.000321205
82	locule_number*	leaf_hair*	0.402981	0.00148035	0.000438111	0.725665	0.252546	0.41787
83	seed_fuzz*	leaf_hair*	0.623594	0.0587398	6.532e-09	0.725665	0.661126	0.0401034
84	seed_fuzz_color^	leaf_hair*	0.196239	0.00117807	0.00587435	0.419462	0.939187	0.00158846
85	bract_teeth_size*	leaf_hair*
86	bract_teeth_number*	leaf_hair*
87	bract_color^	leaf_hair*
88	boll_shape^	leaf_hair*
89	boll_point*	leaf_hair*
90	boll_size*	leaf_hair*
91	boll_color^	leaf_hair*
92	boll_glanding*	leaf_hair*
93	boll_pitting*	leaf_hair*
94	fruiting_type^	leaf_hair*
95	leaf_size*	leaf_hair*			0.00220671
96	seed_type^	leaf_hair*			4.66518e-05
97	bract_type^	leaf_hair*
98	leaf_color^	leaf_hair*
99	growth_habit^	leaf_shape^
100	canopy_type^	leaf_shape^
101	leaf_hair*	leaf_shape^
102	leaf_shape^	leaf_shape^
103	stem_color^	leaf_shape^	0.321032	0.0401019		0.324361	0.408997	0.195796
104	stem_glands*	leaf_shape^	0.631812	0.134006		0.810093	0.888848	0.419593
105	stem_hair*	leaf_shape^	0.358888	0.00285107		0.414331	0.383543	0.0438787
106	leaf_glands*	leaf_shape^
107	leaf_nectaries*	leaf_shape^
108	bract_nectaries^	leaf_shape^
109	boll_nectaries^	leaf_shape^
110	petal_color^	leaf_shape^	0.981307	0.0034114		0.815034	0.00832692	0.0627145
111	pollen_color^	leaf_shape^	0.831098	0.515269		0.859449	0.888848	0.243861
112	petal_spot*	leaf_shape^	0.679653	0.000253973		0.841385	5.26702e-05	0.122551
113	stigma*	leaf_shape^	0.46068	0.24654		0.508073	0.68251	0.568922
114	lint_color^	leaf_shape^	0.614296	1.28077e-05		0.712967	0.01175	0.00103913
115	locule_number*	leaf_shape^	0.795007	0.432796		0.901797	0.470509	0.843853
116	seed_fuzz*	leaf_shape^	0.754285	0.332623		0.841385	0.635795	0.221902
117	seed_fuzz_color^	leaf_shape^	0.477619	0.00657621		0.655313	0.0283156	0.587401
118	bract_teeth_size*	leaf_shape^
119	bract_teeth_number*	leaf_shape^
120	bract_color^	leaf_shape^
121	boll_shape^	leaf_shape^
122	boll_point*	leaf_shape^
123	boll_size*	leaf_shape^
124	boll_color^	leaf_shape^
125	boll_glanding*	leaf_shape^
126	boll_pitting*	leaf_shape^
127	fruiting_type^	leaf_shape^
128	leaf_size*	leaf_shape^
129	seed_type^	leaf_shape^
130	bract_type^	leaf_shape^
131	leaf_color^	leaf_shape^
132	growth_habit^	stem_color^
133	canopy_type^	stem_color^
134	leaf_hair*	stem_color^
135	leaf_shape^	stem_color^
136	stem_color^	stem_color^
137	stem_glands*	stem_color^	0.729618	0.836713		0.769357	0.62763	0.657353
138	stem_hair*	stem_color^	0.0370177	0.40389	0.576108	0.00749563	0.62763	0.76743
139	leaf_glands*	stem_color^
140	leaf_nectaries*	stem_color^
141	bract_nectaries^	stem_color^
142	boll_nectaries^	stem_color^
143	petal_color^	stem_color^
144	pollen_color^	stem_color^
145	petal_spot*	stem_color^
146	stigma*	stem_color^	0.613192	0.992712	0.280946	0.735761	0.740238	0.771516
147	lint_color^	stem_color^
148	locule_number*	stem_color^
149	seed_fuzz*	stem_color^
150	seed_fuzz_color^	stem_color^
151	bract_teeth_size*	stem_color^
152	bract_teeth_number*	stem_color^
153	bract_color^	stem_color^
154	boll_shape^	stem_color^
155	boll_point*	stem_color^
156	boll_size*	stem_color^
157	boll_color^	stem_color^
158	boll_glanding*	stem_color^
159	boll_pitting*	stem_color^
160	fruiting_type^	stem_color^
161	leaf_size*	stem_color^
162	seed_type^	stem_color^
163	bract_type^	stem_color^
164	leaf_color^	stem_color^
165	growth_habit^	stem_glands*
166	canopy_type^	stem_glands*
167	leaf_hair*	stem_glands*
168	leaf_shape^	stem_glands*
169	stem_color^	stem_glands*
170	stem_glands*	stem_glands*
171	stem_hair*	stem_glands*	0.117323	3.409e-10		0.769357	0.214628	0.409769
172	leaf_glands*	stem_glands*
173	leaf_nectaries*	stem_glands*
174	bract_nectaries^	stem_glands*
175	boll_nectaries^	stem_glands*
176	petal_color^	stem_glands*
177	pollen_color^	stem_glands*
178	petal_spot*	stem_glands*
179	stigma*	stem_glands*	0.421862	0.0321343		0.721156	0.977339	0.128179
180	lint_color^	stem_glands*
181	locule_number*	stem_glands*
182	seed_fuzz*	stem_glands*
183	seed_fuzz_color^	stem_glands*
184	bract_teeth_size*	stem_glands*
185	bract_teeth_number*	stem_glands*
186	bract_color^	stem_glands*
187	boll_shape^	stem_glands*
188	boll_point*	stem_glands*
189	boll_size*	stem_glands*
190	boll_color^	stem_glands*
191	boll_glanding*	stem_glands*
192	boll_pitting*	stem_glands*
193	fruiting_type^	stem_glands*
194	leaf_size*	stem_glands*
195	seed_type^	stem_glands*
196	bract_type^	stem_glands*
197	leaf_color^	stem_glands*
198	growth_habit^	stem_hair*
199	canopy_type^	stem_hair*
200	leaf_hair*	stem_hair*
201	leaf_shape^	stem_hair*
202	stem_color^	stem_hair*
203	stem_glands*	stem_hair*
204	stem_hair*	stem_hair*
205	leaf_glands*	stem_hair*
206	leaf_nectaries*	stem_hair*
207	bract_nectaries^	stem_hair*
208	boll_nectaries^	stem_hair*
209	petal_color^	stem_hair*
210	pollen_color^	stem_hair*
211	petal_spot*	stem_hair*
212	stigma*	stem_hair*	0.416426	1.13662e-05	0.397413	0.865696	0.0654854	0.0378173
213	lint_color^	stem_hair*
214	locule_number*	stem_hair*
215	seed_fuzz*	stem_hair*
216	seed_fuzz_color^	stem_hair*
217	bract_teeth_size*	stem_hair*
218	bract_teeth_number*	stem_hair*
219	bract_color^	stem_hair*
220	boll_shape^	stem_hair*
221	boll_point*	stem_hair*
222	boll_size*	stem_hair*
223	boll_color^	stem_hair*
224	boll_glanding*	stem_hair*
225	boll_pitting*	stem_hair*
226	fruiting_type^	stem_hair*
227	leaf_size*	stem_hair*
228	seed_type^	stem_hair*
229	bract_type^	stem_hair*
230	leaf_color^	stem_hair*
231	growth_habit^	leaf_glands*
232	canopy_type^	leaf_glands*
233	leaf_hair*	leaf_glands*	0.0401378	1.2831e-09		0.526684	0.123034	0.015527
234	leaf_shape^	leaf_glands*	0.62483	0.0349152		0.739121	0.508604	0.391593
235	stem_color^	leaf_glands*	0.588521	0.696147		0.748976	0.64753	0.620545
236	stem_glands*	leaf_glands*	1.0177e-08	0		0.24115	3.33e-19	1.05e-23
237	stem_hair*	leaf_glands*	0.122976	2.65235e-11		0.477141	0.214628	0.202335
238	leaf_glands*	leaf_glands*
239	leaf_nectaries*	leaf_glands*	0.783615	0.00321677		0.712967	0.0944661	0.374479
240	bract_nectaries^	leaf_glands*
241	boll_nectaries^	leaf_glands*
242	petal_color^	leaf_glands*	0.000801117	8.81444e-15		0.735761	0.25752	0.47666
243	pollen_color^	leaf_glands*	0.540754	5.42188e-05		0.76709	0.823816	0.47317
244	petal_spot*	leaf_glands*	0.0219196	5.2652e-05		0.989772	0.758044	0.198084
245	stigma*	leaf_glands*	0.670153	0.0369637		0.953877	0.977339	0.156203
246	lint_color^	leaf_glands*	0.729618	0.15733		0.893854	0.726266	0.9701
247	locule_number*	leaf_glands*	0.220844	3.42452e-11		0.42543	0.950412	0.0105855
248	seed_fuzz*	leaf_glands*	0.610792	0.0183817		0.993659	0.697149	0.235314
249	seed_fuzz_color^	leaf_glands*	0.547981	6.07475e-05		0.833278	0.0626604	0.280976
250	bract_teeth_size*	leaf_glands*
251	bract_teeth_number*	leaf_glands*
252	bract_color^	leaf_glands*
253	boll_shape^	leaf_glands*
254	boll_point*	leaf_glands*
255	boll_size*	leaf_glands*
256	boll_color^	leaf_glands*
257	boll_glanding*	leaf_glands*
258	boll_pitting*	leaf_glands*
259	fruiting_type^	leaf_glands*
260	leaf_size*	leaf_glands*
261	seed_type^	leaf_glands*
262	bract_type^	leaf_glands*
263	leaf_color^	leaf_glands*
264	growth_habit^	leaf_nectaries*
265	canopy_type^	leaf_nectaries*
266	leaf_hair*	leaf_nectaries*
267	leaf_shape^	leaf_nectaries*	0.768239	0.000785638		0.870051	0.208355	0.085405
268	stem_color^	leaf_nectaries*	0.580527	0.634303	0.0524568	0.929862	0.918089	0.805677
269	stem_glands*	leaf_nectaries*	0.927525	0.0048936		0.385733	0.0944661	0.265012
270	stem_hair*	leaf_nectaries*	0.0154143	0.000132193	9.68403e-05	0.0727435	0.413444	0.000554601
271	leaf_glands*	leaf_nectaries*
272	leaf_nectaries*	leaf_nectaries*
273	bract_nectaries^	leaf_nectaries*
274	boll_nectaries^	leaf_nectaries*
275	petal_color^	leaf_nectaries*	0.496138	0.457761	0.42966	0.135458	0.673915	0.287468
276	pollen_color^	leaf_nectaries*	0.489728	0.11394	0.442825	0.586565	0.881548	0.40731
277	petal_spot*	leaf_nectaries*	0.670153	0.0472476	0.0352404	0.849403	0.413444	0.0138994
278	stigma*	leaf_nectaries*	0.635567	0.0546163	0.227913	0.748976	0.936634	0.0121745
279	lint_color^	leaf_nectaries*	0.463419	0.00353292	0.119001	0.712967	0.833343	0.000845265
280	locule_number*	leaf_nectaries*	0.352314	0.760134	0.692215	0.135458	0.208355	0.180704
281	seed_fuzz*	leaf_nectaries*	0.629424	0.38545	0.000874114	0.748976	0.714732	0.629414
282	seed_fuzz_color^	leaf_nectaries*	0.0557152	0.0589474	4.20255e-05	0.10091	0.621492	0.00950086
283	bract_teeth_size*	leaf_nectaries*
284	bract_teeth_number*	leaf_nectaries*
285	bract_color^	leaf_nectaries*
286	boll_shape^	leaf_nectaries*
287	boll_point*	leaf_nectaries*
288	boll_size*	leaf_nectaries*
289	boll_color^	leaf_nectaries*
290	boll_glanding*	leaf_nectaries*
291	boll_pitting*	leaf_nectaries*
292	fruiting_type^	leaf_nectaries*
293	leaf_size*	leaf_nectaries*			0.000530224
294	seed_type^	leaf_nectaries*			0.0287391
295	bract_type^	leaf_nectaries*
296	leaf_color^	leaf_nectaries*
297	growth_habit^	bract_nectaries^	0.54694	0.243448	0.545082	0.676716	0.0944661	0.789048
298	canopy_type^	bract_nectaries^	0.829592	0.757986	0.0397486	0.877497	0.635795	0.873818
299	leaf_hair*	bract_nectaries^	0.303135	0.0958873	0.333478	0.244923	0.413444	0.83062
300	leaf_shape^	bract_nectaries^	0.553227	0.199721		0.676716	0.408997	0.459595
301	stem_color^	bract_nectaries^	0.891866	0.900104	0.173811	0.865012	0.62763	0.83062
302	stem_glands*	bract_nectaries^	0.0701318	0.00050237		0.0684411	0.151519	0.911708
303	stem_hair*	bract_nectaries^	0.3143	0.103166	0.329709	0.339332	0.62763	0.83062
304	leaf_glands*	bract_nectaries^	0.736481	0.000261926		0.735761	0.151519	0.785643
305	leaf_nectaries*	bract_nectaries^	0.0477093	0.687138	0.173177	0.0552862	0.146425	0.715864
306	bract_nectaries^	bract_nectaries^
307	boll_nectaries^	bract_nectaries^
308	petal_color^	bract_nectaries^	0.256967	0.220233	0.576108	0.585495	0.771385	0.814049
309	pollen_color^	bract_nectaries^	0.884096	0.971264	0.712794	0.735761	0.973631	0.443941
310	petal_spot*	bract_nectaries^	0.537331	0.27879	0.180415	0.872175	0.524839	0.450697
311	stigma*	bract_nectaries^	0.636969	0.133906	0.380524	0.748976	0.988705	0.347778
312	lint_color^	bract_nectaries^	0.255095	0.402611	0.0141342	0.250657	0.559457	0.814049
313	locule_number*	bract_nectaries^	0.346459	0.0202909	0.920144	0.420436	0.413444	0.436783
314	seed_fuzz*	bract_nectaries^	0.78876	0.747749	0.0349478	0.865696	0.527141	0.789048
315	seed_fuzz_color^	bract_nectaries^	1.18101e-05	0.0389552	0.448393	2.44938e-05	0.408997	0.563492
316	bract_teeth_size*	bract_nectaries^		0.432796	0.325778		0.833343	0.742662
317	bract_teeth_number*	bract_nectaries^		0.0868434			0.742325	0.0756551
318	bract_color^	bract_nectaries^
319	boll_shape^	bract_nectaries^
320	boll_point*	bract_nectaries^
321	boll_size*	bract_nectaries^
322	boll_color^	bract_nectaries^
323	boll_glanding*	bract_nectaries^
324	boll_pitting*	bract_nectaries^
325	fruiting_type^	bract_nectaries^	0.101061	0.0726716	0.500802	0.135458	0.635795	0.491702
326	leaf_size*	bract_nectaries^			0.859683
327	seed_type^	bract_nectaries^			0.695328
328	bract_type^	bract_nectaries^	0.553227			0.679956
329	leaf_color^	bract_nectaries^	0.553227			0.641765
330	growth_habit^	boll_nectaries^	0.716271	0.00372611	0.670013	0.783233	0.794315	0.00570927
331	canopy_type^	boll_nectaries^	0.833553	0.342443	0.0349478	0.887772	0.734311	0.493146
332	leaf_hair*	boll_nectaries^	0.736481	0.432796	0.07137	0.570025	0.726266	0.650569
333	leaf_shape^	boll_nectaries^	0.183579	0.160309		0.219481	0.86292	0.202335
334	stem_color^	boll_nectaries^	0.958941	0.947347	0.426284	0.913484	0.888848	0.856183
335	stem_glands*	boll_nectaries^	0.580527	0.0734537		0.498915	0.95063	0.625729
336	stem_hair*	boll_nectaries^	0.670153	0.443645	0.0526803	0.519957	0.635795	0.793301
337	leaf_glands*	boll_nectaries^	0.613192	0.121998		0.570672	0.95063	0.941793
338	leaf_nectaries*	boll_nectaries^	0.149795	0.070154	0.565991	0.161	0.68251	0.434893
339	bract_nectaries^	boll_nectaries^	5.87221e-17	1.75255e-05	0	1.06e-14	0.00651	0.00111415
340	boll_nectaries^	boll_nectaries^
341	petal_color^	boll_nectaries^	0.757876	0.00347841	0.466694	0.984257	0.378457	0.115547
342	pollen_color^	boll_nectaries^	0.416426	0.218589	0.136319	0.385733	0.751454	0.409769
343	petal_spot*	boll_nectaries^	0.435377	0.286663	0.615595	0.759679	0.939187	0.51013
344	stigma*	boll_nectaries^	0.408917	0.790496	0.0271333	0.53478	0.833343	0.789048
345	lint_color^	boll_nectaries^	0.416426	0.0243115	0.85711	0.176858	0.950773	0.0157769
346	locule_number*	boll_nectaries^	0.167887	0.780519	0.517918	0.191431	0.609225	0.494154
347	seed_fuzz*	boll_nectaries^	0.477619	0.0449848	0.713904	0.485158	0.793502	0.168118
348	seed_fuzz_color^	boll_nectaries^	0.000219021	0.00416776	0.685689	7.64706e-05	0.633659	0.0134116
349	bract_teeth_size*	boll_nectaries^		0.160309	0.366484		0.413444	0.568922
350	bract_teeth_number*	boll_nectaries^		0.955238			0.924939	0.828297
351	bract_color^	boll_nectaries^	0.128416	0.517123	0.235805	0.291315	0.609225	0.76743
352	boll_shape^	boll_nectaries^	0.00828342	0.0981718	0.174389	0.0267039	0.823816	0.313352
353	boll_point*	boll_nectaries^	0.795007	0.257544	0.8346	0.815166	0.939187	0.438576
354	boll_size*	boll_nectaries^	0.88933	0.0278166	0.122954	0.90842	0.62763	0.0559464
355	boll_color^	boll_nectaries^
356	boll_glanding*	boll_nectaries^
357	boll_pitting*	boll_nectaries^	0.257351	0.22743	0.235805	0.420436	0.575047	0.563492
358	fruiting_type^	boll_nectaries^	0.149795	0.795737	0.517918	0.222065	0.988705	0.409769
359	leaf_size*	boll_nectaries^			0.664858
360	seed_type^	boll_nectaries^			0.751217
361	bract_type^	boll_nectaries^	0.736481			0.802073
362	leaf_color^	boll_nectaries^	0.677071			0.739121
363	growth_habit^	petal_color^
364	canopy_type^	petal_color^
365	leaf_hair*	petal_color^
366	leaf_shape^	petal_color^
367	stem_color^	petal_color^	0.352314	0.0210811	0.726686	0.599416	0.566691	0.0532406
368	stem_glands*	petal_color^	0.000503704	1.92289e-14		0.735761	0.408997	0.352067
369	stem_hair*	petal_color^	0.0736037	7.6239e-11	0.141486	0.24115	0.0365479	4.23721e-06
370	leaf_glands*	petal_color^
371	leaf_nectaries*	petal_color^
372	bract_nectaries^	petal_color^
373	boll_nectaries^	petal_color^
374	petal_color^	petal_color^
375	pollen_color^	petal_color^	0.657288	5.63011e-08	0.00261515	0.923753	0.0215495	0.0225368
376	petal_spot*	petal_color^	0.0459005	1.53288e-12	0.000891822	0.802073	0.0626604	1.03388e-06
377	stigma*	petal_color^	0.0781242	0.120466	0.517918	0.160867	0.665777	0.180704
378	lint_color^	petal_color^
379	locule_number*	petal_color^
380	seed_fuzz*	petal_color^	0.463419	2.89216e-15	0.0125732	0.725665	0.0944661	7.28e-13
381	seed_fuzz_color^	petal_color^	0.0376497	5.6089e-09	0.972407	0.453815	0.00193179	0.0001832
382	bract_teeth_size*	petal_color^
383	bract_teeth_number*	petal_color^
384	bract_color^	petal_color^
385	boll_shape^	petal_color^
386	boll_point*	petal_color^
387	boll_size*	petal_color^
388	boll_color^	petal_color^
389	boll_glanding*	petal_color^
390	boll_pitting*	petal_color^
391	fruiting_type^	petal_color^
392	leaf_size*	petal_color^
393	seed_type^	petal_color^			0.8346
394	bract_type^	petal_color^
395	leaf_color^	petal_color^
396	growth_habit^	pollen_color^
397	canopy_type^	pollen_color^
398	leaf_hair*	pollen_color^
399	leaf_shape^	pollen_color^
400	stem_color^	pollen_color^	0.363186	0.550246	0.240684	0.6428	0.973631	0.345565
401	stem_glands*	pollen_color^	0.494803	1.13662e-05		0.893836	0.823816	0.168118
402	stem_hair*	pollen_color^	0.792244	6.43544e-07	5.45853e-08	0.739121	0.607338	0.0673604
403	leaf_glands*	pollen_color^
404	leaf_nectaries*	pollen_color^
405	bract_nectaries^	pollen_color^
406	boll_nectaries^	pollen_color^
407	petal_color^	pollen_color^
408	pollen_color^	pollen_color^
409	petal_spot*	pollen_color^
410	stigma*	pollen_color^	0.610792	0.00170581	0.204856	0.712967	0.252546	0.596442
411	lint_color^	pollen_color^
412	locule_number*	pollen_color^
413	seed_fuzz*	pollen_color^	0.0781242	0.0564411	0.0125732	0.328909	0.686997	0.235314
414	seed_fuzz_color^	pollen_color^	0.198861	0.00104974	0.13271	0.379147	0.454518	0.0528224
415	bract_teeth_size*	pollen_color^
416	bract_teeth_number*	pollen_color^
417	bract_color^	pollen_color^
418	boll_shape^	pollen_color^
419	boll_point*	pollen_color^
420	boll_size*	pollen_color^
421	boll_color^	pollen_color^
422	boll_glanding*	pollen_color^
423	boll_pitting*	pollen_color^
424	fruiting_type^	pollen_color^
425	leaf_size*	pollen_color^
426	seed_type^	pollen_color^			0.943568
427	bract_type^	pollen_color^
428	leaf_color^	pollen_color^
429	growth_habit^	petal_spot*
430	canopy_type^	petal_spot*
431	leaf_hair*	petal_spot*
432	leaf_shape^	petal_spot*
433	stem_color^	petal_spot*	0.627837	0.41359	5.9179e-05	0.825434	0.726266	0.568922
434	stem_glands*	petal_spot*	0.00751989	8.86052e-06		0.948443	0.454518	0.151261
435	stem_hair*	petal_spot*	0.032216	1.79308e-05	5.22036e-07	0.769357	0.65563	0.000172496
436	leaf_glands*	petal_spot*
437	leaf_nectaries*	petal_spot*
438	bract_nectaries^	petal_spot*
439	boll_nectaries^	petal_spot*
440	petal_color^	petal_spot*
441	pollen_color^	petal_spot*	0.0128914	0.00285107	2.12609e-09	0.385733	0.25927	0.179437
442	petal_spot*	petal_spot*
443	stigma*	petal_spot*	0.278357	2.09384e-05	3.50489e-05	0.870051	0.56305	0.000495701
444	lint_color^	petal_spot*
445	locule_number*	petal_spot*
446	seed_fuzz*	petal_spot*	0.0257445	0.000104633	5.31565e-06	0.763245	0.785223	0.000172496
447	seed_fuzz_color^	petal_spot*	0.255095	2.28765e-09	4.4488e-07	0.725665	0.48699	3.52584e-06
448	bract_teeth_size*	petal_spot*
449	bract_teeth_number*	petal_spot*
450	bract_color^	petal_spot*
451	boll_shape^	petal_spot*
452	boll_point*	petal_spot*
453	boll_size*	petal_spot*
454	boll_color^	petal_spot*
455	boll_glanding*	petal_spot*
456	boll_pitting*	petal_spot*
457	fruiting_type^	petal_spot*
458	leaf_size*	petal_spot*
459	seed_type^	petal_spot*			0.00630087
460	bract_type^	petal_spot*
461	leaf_color^	petal_spot*
462	growth_habit^	stigma*
463	canopy_type^	stigma*
464	leaf_hair*	stigma*
465	leaf_shape^	stigma*
466	stem_color^	stigma*
467	stem_glands*	stigma*
468	stem_hair*	stigma*
469	leaf_glands*	stigma*
470	leaf_nectaries*	stigma*
471	bract_nectaries^	stigma*
472	boll_nectaries^	stigma*
473	petal_color^	stigma*
474	pollen_color^	stigma*
475	petal_spot*	stigma*
476	stigma*	stigma*
477	lint_color^	stigma*
478	locule_number*	stigma*
479	seed_fuzz*	stigma*
480	seed_fuzz_color^	stigma*
481	bract_teeth_size*	stigma*
482	bract_teeth_number*	stigma*
483	bract_color^	stigma*
484	boll_shape^	stigma*
485	boll_point*	stigma*
486	boll_size*	stigma*
487	boll_color^	stigma*
488	boll_glanding*	stigma*
489	boll_pitting*	stigma*
490	fruiting_type^	stigma*
491	leaf_size*	stigma*
492	seed_type^	stigma*
493	bract_type^	stigma*
494	leaf_color^	stigma*
495	growth_habit^	lint_color^
496	canopy_type^	lint_color^
497	leaf_hair*	lint_color^
498	leaf_shape^	lint_color^
499	stem_color^	lint_color^	0.0941179	0.160309	0.920144	0.725665	0.949333	0.195796
500	stem_glands*	lint_color^	0.61005	0.160309		0.814056	0.74662	0.737646
501	stem_hair*	lint_color^	0.616746	6.11997e-05	0.00453682	0.865696	0.635436	7.13348e-06
502	leaf_glands*	lint_color^
503	leaf_nectaries*	lint_color^
504	bract_nectaries^	lint_color^
505	boll_nectaries^	lint_color^
506	petal_color^	lint_color^	0.405596	6.72872e-05	0.808531	0.676716	0.148333	0.00735656
507	pollen_color^	lint_color^	0.945097	0.00184375	0.312042	0.561353	0.0654854	0.000145934
508	petal_spot*	lint_color^	0.670153	0.009997	2.65367e-07	0.848359	0.0757244	0.128179
509	stigma*	lint_color^	0.463419	0.782725	0.000193554	0.477141	0.666598	0.432307
510	lint_color^	lint_color^
511	locule_number*	lint_color^	0.714525	0.130243	0.416747	0.923753	0.286384	0.168081
512	seed_fuzz*	lint_color^	0.0738428	0.0524401	1.37375e-09	0.193269	0.800637	0.191961
513	seed_fuzz_color^	lint_color^	0.000174725	8.78933e-16	1.83047e-09	0.00168031	0.25927	2.58e-11
514	bract_teeth_size*	lint_color^
515	bract_teeth_number*	lint_color^
516	bract_color^	lint_color^
517	boll_shape^	lint_color^
518	boll_point*	lint_color^
519	boll_size*	lint_color^
520	boll_color^	lint_color^
521	boll_glanding*	lint_color^
522	boll_pitting*	lint_color^
523	fruiting_type^	lint_color^
524	leaf_size*	lint_color^
525	seed_type^	lint_color^			0.0534721
526	bract_type^	lint_color^
527	leaf_color^	lint_color^
528	growth_habit^	locule_number*
529	canopy_type^	locule_number*
530	leaf_hair*	locule_number*
531	leaf_shape^	locule_number*
532	stem_color^	locule_number*	0.884096	0.173293	0.37015	0.725665	0.897656	0.280007
533	stem_glands*	locule_number*	0.225684	3.47754e-11		0.502078	0.766352	0.0785175
534	stem_hair*	locule_number*	0.580527	3.78412e-07	0.00022336	0.865012	0.0913633	0.180704
535	leaf_glands*	locule_number*
536	leaf_nectaries*	locule_number*
537	bract_nectaries^	locule_number*
538	boll_nectaries^	locule_number*
539	petal_color^	locule_number*	0.0116143	6.05167e-10	0.0320085	0.0869426	0.00138347	0.221902
540	pollen_color^	locule_number*	0.604853	0.000326375	7.56122e-07	0.712967	0.503711	0.84212
541	petal_spot*	locule_number*	0.346459	0.00110623	2.27392e-05	0.385733	0.288886	0.319914
542	stigma*	locule_number*	0.149795	0.00128348	0.149702	0.160867	0.0626604	0.45654
543	lint_color^	locule_number*
544	locule_number*	locule_number*
545	seed_fuzz*	locule_number*	0.552352	0.370066	1.43459e-05	0.657176	0.888848	0.6383
546	seed_fuzz_color^	locule_number*	0.257974	0.000261926	0.275227	0.198504	0.408997	0.128179
547	bract_teeth_size*	locule_number*
548	bract_teeth_number*	locule_number*
549	bract_color^	locule_number*
550	boll_shape^	locule_number*
551	boll_point*	locule_number*
552	boll_size*	locule_number*
553	boll_color^	locule_number*
554	boll_glanding*	locule_number*
555	boll_pitting*	locule_number*
556	fruiting_type^	locule_number*
557	leaf_size*	locule_number*
558	seed_type^	locule_number*			0.611308
559	bract_type^	locule_number*
560	leaf_color^	locule_number*
561	growth_habit^	seed_fuzz*
562	canopy_type^	seed_fuzz*
563	leaf_hair*	seed_fuzz*
564	leaf_shape^	seed_fuzz*
565	stem_color^	seed_fuzz*	0.0266899	0.0395083	0.316299	0.0401693	0.28294	0.408275
566	stem_glands*	seed_fuzz*	0.405596	0.00870769		0.98236	0.437114	0.180704
567	stem_hair*	seed_fuzz*	0.4631	0.0133622	0.000237826	0.822541	0.408997	0.013434
568	leaf_glands*	seed_fuzz*
569	leaf_nectaries*	seed_fuzz*
570	bract_nectaries^	seed_fuzz*
571	boll_nectaries^	seed_fuzz*
572	petal_color^	seed_fuzz*
573	pollen_color^	seed_fuzz*
574	petal_spot*	seed_fuzz*
575	stigma*	seed_fuzz*	0.613192	0.435839	0.0160355	0.85963	0.518654	0.814241
576	lint_color^	seed_fuzz*
577	locule_number*	seed_fuzz*
578	seed_fuzz*	seed_fuzz*
579	seed_fuzz_color^	seed_fuzz*
580	bract_teeth_size*	seed_fuzz*
581	bract_teeth_number*	seed_fuzz*
582	bract_color^	seed_fuzz*
583	boll_shape^	seed_fuzz*
584	boll_point*	seed_fuzz*
585	boll_size*	seed_fuzz*
586	boll_color^	seed_fuzz*
587	boll_glanding*	seed_fuzz*
588	boll_pitting*	seed_fuzz*
589	fruiting_type^	seed_fuzz*
590	leaf_size*	seed_fuzz*
591	seed_type^	seed_fuzz*			0.00104512
592	bract_type^	seed_fuzz*
593	leaf_color^	seed_fuzz*
594	growth_habit^	seed_fuzz_color^
595	canopy_type^	seed_fuzz_color^
596	leaf_hair*	seed_fuzz_color^
597	leaf_shape^	seed_fuzz_color^
598	stem_color^	seed_fuzz_color^	0.256967	0.29755	0.11608	0.310573	0.817114	0.67613
599	stem_glands*	seed_fuzz_color^	0.0459005	7.33902e-05		0.0727435	0.0944661	0.107621
600	stem_hair*	seed_fuzz_color^	0.464846	8.49274e-06	0.00505769	0.458402	0.939187	3.51887e-05
601	leaf_glands*	seed_fuzz_color^
602	leaf_nectaries*	seed_fuzz_color^
603	bract_nectaries^	seed_fuzz_color^
604	boll_nectaries^	seed_fuzz_color^
605	petal_color^	seed_fuzz_color^
606	pollen_color^	seed_fuzz_color^
607	petal_spot*	seed_fuzz_color^
608	stigma*	seed_fuzz_color^	0.756318	0.0143512	0.185428	0.865696	0.607338	0.2793
609	lint_color^	seed_fuzz_color^
610	locule_number*	seed_fuzz_color^
611	seed_fuzz*	seed_fuzz_color^	0.229016	1.53288e-12	3.00538e-12	0.184463	0.0283156	7.83368e-10
612	seed_fuzz_color^	seed_fuzz_color^
613	bract_teeth_size*	seed_fuzz_color^
614	bract_teeth_number*	seed_fuzz_color^
615	bract_color^	seed_fuzz_color^
616	boll_shape^	seed_fuzz_color^
617	boll_point*	seed_fuzz_color^
618	boll_size*	seed_fuzz_color^
619	boll_color^	seed_fuzz_color^
620	boll_glanding*	seed_fuzz_color^
621	boll_pitting*	seed_fuzz_color^
622	fruiting_type^	seed_fuzz_color^
623	leaf_size*	seed_fuzz_color^
624	seed_type^	seed_fuzz_color^			0.00157658
625	bract_type^	seed_fuzz_color^
626	leaf_color^	seed_fuzz_color^
627	growth_habit^	bract_teeth_size*		0.559192	0.416747		0.503711	0.805677
628	canopy_type^	bract_teeth_size*		0.0551192	0.121435		0.621492	0.606818
629	leaf_hair*	bract_teeth_size*		0.0044628	0.00838511		0.545294	0.352849
630	leaf_shape^	bract_teeth_size*		0.499318			0.868529	0.785643
631	stem_color^	bract_teeth_size*		0.485123	0.000968638		0.888848	0.720618
632	stem_glands*	bract_teeth_size*		0.154198			0.726266	0.54858
633	stem_hair*	bract_teeth_size*		0.00032644	0.0732221		0.503711	0.407215
634	leaf_glands*	bract_teeth_size*		0.160309			0.726266	0.565197
635	leaf_nectaries*	bract_teeth_size*		0.63103	0.00261515		0.635795	0.805677
636	bract_nectaries^	bract_teeth_size*
637	boll_nectaries^	bract_teeth_size*
638	petal_color^	bract_teeth_size*		6.29821e-05	0.0957391		0.30473	0.0960095
639	pollen_color^	bract_teeth_size*		1.11625e-07	0.00715889		0.0256088	0.232092
640	petal_spot*	bract_teeth_size*		0.00021045	2.75166e-16		0.950773	0.0170962
641	stigma*	bract_teeth_size*		0.0113659	2.94959e-05		0.833343	0.491702
642	lint_color^	bract_teeth_size*		0.415556	4.35358e-07		0.950773	0.650844
643	locule_number*	bract_teeth_size*		0.000973386	0.136319		0.464292	0.538671
644	seed_fuzz*	bract_teeth_size*		0.385734	8.47653e-05		0.766352	0.115547
645	seed_fuzz_color^	bract_teeth_size*		0.273295	7.03934e-08		0.666598	0.566861
646	bract_teeth_size*	bract_teeth_size*
647	bract_teeth_number*	bract_teeth_size*
648	bract_color^	bract_teeth_size*
649	boll_shape^	bract_teeth_size*
650	boll_point*	bract_teeth_size*
651	boll_size*	bract_teeth_size*
652	boll_color^	bract_teeth_size*
653	boll_glanding*	bract_teeth_size*
654	boll_pitting*	bract_teeth_size*
655	fruiting_type^	bract_teeth_size*		0.33092	0.0095447		0.726266	0.828297
656	leaf_size*	bract_teeth_size*			0.504993
657	seed_type^	bract_teeth_size*			0.111477
658	bract_type^	bract_teeth_size*
659	leaf_color^	bract_teeth_size*
660	growth_habit^	bract_teeth_number*		0.32603			0.939187	0.443941
661	canopy_type^	bract_teeth_number*		0.276531			0.922226	0.149132
662	leaf_hair*	bract_teeth_number*		0.0551192			0.547333	0.0837167
663	leaf_shape^	bract_teeth_number*		0.350809			0.888848	0.568922
664	stem_color^	bract_teeth_number*		0.741127			0.888848	0.720618
665	stem_glands*	bract_teeth_number*		0.00151326			0.726266	0.149132
666	stem_hair*	bract_teeth_number*		0.000640936			0.633824	0.00331246
667	leaf_glands*	bract_teeth_number*		0.00176443			0.726266	0.174784
668	leaf_nectaries*	bract_teeth_number*		0.974326			0.635795	0.715154
669	bract_nectaries^	bract_teeth_number*
670	boll_nectaries^	bract_teeth_number*
671	petal_color^	bract_teeth_number*		4.49991e-05			0.888848	0.00184876
672	pollen_color^	bract_teeth_number*		5.27452e-05			0.833343	0.00178501
673	petal_spot*	bract_teeth_number*		2.43236e-07			0.939187	4.23721e-06
674	stigma*	bract_teeth_number*		0.779645			0.838137	0.840259
675	lint_color^	bract_teeth_number*		0.264801			0.950773	0.315056
676	locule_number*	bract_teeth_number*		0.24654			0.464765	0.676129
677	seed_fuzz*	bract_teeth_number*		2.16208e-05			0.661126	4.2161e-05
678	seed_fuzz_color^	bract_teeth_number*		0.0281438			0.977339	0.0503602
679	bract_teeth_size*	bract_teeth_number*		0.0167147			0.0866792	0.0355445
680	bract_teeth_number*	bract_teeth_number*
681	bract_color^	bract_teeth_number*
682	boll_shape^	bract_teeth_number*
683	boll_point*	bract_teeth_number*
684	boll_size*	bract_teeth_number*
685	boll_color^	bract_teeth_number*
686	boll_glanding*	bract_teeth_number*
687	boll_pitting*	bract_teeth_number*
688	fruiting_type^	bract_teeth_number*		0.152346			0.726266	0.692797
689	leaf_size*	bract_teeth_number*
690	seed_type^	bract_teeth_number*
691	bract_type^	bract_teeth_number*
692	leaf_color^	bract_teeth_number*
693	growth_habit^	bract_color^	0.616607	0.51698	0.390545	0.739121	0.950773	0.54858
694	canopy_type^	bract_color^	0.463419	0.300257	0.692215	0.721156	0.95063	0.302119
695	leaf_hair*	bract_color^	0.338019	0.645243	1.43459e-05	0.526684	0.950773	0.76743
696	leaf_shape^	bract_color^	0.471387	0.527226		0.526684	0.899145	0.75451
697	stem_color^	bract_color^	1.12289e-11	0.572963	3.11137e-05	9.59087e-08	0.939187	0.720618
698	stem_glands*	bract_color^	0.291468	0.0970158		0.788415	0.823816	0.51013
699	stem_hair*	bract_color^	0.0781242	0.105446	0.174389	0.166482	0.950412	0.582532
700	leaf_glands*	bract_color^	0.369311	0.102136		0.725665	0.823816	0.539505
701	leaf_nectaries*	bract_color^	0.582357	0.779693	0.0519037	0.748976	0.823816	0.789048
702	bract_nectaries^	bract_color^	0.463419	0.790496	0.26613	0.725665	0.833343	0.568922
703	boll_nectaries^	bract_color^
704	petal_color^	bract_color^	0.706039	0.527226	0.55193	0.521385	0.607338	0.286337
705	pollen_color^	bract_color^	0.60012	0.115202	0.000356942	0.865696	0.503711	0.889028
706	petal_spot*	bract_color^	0.411004	0.109654	4.39743e-07	0.877497	0.260352	0.789048
707	stigma*	bract_color^	0.800366	0.00372611	0.015842	0.769357	0.888848	0.0824727
708	lint_color^	bract_color^	0.0736037	0.611374	0.176075	0.721156	0.977339	0.707723
709	locule_number*	bract_color^	0.677071	0.20857	0.509323	0.245349	0.888848	0.692472
710	seed_fuzz*	bract_color^	0.184673	0.367843	0.0732221	0.393046	0.922226	0.563492
711	seed_fuzz_color^	bract_color^	0.606861	0.760134	0.000653766	0.769357	0.979274	0.566962
712	bract_teeth_size*	bract_color^		0.00716445	5.22036e-07		0.939187	0.711628
713	bract_teeth_number*	bract_color^		0.806963			0.939187	0.793301
714	bract_color^	bract_color^
715	boll_shape^	bract_color^
716	boll_point*	bract_color^
717	boll_size*	bract_color^
718	boll_color^	bract_color^
719	boll_glanding*	bract_color^
720	boll_pitting*	bract_color^
721	fruiting_type^	bract_color^	0.12076	0.370066	0.00505769	0.262943	0.823816	0.814049
722	leaf_size*	bract_color^			0.943568
723	seed_type^	bract_color^			0.310136
724	bract_type^	bract_color^	0.81827			0.865517
725	leaf_color^	bract_color^	1.94653e-08			6.9357e-06
726	growth_habit^	boll_shape^	0.540754	0.0827999	0.712794	0.704881	0.571989	0.115547
727	canopy_type^	boll_shape^	0.54694	0.0705058	8.55556e-06	0.704735	0.937938	0.105782
728	leaf_hair*	boll_shape^	0.616302	0.0863397	3.35357e-06	0.859449	0.635795	0.198084
729	leaf_shape^	boll_shape^	0.970857	0.0715847		0.948523	0.621492	0.491702
730	stem_color^	boll_shape^	0.963419	0.213881	0.301741	0.989772	0.762262	0.501792
731	stem_glands*	boll_shape^	0.715142	0.00338195		0.526684	0.636464	0.393716
732	stem_hair*	boll_shape^	0.627837	0.00253383	0.00397311	0.712967	0.635795	0.0203948
733	leaf_glands*	boll_shape^	0.961743	0.00338195		0.743354	0.636464	0.409769
734	leaf_nectaries*	boll_shape^	0.40863	0.634772	0.0154469	0.167995	0.918089	0.711776
735	bract_nectaries^	boll_shape^	0.291468	0.0805852	0.835812	0.498915	0.939187	0.0596118
736	boll_nectaries^	boll_shape^
737	petal_color^	boll_shape^	0.389939	0.0609583	0.119001	0.725665	0.609225	0.202253
738	pollen_color^	boll_shape^	0.644384	0.104663	4.52616e-05	0.641765	0.888848	0.631308
739	petal_spot*	boll_shape^	0.623594	0.000721635	3.57761e-08	0.725665	0.635795	0.00211815
740	stigma*	boll_shape^	0.256967	0.000155995	8.14462e-10	0.521385	0.109142	0.0753327
741	lint_color^	boll_shape^	0.783615	0.493531	0.0366704	0.848359	0.888848	0.175885
742	locule_number*	boll_shape^	0.613192	0.000154012	0.000274084	0.859449	0.0981236	0.0596118
743	seed_fuzz*	boll_shape^	0.190885	0.0176734	0.00272838	0.570672	0.692402	0.00645291
744	seed_fuzz_color^	boll_shape^	0.0219196	0.00285107	0.00220722	0.0830669	0.413444	0.00724606
745	bract_teeth_size*	boll_shape^		0.00114651	4.82574e-06		0.894758	0.0184946
746	bract_teeth_number*	boll_shape^		0.000322575			0.894758	0.00124099
747	bract_color^	boll_shape^	0.370152	0.152217	0.000874114	0.485158	0.950773	0.459991
748	boll_shape^	boll_shape^
749	boll_point*	boll_shape^
750	boll_size*	boll_shape^	0.613192	0.00289684	0.016038	0.739121	0.621492	0.0182014
751	boll_color^	boll_shape^
752	boll_glanding*	boll_shape^
753	boll_pitting*	boll_shape^
754	fruiting_type^	boll_shape^	0.156699	0.824721	0.0948415	0.385733	0.862965	0.717849
755	leaf_size*	boll_shape^			9.1222e-08
756	seed_type^	boll_shape^			0.000101519
757	bract_type^	boll_shape^	0.363186			0.437209
758	leaf_color^	boll_shape^	0.588521			0.732116
759	growth_habit^	boll_point*	0.200518	0.38545	0.301741	0.244923	0.833343	0.34253
760	canopy_type^	boll_point*	0.789125	0.286663	0.694419	0.848359	0.673915	0.568922
761	leaf_hair*	boll_point*	0.542322	0.0152129	0.111841	0.679956	0.518654	0.085405
762	leaf_shape^	boll_point*	0.613192	0.430772		0.725665	0.670635	0.83062
763	stem_color^	boll_point*	0.2896	0.0871114	0.898606	0.244923	0.888848	0.124424
764	stem_glands*	boll_point*	0.167887	0.000326375		0.244923	0.823816	0.263763
765	stem_hair*	boll_point*	0.448002	2.10699e-06	0.20408	0.420436	0.503711	0.000554601
766	leaf_glands*	boll_point*	0.463419	0.00107197		0.15803	0.823816	0.674854
767	leaf_nectaries*	boll_point*	0.291468	0.132204	0.598371	0.511229	0.901955	0.54858
768	bract_nectaries^	boll_point*	0.314552	0.173702	0.681119	0.519957	0.802254	0.542951
769	boll_nectaries^	boll_point*
770	petal_color^	boll_point*	0.200518	9.54214e-05	0.918195	0.45781	0.571989	0.00874243
771	pollen_color^	boll_point*	0.623594	0.0690841	0.2649	0.725665	0.627722	0.539505
772	petal_spot*	boll_point*	0.627837	0.0667722	0.22402	0.916003	0.766352	0.336422
773	stigma*	boll_point*	0.463419	8.41697e-07	0.30578	0.676716	0.0453587	0.00124099
774	lint_color^	boll_point*	0.256967	0.721433	0.411238	0.477624	0.939187	0.76743
775	locule_number*	boll_point*	0.999587	0.0570046	0.355368	0.990906	0.621492	0.840259
776	seed_fuzz*	boll_point*	0.677071	3.96071e-05	0.316299	0.526684	0.408997	0.00045953
777	seed_fuzz_color^	boll_point*	0.580527	0.0171829	0.91957	0.725665	0.501944	0.160583
778	bract_teeth_size*	boll_point*		0.233932	0.424778		0.888848	0.67613
779	bract_teeth_number*	boll_point*		0.10761			0.888848	0.37748
780	bract_color^	boll_point*	0.218813	0.0376962	0.53639	0.383551	0.939187	0.200891
781	boll_shape^	boll_point*	0.093066	3.64447e-09	0.173177	0.158962	0.320325	2.57901e-06
782	boll_point*	boll_point*
783	boll_size*	boll_point*	0.9517	0.232708	0.50078	0.990906	0.571742	0.606447
784	boll_color^	boll_point*
785	boll_glanding*	boll_point*
786	boll_pitting*	boll_point*
787	fruiting_type^	boll_point*	0.644088	0.29222	0.596039	0.725665	0.823816	0.623866
788	leaf_size*	boll_point*			0.835541
789	seed_type^	boll_point*			0.403753
790	bract_type^	boll_point*	0.800366			0.848359
791	leaf_color^	boll_point*	0.196898			0.132719
792	growth_habit^	boll_size*	0.256967	3.64447e-09	0.104953	0.328853	0.000260176	0.000495701
793	canopy_type^	boll_size*	0.656461	1.444e-06	0.191886	0.735761	0.00334176	0.00152379
794	leaf_hair*	boll_size*	0.448002	1.31347e-07	0.611308	0.385733	0.0626604	1.71397e-06
795	leaf_shape^	boll_size*	0.945533	4.84468e-08		0.978798	3.93594e-07	0.042614
796	stem_color^	boll_size*	0.822518	0.410102	0.869006	0.953877	0.621492	0.789048
797	stem_glands*	boll_size*	0.352314	0.0166247		0.725665	0.785223	0.568922
798	stem_hair*	boll_size*	0.654905	1.10332e-07	0.869006	0.725665	0.216322	1.03721e-06
799	leaf_glands*	boll_size*	0.40049	0.0589474		0.477624	0.988705	0.568922
800	leaf_nectaries*	boll_size*	0.132746	4.96589e-06	0.601456	0.184463	0.101317	6.93453e-06
801	bract_nectaries^	boll_size*	0.998178	0.924087	0.185428	0.990906	0.771385	0.868661
802	boll_nectaries^	boll_size*
803	petal_color^	boll_size*	0.544758	1.13662e-05	0.0274997	0.868326	0.0108078	0.0104912
804	pollen_color^	boll_size*	0.644088	0.00137023	0.0370928	0.783233	0.0944661	0.00735656
805	petal_spot*	boll_size*	0.564579	0.000890694	0.053778	0.759004	0.000524912	0.343554
806	stigma*	boll_size*	0.558293	0.32603	0.286545	0.712967	0.512871	0.814049
807	lint_color^	boll_size*	0.553227	9.37447e-13	0.26613	0.570025	0.0256088	2.07101e-09
808	locule_number*	boll_size*	0.697224	1.12058e-07	0.0508773	0.783233	0.0626604	0.000495701
809	seed_fuzz*	boll_size*	0.521789	0.00220979	0.768838	0.721156	0.101317	0.116727
810	seed_fuzz_color^	boll_size*	0.29954	2.11896e-08	0.95022	0.24115	0.00832692	0.00125276
811	bract_teeth_size*	boll_size*		0.457761	0.125267		0.495107	0.563492
812	bract_teeth_number*	boll_size*		0.779693			0.46794	0.568922
813	bract_color^	boll_size*	0.463419	0.197217	0.918195	0.721156	0.939187	0.453534
814	boll_shape^	boll_size*
815	boll_point*	boll_size*
816	boll_size*	boll_size*
817	boll_color^	boll_size*
818	boll_glanding*	boll_size*
819	boll_pitting*	boll_size*
820	fruiting_type^	boll_size*	0.0970504	0.00278978	0.596039	0.126988	0.352552	0.0105855
821	leaf_size*	boll_size*			0.517918
822	seed_type^	boll_size*			0.850028
823	bract_type^	boll_size*	0.485827			0.571166
824	leaf_color^	boll_size*	0.485827			0.682926
825	growth_habit^	boll_color^	0.0124571	0.432796	0.518254	0.0196855		0.625729
826	canopy_type^	boll_color^	0.613192	0.325819	0.0236914	0.712967		0.650569
827	leaf_hair*	boll_color^	0.0155714	0.397895	1.47929e-05	0.0174607		0.724486
828	leaf_shape^	boll_color^	0.568096	0.585666		0.671446		0.785643
829	stem_color^	boll_color^	1.17103e-10	0.634303	0.0478603	8.77124e-08		0.76743
830	stem_glands*	boll_color^	0.757876	0.015831		0.916003		0.547622
831	stem_hair*	boll_color^	0.0458706	0.0716103	2.94439e-05	0.0291361		0.664787
832	leaf_glands*	boll_color^	0.771393	0.0167147		0.984257		0.563492
833	leaf_nectaries*	boll_color^	0.670153	0.736455	0.601456	0.7471		0.623602
834	bract_nectaries^	boll_color^	0.0814093	0.900104	0.62255	0.10091		0.180704
835	boll_nectaries^	boll_color^	0.114836	0.480589	0.918195	0.135458		0.568922
836	petal_color^	boll_color^	0.463419	0.050945	0.0393194	0.725665		0.374479
837	pollen_color^	boll_color^	0.623594	0.0027073	7.31233e-06	0.712967		0.581992
838	petal_spot*	boll_color^	0.829592	0.0549438	6.25046e-15	0.929862		0.180704
839	stigma*	boll_color^	0.435377	0.0645968	0.122954	0.526684		0.493146
840	lint_color^	boll_color^	6.93871e-08	0.106554	0.00112506	2.86997e-07		0.173451
841	locule_number*	boll_color^	0.463419	0.0073125	4.06438e-05	0.254353		0.445354
842	seed_fuzz*	boll_color^	0.0921372	0.691116	9.76543e-06	0.164518		0.559087
843	seed_fuzz_color^	boll_color^	0.140601	0.532718	0.0440997	0.156528		0.814049
844	bract_teeth_size*	boll_color^		0.00238579	2.93248e-08			0.742662
845	bract_teeth_number*	boll_color^		0.156419				0.195796
846	bract_color^	boll_color^	3.65131e-10	0.0376962	0.000237826	3.6212e-07		0.309661
847	boll_shape^	boll_color^	0.471387	0.20788	1.28962e-06	0.739121		0.409769
848	boll_point*	boll_color^	0.0376771	0.330027	0.467374	0.0422357		0.565197
849	boll_size*	boll_color^	0.0581374	0.142209	0.000237826	0.10091		0.0673604
850	boll_color^	boll_color^
851	boll_glanding*	boll_color^	0.698925	0.0363629	1.43459e-05	0.712967		0.313352
852	boll_pitting*	boll_color^	0.485827	2.48201e-06	1.19877e-05	0.739121		0.00735656
853	fruiting_type^	boll_color^	0.178123	0.432796	0.0370683	0.324361		0.828297
854	leaf_size*	boll_color^			0.00334414
855	seed_type^	boll_color^			0.121435
856	bract_type^	boll_color^	0.736481			0.818079
857	leaf_color^	boll_color^	4.08063e-10			3.32909e-09
858	growth_habit^	boll_glanding*	0.623594	0.17955	0.770847	0.735761	0.392021	0.493146
859	canopy_type^	boll_glanding*	0.880812	0.258995	0.598018	0.814818	0.777404	0.393716
860	leaf_hair*	boll_glanding*	0.336716	0.286663	3.51795e-05	0.712967	0.607338	0.539505
861	leaf_shape^	boll_glanding*	0.463419	0.220107		0.621253	0.503711	0.352849
862	stem_color^	boll_glanding*	0.800366	0.0369637	0.111841	0.875979	0.0944661	0.180704
863	stem_glands*	boll_glanding*	0.629424	4.03426e-07		0.958655	0.408997	0.248136
864	stem_hair*	boll_glanding*	0.0306801	0.0990079	4.66518e-05	0.405808	0.25927	0.31685
865	leaf_glands*	boll_glanding*	1.03858e-06	1.74312e-07		6.00517e-05	0.408997	0.168118
866	leaf_nectaries*	boll_glanding*	0.534288	0.474717	0.859683	0.526684	0.800637	0.424361
867	bract_nectaries^	boll_glanding*	0.408917	0.412924	0.728007	0.5694	0.766352	0.930133
868	boll_nectaries^	boll_glanding*	0.154558	0.890421	0.0935931	0.184463	0.633824	0.83062
869	petal_color^	boll_glanding*	0.494803	0.000787841	0.868973	0.735761	0.25927	0.0513759
870	pollen_color^	boll_glanding*	0.736481	0.176548	4.12055e-06	0.865696	0.148333	0.897768
871	petal_spot*	boll_glanding*	0.536955	0.0266863	1.11153e-06	0.865517	0.566691	0.568922
872	stigma*	boll_glanding*	0.604853	0.114246	0.768838	0.875979	0.868529	0.676129
873	lint_color^	boll_glanding*	0.389939	0.0385682	0.5725	0.588259	0.568894	0.195796
874	locule_number*	boll_glanding*	0.548535	0.000476818	0.00453682	0.721156	0.286384	0.207842
875	seed_fuzz*	boll_glanding*	0.970857	0.952044	0.00380603	0.94586	0.4934	0.576141
876	seed_fuzz_color^	boll_glanding*	0.881812	0.0645662	0.972407	0.787456	0.859617	0.64699
877	bract_teeth_size*	boll_glanding*		0.145938	0.576108		0.408997	0.180704
878	bract_teeth_number*	boll_glanding*		0.695252			0.888848	0.673049
879	bract_color^	boll_glanding*	0.800366	0.273295	0.0581644	0.735761	0.939187	0.673214
880	boll_shape^	boll_glanding*	0.588521	0.230981	0.100372	0.739121	0.547333	0.660918
881	boll_point*	boll_glanding*	0.421202	0.29844	0.0817029	0.721156	0.888848	0.453534
882	boll_size*	boll_glanding*	0.155915	0.00740275	0.348164	0.254353	0.378457	0.115804
883	boll_color^	boll_glanding*
884	boll_glanding*	boll_glanding*
885	boll_pitting*	boll_glanding*	0.242984	0.0629411	2.30983e-06	0.33362	0.527141	0.76453
886	fruiting_type^	boll_glanding*	0.353826	0.0484044	0.339716	0.686024	0.258019	0.83062
887	leaf_size*	boll_glanding*			0.692215
888	seed_type^	boll_glanding*			0.870329
889	bract_type^	boll_glanding*	0.884096			0.913169
890	leaf_color^	boll_glanding*	0.540754			0.735761
891	growth_habit^	boll_pitting*	0.613192	0.520314	0.920144	0.725665	0.508604	0.571866
892	canopy_type^	boll_pitting*	0.0199386	0.152217	0.144987	0.0142333	0.501944	0.83062
893	leaf_hair*	boll_pitting*	0.610792	0.611374	1.64306e-07	0.739121	0.950773	0.568922
894	leaf_shape^	boll_pitting*	0.463419	0.634772		0.599416	0.555695	0.712553
895	stem_color^	boll_pitting*	0.0494765	0.677884	0.936589	0.14283	0.47494	0.820821
896	stem_glands*	boll_pitting*	0.256967	0.0868434		0.7664	0.461449	0.650844
897	stem_hair*	boll_pitting*	0.159906	0.0589474	8.4025e-08	0.477141	0.823816	0.299759
898	leaf_glands*	boll_pitting*	0.122976	0.212406		0.474105	0.888848	0.702693
899	leaf_nectaries*	boll_pitting*	0.434757	0.410102	0.136319	0.0910597	0.950773	0.133164
900	bract_nectaries^	boll_pitting*	0.715142	0.962906	0.916251	0.848359	0.62763	0.358118
901	boll_nectaries^	boll_pitting*
902	petal_color^	boll_pitting*	0.000218978	0.0239749	0.00405596	0.00228472	0.865695	0.237122
903	pollen_color^	boll_pitting*	0.616607	0.00451759	2.12609e-09	0.224029	0.888848	0.742662
904	petal_spot*	boll_pitting*	0.196898	0.00296614	8.10627e-10	0.866636	0.413444	0.0418509
905	stigma*	boll_pitting*	0.937357	3.48472e-07	0.121435	0.732116	0.0408836	0.0104912
906	lint_color^	boll_pitting*	0.421586	0.17279	0.241153	0.502078	0.635795	0.419593
907	locule_number*	boll_pitting*	0.0736037	0.00997967	4.2726e-06	0.0769186	0.208355	0.550141
908	seed_fuzz*	boll_pitting*	0.553227	0.512687	0.0366704	0.244923	0.863906	0.538671
909	seed_fuzz_color^	boll_pitting*	0.00896688	0.556641	0.141486	0.00277659	0.868529	0.700725
910	bract_teeth_size*	boll_pitting*		0.000268139	0.000748593		0.939187	0.793301
911	bract_teeth_number*	boll_pitting*		0.20857			0.939187	0.322875
912	bract_color^	boll_pitting*	0.3143	0.00114651	0.517918	0.24115	0.959818	0.0718534
913	boll_shape^	boll_pitting*	0.178123	0.00289684	0.00199119	0.158962	0.0256088	0.350131
914	boll_point*	boll_pitting*	0.563953	0.242672	0.20013	0.782816	0.862965	0.820821
915	boll_size*	boll_pitting*	0.736481	0.160309	0.298246	0.725665	0.231904	0.556585
916	boll_color^	boll_pitting*
917	boll_glanding*	boll_pitting*
918	boll_pitting*	boll_pitting*
919	fruiting_type^	boll_pitting*	0.0369665	0.527226	0.150704	0.0339349	0.61157	0.83062
920	leaf_size*	boll_pitting*			0.870533
921	seed_type^	boll_pitting*			0.611996
922	bract_type^	boll_pitting*	0.998659			0.990906
923	leaf_color^	boll_pitting*	0.485827			0.739121
924	growth_habit^	fruiting_type^	0.800366	0.141506	9.14549e-06	0.865696	0.430681	0.828297
925	canopy_type^	fruiting_type^
926	leaf_hair*	fruiting_type^	0.736481	0.0943403	0.00253377	0.749356	0.906729	0.76743
927	leaf_shape^	fruiting_type^	0.415686	0.407969		0.477141	0.503711	0.840259
928	stem_color^	fruiting_type^	0.0205828	0.394438	0.213068	0.0561063	0.612651	0.820821
929	stem_glands*	fruiting_type^	0.29954	9.83127e-09		0.858319	0.129937	0.23963
930	stem_hair*	fruiting_type^	0.332746	0.00847619	0.0034555	0.335059	0.635795	0.720618
931	leaf_glands*	fruiting_type^	0.21107	1.78117e-07		0.68792	0.607338	0.221902
932	leaf_nectaries*	fruiting_type^	0.0254725	0.747749	0.00248415	0.00749563	0.635795	0.606447
933	bract_nectaries^	fruiting_type^
934	boll_nectaries^	fruiting_type^
935	petal_color^	fruiting_type^	0.0437742	3.50834e-05	0.411238	0.182199	0.101958	0.742662
936	pollen_color^	fruiting_type^	0.152891	0.000279996	0.310136	0.286029	0.0654854	0.538671
937	petal_spot*	fruiting_type^	0.789125	0.0300458	0.00376514	0.743354	0.501944	0.720618
938	stigma*	fruiting_type^	0.196898	0.0824256	5.2298e-05	0.29206	0.408997	0.680142
939	lint_color^	fruiting_type^	0.631994	0.495846	0.000126523	0.833278	0.566868	0.83062
940	locule_number*	fruiting_type^	0.463419	9.2438e-09	0.596039	0.686024	0.00442156	0.00866379
941	seed_fuzz*	fruiting_type^	0.0113985	0.0869222	6.8011e-10	0.0684411	0.413444	0.692797
942	seed_fuzz_color^	fruiting_type^	0.37953	0.0247249	0.121435	0.135458	0.607338	0.956427
943	bract_teeth_size*	fruiting_type^
944	bract_teeth_number*	fruiting_type^
945	bract_color^	fruiting_type^
946	boll_shape^	fruiting_type^
947	boll_point*	fruiting_type^
948	boll_size*	fruiting_type^
949	boll_color^	fruiting_type^
950	boll_glanding*	fruiting_type^
951	boll_pitting*	fruiting_type^
952	fruiting_type^	fruiting_type^
953	leaf_size*	fruiting_type^			0.596039
954	seed_type^	fruiting_type^			0.205076
955	bract_type^	fruiting_type^
956	leaf_color^	fruiting_type^	0.154558			0.291315
957	growth_habit^	leaf_size*
958	canopy_type^	leaf_size*
959	leaf_hair*	leaf_size*
960	leaf_shape^	leaf_size*
961	stem_color^	leaf_size*			0.408317
962	stem_glands*	leaf_size*
963	stem_hair*	leaf_size*			0.85711
964	leaf_glands*	leaf_size*
965	leaf_nectaries*	leaf_size*
966	bract_nectaries^	leaf_size*
967	boll_nectaries^	leaf_size*
968	petal_color^	leaf_size*			0.0807566
969	pollen_color^	leaf_size*			0.313567
970	petal_spot*	leaf_size*			5.31565e-06
971	stigma*	leaf_size*			1.98958e-07
972	lint_color^	leaf_size*			0.00199119
973	locule_number*	leaf_size*			0.642327
974	seed_fuzz*	leaf_size*			4.84602e-06
975	seed_fuzz_color^	leaf_size*			0.0772209
976	bract_teeth_size*	leaf_size*
977	bract_teeth_number*	leaf_size*
978	bract_color^	leaf_size*
979	boll_shape^	leaf_size*
980	boll_point*	leaf_size*
981	boll_size*	leaf_size*
982	boll_color^	leaf_size*
983	boll_glanding*	leaf_size*
984	boll_pitting*	leaf_size*
985	fruiting_type^	leaf_size*
986	leaf_size*	leaf_size*
987	seed_type^	leaf_size*			4.91883e-10
988	bract_type^	leaf_size*
989	leaf_color^	leaf_size*
990	growth_habit^	seed_type^
991	canopy_type^	seed_type^
992	leaf_hair*	seed_type^
993	leaf_shape^	seed_type^
994	stem_color^	seed_type^			0.810778
995	stem_glands*	seed_type^
996	stem_hair*	seed_type^			0.488138
997	leaf_glands*	seed_type^
998	leaf_nectaries*	seed_type^
999	bract_nectaries^	seed_type^
1000	boll_nectaries^	seed_type^
1001	petal_color^	seed_type^
1002	pollen_color^	seed_type^
1003	petal_spot*	seed_type^
1004	stigma*	seed_type^			0.00611349
1005	lint_color^	seed_type^
1006	locule_number*	seed_type^
1007	seed_fuzz*	seed_type^
1008	seed_fuzz_color^	seed_type^
1009	bract_teeth_size*	seed_type^
1010	bract_teeth_number*	seed_type^
1011	bract_color^	seed_type^
1012	boll_shape^	seed_type^
1013	boll_point*	seed_type^
1014	boll_size*	seed_type^
1015	boll_color^	seed_type^
1016	boll_glanding*	seed_type^
1017	boll_pitting*	seed_type^
1018	fruiting_type^	seed_type^
1019	leaf_size*	seed_type^
1020	seed_type^	seed_type^
1021	bract_type^	seed_type^
1022	leaf_color^	seed_type^
1023	growth_habit^	bract_type^	0.706039			0.763738
1024	canopy_type^	bract_type^	0.561592			0.694187
1025	leaf_hair*	bract_type^	0.629424			0.710464
1026	leaf_shape^	bract_type^	0.46068			0.561353
1027	stem_color^	bract_type^	0.588521			0.721156
1028	stem_glands*	bract_type^	0.699004			0.848359
1029	stem_hair*	bract_type^	0.736481			0.828383
1030	leaf_glands*	bract_type^	0.829592			0.923753
1031	leaf_nectaries*	bract_type^	0.225684			0.325951
1032	bract_nectaries^	bract_type^
1033	boll_nectaries^	bract_type^
1034	petal_color^	bract_type^	0.463419			0.704735
1035	pollen_color^	bract_type^	0.503219			0.643932
1036	petal_spot*	bract_type^	0.729618			0.865012
1037	stigma*	bract_type^	0.706796			0.783233
1038	lint_color^	bract_type^	0.62483			0.735761
1039	locule_number*	bract_type^	0.641174			0.769357
1040	seed_fuzz*	bract_type^	0.833553			0.89036
1041	seed_fuzz_color^	bract_type^	0.531979			0.709308
1042	bract_teeth_size*	bract_type^
1043	bract_teeth_number*	bract_type^
1044	bract_color^	bract_type^
1045	boll_shape^	bract_type^
1046	boll_point*	bract_type^
1047	boll_size*	bract_type^
1048	boll_color^	bract_type^
1049	boll_glanding*	bract_type^
1050	boll_pitting*	bract_type^
1051	fruiting_type^	bract_type^	0.588521			0.721156
1052	leaf_size*	bract_type^
1053	seed_type^	bract_type^
1054	bract_type^	bract_type^
1055	leaf_color^	bract_type^	0.690226			0.783233
1056	growth_habit^	leaf_color^
1057	canopy_type^	leaf_color^
1058	leaf_hair*	leaf_color^	0.029805			0.0291361
1059	leaf_shape^	leaf_color^	0.485827			0.509298
1060	stem_color^	leaf_color^	8.42784e-10			3.50478e-07
1061	stem_glands*	leaf_color^	0.699004			0.870051
1062	stem_hair*	leaf_color^	0.0369665			0.0202382
1063	leaf_glands*	leaf_color^	0.829592			0.953877
1064	leaf_nectaries*	leaf_color^	0.831098			0.875979
1065	bract_nectaries^	leaf_color^
1066	boll_nectaries^	leaf_color^
1067	petal_color^	leaf_color^	0.489174			0.725665
1068	pollen_color^	leaf_color^	0.32049			0.712967
1069	petal_spot*	leaf_color^	0.729618			0.870051
1070	stigma*	leaf_color^	0.706796			0.823091
1071	lint_color^	leaf_color^	0.122976			0.758982
1072	locule_number*	leaf_color^	0.644088			0.414331
1073	seed_fuzz*	leaf_color^	0.256967			0.383551
1074	seed_fuzz_color^	leaf_color^	0.336267			0.739121
1075	bract_teeth_size*	leaf_color^
1076	bract_teeth_number*	leaf_color^
1077	bract_color^	leaf_color^
1078	boll_shape^	leaf_color^
1079	boll_point*	leaf_color^
1080	boll_size*	leaf_color^
1081	boll_color^	leaf_color^
1082	boll_glanding*	leaf_color^
1083	boll_pitting*	leaf_color^
1084	fruiting_type^	leaf_color^
1085	leaf_size*	leaf_color^
1086	seed_type^	leaf_color^
1087	bract_type^	leaf_color^
1088	leaf_color^	leaf_color^
