# Supplementary material for: Leveraging National Germplasm Collections to Determine Significantly Associated Categorical Traits in Crops: Upland and Pima Cotton as a Case Study
Source: Front Plant Sci. 2022 Apr 26;13:837038. doi: 10.3389/fpls.2022.837038 (PMC9087864; doi:10.3389/fpls.2022.837038)
Supplement: Supplementary Table 11 — Values and corresponding charts are provided for SA, TEX, and Gb. [file Table_9.XLSX]

## Sheet: Summary_All
Supplementary Table S11 Summary of number of descriptors explaining %s of variation of the total to first 2 component dimensions. Results shown for SA, TEX, GB groups separately and all three groups together.
	SA Group		GB Group		TEX Group
% Variation Explained	# of Descriptors	List of Descriptors	# of Descriptors	List of Descriptors	# of Descriptors	List of Descriptors
75	11	petal color, boll color, locule number, bract color, petal spot, bract teeth size, stem color, leaf color, stem glands, leaf glands, pollen color	13	leaf hair, stem hair, petal spot, seed fuzz color, boll pitting, boll color, boll glanding, pollen color, locule number, petal color, bract color, leaf color, leaf glands	15	petal color, boll color, petal spot, bract color, stem hair, stem glands, leaf glands, lint color, pollen color, leaf hair, bract teeth size, boll size, seed fuzz color, growth habit, canopy type
80	12	petal color, boll color, locule number, bract color, petal spot, bract teeth size, stem color, leaf color, stem glands, leaf glands, pollen color, stem hair	15	leaf hair, stem hair, petal spot, seed fuzz color, boll pitting, boll color, boll glanding, pollen color, locule number, petal color, bract color, leaf color, leaf glands, bract teeth size, stem glands	17	petal color, boll color, petal spot, bract color, stem hair, stem glands, leaf glands, lint color, pollen color, leaf hair, bract teeth size, boll size, seed fuzz color, growth habit, canopy type, boll pitting, leaf shape
85	14	petal color, boll color, locule number, bract color, petal spot, bract teeth size, stem color, leaf color, stem glands, leaf glands, pollen color, stem hair, seed fuzz, seed fuzz color	17	leaf hair, stem hair, petal spot, seed fuzz color, boll pitting, boll color, boll glanding, pollen color, locule number, petal color, bract color, leaf color, leaf glands, bract teeth size, stem glands, boll shape, seed fuzz	19	petal color, boll color, petal spot, bract color, stem hair, stem glands, leaf glands, lint color, pollen color, leaf hair, bract teeth size, boll size, seed fuzz color, growth habit, canopy type, boll pitting, leaf shape, locule number, boll glanding
90	17	petal color, boll color, locule number, bract color, petal spot, bract teeth size, stem color, leaf color, stem glands, leaf glands, pollen color, stem hair, seed fuzz, seed fuzz color, leaf hair, leaf nectaries, lint color	18	leaf hair, stem hair, petal spot, seed fuzz color, boll pitting, boll color, boll glanding, pollen color, locule number, petal color, bract color, leaf color, leaf glands, bract teeth size, stem glands, boll shape, seed fuzz, stem color	21	petal color, boll color, petal spot, bract color, stem hair, stem glands, leaf glands, lint color, pollen color, leaf hair, bract teeth size, boll size, seed fuzz color, growth habit, canopy type, boll pitting, leaf shape, locule number, boll glanding, stigma, leaf color
95	21	petal color, boll color, locule number, bract color, petal spot, bract teeth size, stem color, leaf color, stem glands, leaf glands, pollen color, stem hair, seed fuzz, seed fuzz color, leaf hair, leaf nectaries, lint color, stigma, leaf size, boll pitting, boll shape	21	leaf hair, stem hair, petal spot, seed fuzz color, boll pitting, boll color, boll glanding, pollen color, locule number, petal color, bract color, leaf color, leaf glands, bract teeth size, stem glands, boll shape, seed fuzz, stem color, lint color, growth habit, canopy type	25	petal color, boll color, petal spot, bract color, stem hair, stem glands, leaf glands, lint color, pollen color, leaf hair, bract teeth size, boll size, seed fuzz color, growth habit, canopy type, boll pitting, leaf shape, locule number, boll glanding, stigma, leaf color, boll shape, boll point, bract nectaries, stem color
98	26	petal color, boll color, locule number, bract color, petal spot, bract teeth size, stem color, leaf color, stem glands, leaf glands, pollen color, stem hair, seed fuzz, seed fuzz color, leaf hair, leaf nectaries, lint color, stigma, leaf size, boll pitting, boll shape, boll glanding, growth habit, boll size, fruiting type, canopy type	25	leaf hair, stem hair, petal spot, seed fuzz color, boll pitting, boll color, boll glanding, pollen color, locule number, petal color, bract color, leaf color, leaf glands, bract teeth size, stem glands, boll shape, seed fuzz, stem color, lint color, growth habit, canopy type, leaf nectaries, leaf size, stigma, seed type	28	petal color, boll color, petal spot, bract color, stem hair, stem glands, leaf glands, lint color, pollen color, leaf hair, bract teeth size, boll size, seed fuzz color, growth habit, canopy type, boll pitting, leaf shape, locule number, boll glanding, stigma, leaf color, boll shape, boll point, bract nectaries, stem color, bract teeth number, leaf nectaries, boll nectaries
